# Supplementary material for: Impact of overwork on self-assessed health of rural-to-urban migrants: Limitations of work incentives moderation effect and industry heterogeneity
Source: PLoS One. 2025 Feb 14;20(2):e0317588. doi: 10.1371/journal.pone.0317588 (PMC11828385; doi:10.1371/journal.pone.0317588)
Supplement: S2 File — (DO) [file pone.0317588.s002.do]

tab I1_14
drop if I1_14 >1        //筛选出当前是农业转移人口//

tab work2017                //2017年以来是否工作过//
drop if work2017>1

drop if  I3a_8==1        //删除从事农林牧渔的人口//

tab birthyear
drop if birthyear>9999                   //删除不合理的数值//
gen age=2018-birthyear
drop if age<0
drop if age>65  


tab I3a_1                    //工作小时数//
drop if I3a_1==99997
drop if I3a_1==99998
drop if I3a_1==99999          //删除缺失样本//
gen workhours=0
replace workhours=1 if  (I3a_1 <=35 )
replace workhours=2 if (I3a_1 >= 36) & (I3a_1 <=55 )
replace workhours=3 if (I3a_1 >= 56) & (I3a_1 <=80 )
replace workhours=4 if (I3a_1 >= 81)
tab workhours
summarize workhours
sum workhours ,d	


tab I7_5_1
drop if I7_5_1>999
gen totalhealth=1
replace totalhealth=0 if I7_5_1<4             //1为健康,0为身心俱疲//
tab totalhealth
summarize totalhealth                           //取标准差//
sum totalhealth ,d	

gen totalhealthpf = r(skewness)


tab I7_3_11 
drop if I7_3_11 >999                      //对工作的整体满意度//
gen jobmanyi =0
replace jobmanyi=1 if I7_3_11<3    //1为满意，0为不满意//
tab jobmanyi
summarize jobmanyi                          //取标准差//

summarize jobmanyi,d


*******控制变量**********
tab maritalstatus
gen marriage=0
replace marriage=1 if maritalstatus>1           //未婚为0//
tab marriage 
summarize marriage,d

tab Igender
gen gender=0
replace gender=1 if Igender<2                     //男为1//
tab gender
summarize gender,d


tab I9_24
drop if I9_24>3
gen lasthealth=0
replace lasthealth=1 if I9_24>1
tab lasthealth                            //滞后一期健康状况//
summarize lasthealth,d


tab I2_1                        //学历//
drop if I2_1>9999                  //删除不合理的数值//
gen edu=1                            //初中学历//
replace edu=2 if I2_1>3              //高中学历//
replace ed=3 if I2_1>7             //大学学历//
tab edu
summarize edu,d

tab edu
gen education=0
replace education=1 if edu>2           //接受过高等教育为1，否则为0//

tab birthyear
drop if birthyear>9999                   //删除不合理的数值//
gen age=2018-birthyear
gen age2=age*age                          //年龄//
tab age
drop if age<0
drop if age>65                 //删除年龄大于65岁//
summarize age,d


tab I3a_8
gen industry=0
replace industry=1 if I3a_8==2
replace industry=1 if I3a_8==4
replace industry=1 if I3a_8==6
replace industry=1 if I3a_8==7
replace industry=1 if I3a_8==9
replace industry=1 if I3a_8==10
replace industry=1 if I3a_8==13
replace industry=1 if I3a_8==14
replace industry=1 if I3a_8==15
tab industry

summarize industry

gen x1=jobmanyi*workhours
tab x1
bysort industry:tab x1

********************描述性统计************************

tab totalhealth 
bysort industry :tab totalhealth 

bysort industry :tab workhours totalhealth 


tab workhours
bysort industry:tab workhours

tab jobmanyi
bysort industry:tab jobmanyi

tab lasthealth
bysort industry:tab lasthealth

tab gender 
bysort industry:tab gender

sum age 
bysort industry:sum age 

tab marriage
bysort industry:tab marriage 

tab edu
bysort industry:tab edu

tab lasthealth
bysort industry:tab lasthealth

pwcorr totalhealth workhours jobmanyi lasthealth marriage gender age edu industry ,sig        //解释变量的相关性，检验内生性//

*************整体回归******************
logit totalhealth ib(#2).workhours,r 
logit totalhealth ib(#2).workhours,or nolog  
margins,dydx(*)

logit totalhealth ib(#2).workhours gender age edu marriage ,r  
logit totalhealth ib(#2).workhours gender age edu marriage ,or nolog 
margins,dydx(*)


logit totalhealth ib(#2).workhours gender age edu marriage lasthealth,r
logit totalhealth ib(#2).workhours gender age edu marriage lasthealth,or nolog 
margins,dydx(*)

reg I7_5_1 ib(#2).workhours gender age edu marriage lasthealth,r 
estat vif

statistics → binary-outcomes → postestimation → goodness-of-fit-after logistic/logit/probit  //Hosmer-Lemeshow计算步骤//
*******************分行业异质性分析******************
bysort industry:logit totalhealth ib(#2).workhours gender age edu marriage lasthealth,r
bysort industry:logit totalhealth ib(#2).workhours gender age edu marriage lasthealth,or nolog

bdiff, group(industry) model(logit totalhealth ib(#2).workhours gender age edu marriage lasthealth) reps(1000) bsample 


************加入工作满意度这个调节变量**************  

******************将工作44小时作为界限***********
gen guolao=0
replace guolao=1 if I3a_1>44

gen x2=guolao*jobmanyi
tab x2

logit totalhealth guolao jobmanyi gender age edu marriage lasthealth ,or nolog        
logit totalhealth guolao jobmanyi x2 gender age edu marriage lasthealth ,or nolog            
margins,dydx(*)
  

bysort industry:logit totalhealth guolao jobmanyi x2 gender age edu marriage lasthealth ,or nolog    
bdiff, group(industry) model(logit totalhealth guolao jobmanyi x2 gender age edu marriage lasthealth) reps(200) bsample    

*****************将工作时间换为55界限****************
gen guolao1=0
replace guolao1=1 if I3a_1>55

gen x3=guolao1*jobmanyi
tab x3


logit totalhealth guolao1 jobmanyi gender age edu marriage lasthealth ,r 
 margins,dydx(*)  
logit totalhealth guolao1 jobmanyi gender age edu marriage lasthealth ,or nolog  
 margins,dydx(*)  
 
logit totalhealth guolao1 jobmanyi x3 gender age edu marriage lasthealth ,r 
 margins,dydx(*)  
logit totalhealth guolao1 jobmanyi x3 gender age edu marriage lasthealth ,or nolog            
margins,dydx(*)


reg totalhealth guolao1 jobmanyi x3 gender age edu marriage lasthealth,r
estat vif


bysort industry:logit totalhealth guolao1 jobmanyi x3 gender age edu marriage lasthealth ,r     
  
bysort industry:logit totalhealth guolao1 jobmanyi x3 gender age edu marriage lasthealth ,or nolog    
bdiff, group(industry) model(logit totalhealth guolao1 jobmanyi x3 gender age edu marriage lasthealth) reps(200) bsample    


*********************当工作时间为80界限**************
gen guolao2=0
replace guolao2=1 if I3a_1>80

gen x4=guolao2*jobmanyi
tab x4

logit totalhealth guolao2 jobmanyi gender age edu marriage lasthealth ,r 
logit totalhealth guolao2 jobmanyi gender age edu marriage lasthealth ,or nolog  
margins,dydx(*)
      
logit totalhealth guolao2 jobmanyi x4 gender age edu marriage lasthealth ,r 
logit totalhealth guolao2 jobmanyi x4 gender age edu marriage lasthealth ,or nolog            
margins,dydx(*)

bysort industry:logit totalhealth guolao2 jobmanyi x4 gender age edu marriage lasthealth ,r  
bysort industry:logit totalhealth guolao2 jobmanyi x4 gender age edu marriage lasthealth ,or nolog   


*************************稳健性检验************************
reg I7_5_1 guolao1 jobmanyi x3 gender age edu marriage lasthealth,r
bysort industry: reg I7_5_1 guolao1 jobmanyi x3 gender age edu marriage lasthealth,r
 
 
 
reg I7_5_1 guolao2 jobmanyi x4 gender age edu marriage lasthealth,r
bysort industry: reg I7_5_1 guolao2 jobmanyi x4 gender age edu marriage lasthealth,r
