# Supplementary material for: Impact of overwork on self-assessed health of rural-to-urban migrants: Limitations of work incentives moderation effect and industry heterogeneity
Source: PLoS One. 2025 Feb 14;20(2):e0317588. doi: 10.1371/journal.pone.0317588 (PMC11828385; doi:10.1371/journal.pone.0317588)
Supplement: S4 File — (ZIP) [file pone.0317588.s004.zip]

Archive with 1 entries (1 files):
- individual2018.dta
