# Supplementary material for: Impact of overwork on self-assessed health of rural-to-urban migrants: Limitations of work incentives moderation effect and industry heterogeneity
Source: PLoS One. 2025 Feb 14;20(2):e0317588. doi: 10.1371/journal.pone.0317588 (PMC11828385; doi:10.1371/journal.pone.0317588)
Supplement: S6 File — (XLSX) [file pone.0317588.s006.xlsx]

## Sheet: Sheet1
IID2018	FID2018	CID2018	PROV2018	rtype	Igender	Irelation	Ibirthyear	Ibirthmonth	Imaritalstatus	cvid	maritalstatus	birthyear	I1_2_2	I1_2_3	I1_2_3a_w18	I1_2_4	I1_3_1_psu	I1_3_1_psu_other	I1_3_2	I1_3_3	I1_4	I1_4_1	I1_4_2	I1_4_3	I1_4_4	I1_4_4_oth	I1_4_5	I1_4_6	I1_4_6_oth	I1_4_7	I1_4_7code	I1_4_8_w16	I1_4_9_w16	I1_5	I1_5_1	I1_5_2	I1_5_3	I1_5_4	I1_5_4_oth	I1_5_5	I1_5_6	I1_5_6_oth	I1_5_7	I1_5_7code	I1_5_8_w16	I1_5_9_w16	I1_6	I1_6_year	I1_7
3312010002220000	3312010002220000	331201	浙江	新增	女	2	1973		初婚	2	2	1973	1993	10000	99999	0	330305		本村/居委会	4	99	99999	是		农业户口		否	未上过学		务农。。。。。。。。	50100	农、林、牧、渔业	务农：农林牧副渔业生产（如种地、养殖鸡鸭水产等）	99	1936	是		农业户口		否	未上过学		务农。。。。。	50100	农、林、牧、渔业	务农：农林牧副渔业生产（如种地、养殖鸡鸭水产等）	群众		否
5101030000300000	5101030000300000	510103	四川	新增	男	2	1968		初婚	2	2	1968	1991	800	400	0	510322		本村/居委会	3	99	99999	否	2005	农业户口		是			在自贡市富顺县虎头村务农	50100	农、林、牧、渔业	务农：农林牧副渔业生产（如种地、养殖鸡鸭水产等）	5													群众		否
3318010000130000	3318010000130000	331801	浙江	新增	男	21	1989	11	未婚	3	1	1989					331022		本村/居委会	0	1													2													群众		否
5304020002010000	5304020002010000	530402	云南	新增	男	11	1972		初婚	3	2	1972	99999	800	0	800	530126		本村/居委会	3	99	1944	否	2010	农业户口		否	小学/私塾		在元江县做务农工作	50100	农、林、牧、渔业	务农：农林牧副渔业生产（如种地、养殖鸡鸭水产等）	99	1944	是		农业户口		否	未上过学		在元江县做务农工作	50100	农、林、牧、渔业	务农：农林牧副渔业生产（如种地、养殖鸡鸭水产等）	群众		是
6113010001520000	6113010001520000	611301	陕西	新增	女	2	1971		初婚	2	2	1971	1991	0	3000	0	610528		本村/居委会	2	99	99999	否	99999	农业户口			未上过学		父亲早早去世，所以不清楚	99999			99	99999	否	99999	农业户口			小学/私塾		不清楚，母亲早早去世记不清	99998			群众		否
3504020002800000	3504020002800000	350402	福建	新增	女	21	1985	11	初婚	3	2	1985	2008	55000	85000	11000	350583		本村/居委会	4	99	1961	否	2006	农业户口		否	初中		在私营企业从事制造书包工作	60000	制造业	民营、私营企业	99	1961	是		农业户口		否	未上过学		在泉州私人家庭从事保姆行业	41001	社会服务	自由职业者（网络作家、画家、自媒体工作人员、自由摄影师等脑力工作者等）	群众		否
4415020001210000	4415020001210000	441502	广东	新增	女	2	1984		初婚	2	2	1984	2005	0	40000	0	440784		本村/居委会	3	99	99999	是		农业户口		否	小学/私塾		在自己农田里耕种	50102	农、林、牧、渔业	务农：农林牧副渔业生产（如种地、养殖鸡鸭水产等）	99	99999	是		农业户口		否	未上过学		在自家的农田里耕种	50102	农、林、牧、渔业	务农：农林牧副渔业生产（如种地、养殖鸡鸭水产等）	群众		否
4410030000110000	4410030000110000	441003	广东	新增	女	2	1970		初婚	2	2	1970	1992	1000	1000	0	510321		本村/居委会	3	99	1954	是		农业户口		是	初中		在家从事农业生产工作	50100	农、林、牧、渔业	务农：农林牧副渔业生产（如种地、养殖鸡鸭水产等）	99	1946	是		农业户口		否	小学/私塾		在家从事农业生产工作	50100	农、林、牧、渔业	务农：农林牧副渔业生产（如种地、养殖鸡鸭水产等）	群众		否
3708040001910000	3708040001910000	370804	山东	新增	女	2	1977		初婚	4	2	1977	2011	5000	20000	5000	370921		本村/居委会	4	99	1945	是		农业户口		否	小学/私塾		在宁阳县东疏镇务农	50100	农、林、牧、渔业	务农：农林牧副渔业生产（如种地、养殖鸡鸭水产等）	99	1951	是		农业户口		否	未上过学		在泰安市宁阳县务农	50100	农、林、牧、渔业	务农：农林牧副渔业生产（如种地、养殖鸡鸭水产等）	群众		否
4401060007320000	4401060007320000	440106	广东	新增	女	1	1986	12	初婚	2	2	1986	2008	99999	99999	99999	445202		本县区以外	1	99	99999	是		居民户口（之前是非农户口）		否	普通高中		年纪年长，已无工作	99998			99	99999	是		居民户口（之前是非农户口）		否	初中		在老家工厂做工人工作	60000	制造业	民营、私营企业	群众		否
1304010002300000	1304010002300000	130401	河北	新增	男	21	1986		初婚	4	2	1986	2008	20000	3000	20000	130229		本村/居委会	1	8													1													群众		否
5209010004530000	5209010004530000	520901	贵州	新增	男	1	1970	1	初婚	1	2	1970	1992	60	400	60	520621		本村/居委会	6	99	99999	否	99999	农业户口		否	未上过学		在家务农，维持生计	50100	农、林、牧、渔业	务农：农林牧副渔业生产（如种地、养殖鸡鸭水产等）	99	99999	是		农业户口		否	未上过学		丧失了劳动能力，上年纪了	99998			群众		否
6201010002200000	6201010002200000	620101	甘肃	新增	女	21	1984	4	初婚	6	2	1984	2015	30000	100000	30000	621227		本村/居委会	3	2													3													群众		否
5205020001030000	5205020001030000	520502	贵州	新增	男	1	1994	4	初婚	1	2	1994	2014	40000	2000	40000	520527		本县区以外	2	4													5													群众		否
4410040001520000	4410040001520000	441004	广东	新增	男	21	1997	2	未婚	3	1	1997					440605		本村/居委会	1	1													2													群众		否
3607010004430000	3607010004430000	360701	江西	新增	女	1	1983	6	初婚	1	2	1983	2008	25000	25000	25000	360681		本村/居委会	2	99	1957	是		农业户口		否	小学/私塾		在罗河镇做一些农务活	50199	农、林、牧、渔业	务农：农林牧副渔业生产（如种地、养殖鸡鸭水产等）	99	1960	是		农业户口			小学/私塾		在家里做一些家务劳动活	99998			群众		否
5303010000700000	5303010000700000	530301	云南	新增	女	21	1979		初婚	4	2	1979	2011	7000	10000	17000	530823		本村/居委会	2	99	99999	是		农业户口		否	未上过学		在景东县景福镇金鸡务农	50100	农、林、牧、渔业	务农：农林牧副渔业生产（如种地、养殖鸡鸭水产等）	99	99999	是		农业户口		否	未上过学		在景东县景福镇金鸡林务农	50100	农、林、牧、渔业	务农：农林牧副渔业生产（如种地、养殖鸡鸭水产等）	群众		否
3601030003800000	3601030003800000	360103	江西	新增	男	21	1995		未婚	3	1	1995					360981		本村/居委会	1	1													2													群众		否
4433010006820000	4433010006820000	443301	广东	新增	男	1	1967		初婚	1	2	1967	1988	2000	700	2000	360730		本县区以外	4	99	99999	否	2015	居民户口（之前是非农户口）		否	小学/私塾		在农技站加工农机产品	62400	制造业	民营、私营企业	99	99999	是		农业户口		否	小学/私塾		在个体户从事农业生产	50100	农、林、牧、渔业	务农：农林牧副渔业生产（如种地、养殖鸡鸭水产等）	群众		否
4111020002530000	4111020002530000	411102	河南	新增	男	2	1976	10	初婚	2	2	1976	1998	99999	99999	99999	410327		本村/居委会	1	99	99999	是		农业户口		否	小学/私塾		在附近高铁护路	40000			99	99999	是		农业户口		否	小学/私塾		在宜阳县香鹿山镇留村北沟村务农	50100	农、林、牧、渔业	务农：农林牧副渔业生产（如种地、养殖鸡鸭水产等）	群众		否
6203010000200000	6203010000200000	620301	甘肃	新增	女	21	1994		未婚	2	1	1994					620822		本村/居委会	2	4													1													群众		否
3702030001730000	3702030001730000	370203	山东	新增	女	1	1961	12	初婚	1	2	1961	1983	99999	99999	99999	370811		本村/居委会	4	99	1948	是		非农户口		否	初中		父亲的职业是建筑工人	62900	建筑业	民营、私营企业	99	1947	否	2017	农业户口		是	初中		母亲的职业是务农	50100	农、林、牧、渔业	务农：农林牧副渔业生产（如种地、养殖鸡鸭水产等）	群众		否
3411020001830000	3411020001830000	341102	安徽	新增	男	2	1965	12	初婚	2	2	1965	1976	200	100	200	341222		本村/居委会	1	99	1941	是		农业户口		否	未上过学		在家里从事农业生产工作	50100	农、林、牧、渔业	务农：农林牧副渔业生产（如种地、养殖鸡鸭水产等）	99	99999	是		农业户口		否	未上过学		在家里从事农业生产工作	50100	农、林、牧、渔业	务农：农林牧副渔业生产（如种地、养殖鸡鸭水产等）	群众		否
3307010001600000	3307010001600000	330701	浙江	新增	女	1	1972		初婚	2	2	1972	1989	5000	5000	0	330382		本村/居委会	3	99	1934	是		农业户口			小学/私塾		在自己家乡村委里做某种工作	50102			99	1942	是		农业户口		否	未上过学		在自己家里操持家务，务农	50100			群众		否
3205030003010000	3205030003010000	320503	江苏	新增	男	11	1964		初婚	3	2	1964	1985	300	300	300	321322		本村/居委会	6	7													8													群众		否
3312010000420000	3312010000420000	331201	浙江	新增	女	2	1971		初婚	2	2	1971	1995	30000	99999	99999	330305		本村/居委会	5	99	99999	否	2006	农业户口		否	小学/私塾		对自家田地进行务农工作	50100	农、林、牧、渔业	务农：农林牧副渔业生产（如种地、养殖鸡鸭水产等）	99	99999	否	2015	农业户口		否	小学/私塾		在自己的田地从事务农工作	50100	农、林、牧、渔业	务农：农林牧副渔业生产（如种地、养殖鸡鸭水产等）	群众		否
3317010002430000	3317010002430000	331701	浙江	新增	男	2	1966	2	初婚	2	2	1966	1991	6000	5000	0	330203		本村/居委会	3	99	99999	否	99999	农业户口		否	小学/私塾		在农村里面进行务农	50100	农、林、牧、渔业	务农：农林牧副渔业生产（如种地、养殖鸡鸭水产等）	99	99999	否	99999	农业户口		否	小学/私塾		在农村里面进行务农	50100	农、林、牧、渔业	务农：农林牧副渔业生产（如种地、养殖鸡鸭水产等）	群众		否
3216010003330000	3216010003330000	321601	江苏	新增	女	22	1991	3	初婚	4	2	1991	2014	99999	170000	99999	320117		本村/居委会	0	99	1967	是		农业户口		否	初中		机械厂安装工人	61800	制造业	民营、私营企业	99	1967	是		农业户口		否	未上过学		服装厂流水线工人	60500	制造业	民营、私营企业	群众		否
4426010003500000	4426010003500000	442601	广东	新增	女	22	1986		初婚	5	2	1986	2012	100000	99999	50000	442000		本村/居委会	2	99	1963	是		农业户口		否	小学/私塾		在农地里当农民，务农	50102	农、林、牧、渔业	务农：农林牧副渔业生产（如种地、养殖鸡鸭水产等）	99	1964	是		农业户口		否	小学/私塾		在家庭照顾小孩，家庭主妇	99998			群众		否
3214010002730000	3214010002730000	321401	江苏	新增	男	1	1982	11	初婚	1	2	1982	2006	99999	99999	0	320281		本村/居委会	0	2													3													群众		否
4409050003630000	4409050003630000	440905	广东	新增	男	1	1984	4	未婚	1	1	1984					451024		本县区以外	2	2													3													群众		否
4415020002310000	4415020002310000	441502	广东	新增	男	1	1960		初婚	1	2	1960	1989	3000	0	3000	440784		本村/居委会	3	99	99999	否	2007	农业户口		否	小学/私塾		在农村耕地，种植作物	50102	农、林、牧、渔业	务农：农林牧副渔业生产（如种地、养殖鸡鸭水产等）	99	99999	否	2018	农业户口		否	未上过学		在农村耕田，种植作物	50102	农、林、牧、渔业	务农：农林牧副渔业生产（如种地、养殖鸡鸭水产等）	群众		否
4440020001230000	4440020001230000	444002	广东	新增	男	1	1954	4	初婚	1	2	1954	1979	500	0	0	440883		本村/居委会	11	99	99999	否	99999	农业户口		否			由于是最小的儿子，对父亲已经没有记忆	99999			99	99999	否	99999	农业户口		否	未上过学		在田地务农，耕种	50102	农、林、牧、渔业		群众		否
3314010003420000	3314010003420000	331401	浙江	新增	男	2	1963		初婚	2	2	1963	1988	3000	3000	3000	330111		本村/居委会	5	99	99999	否	99999	农业户口		否	未上过学		一直都在农村务农	50100	农、林、牧、渔业	务农：农林牧副渔业生产（如种地、养殖鸡鸭水产等）	99	99999	是		农业户口		否	未上过学		一直都在农村务农	50100	农、林、牧、渔业	务农：农林牧副渔业生产（如种地、养殖鸡鸭水产等）	群众		否
3306020005820000	3306020005820000	330602	浙江	新增	男	2	1974		初婚	2	2	1974	2000	20000	20000	200000	331083		本村/居委会	3	99	1949	是		农业户口		否	未上过学		在盐盘村做务农工作	50100	农、林、牧、渔业	务农：农林牧副渔业生产（如种地、养殖鸡鸭水产等）	99	1952	是		农业户口		否	未上过学		在盐盘村做务农工作	50100	农、林、牧、渔业	务农：农林牧副渔业生产（如种地、养殖鸡鸭水产等）	群众		否
4114010008830000	4114010008830000	411401	河南	新增	男	1	1985	10	初婚	1	2	1985	2009	100000	0	100000	410108		本村/居委会	0	99	99999	是		农业户口		否	初中		农民，在家种地。买粮食为生	50102	农、林、牧、渔业	务农：农林牧副渔业生产（如种地、养殖鸡鸭水产等）	99	99999	是		农业户口		否	初中		农民，在家种地。有收成	50102	农、林、牧、渔业	务农：农林牧副渔业生产（如种地、养殖鸡鸭水产等）	群众		否
4428020000500000	4428020000500000	442802	广东	新增	男	21	1992		未婚	3	1	1994					445202		本村/居委会	1	1													2													群众		否
2115010003430000	2115010003430000	211501	辽宁	新增	男	2	1979	11	初婚	2	2	1979	99999	99999	99999	99999	210422		本村/居委会	1	99	99999	是		农业户口		否	小学/私塾		在家务农自己维持生计	50100	农、林、牧、渔业	务农：农林牧副渔业生产（如种地、养殖鸡鸭水产等）	99	99999	否	99999	农业户口		否	小学/私塾		在家做家务，家庭主妇	99998			群众		否
4304030004910000	4304030004910000	430403	湖南	新增	女	2	1991		初婚	2	2	1991	2011	99999	80000	80000	430321		本乡镇（街道）其他村居委会	1	99	1968	是		农业户口		否	小学/私塾		在湘潭县某工地做建筑工人	62900	建筑业		99	1968	是		农业户口		否	普通高中		在服装厂做衣服	60501	制造业	民营、私营企业	群众		否
3208030001610000	3208030001610000	320803	江苏	新增	女	21	1970		初婚	3	2	1970	1992	1000	0	1000	321084		本乡镇（街道）其他村居委会	2	1													2													群众		否
4417810005720000	4417810005720000	441781	广东	新增	女	22	1985		初婚	3	2	1985	2010	40000	30000	10000			本村/居委会	3	99	1965	是		农业户口		否	小学/私塾		阳春做农民耕田务农	50102	农、林、牧、渔业	务农：农林牧副渔业生产（如种地、养殖鸡鸭水产等）	99	1967	是		农业户口		否	小学/私塾		在农村耕田务农	50100	农、林、牧、渔业	务农：农林牧副渔业生产（如种地、养殖鸡鸭水产等）	群众		否
4442010003720000	4442010003720000	444201	广东	新增	女	2	1961		初婚	2	2	1961	1988	0	0	0	440781		本村/居委会	6	99	99999	否	1989	农业户口		否	未上过学		在台山市大江镇务农	50100			99	99999	否	2001	农业户口		否	未上过学		在广东省江门市开平市务农	50100			群众		否
4304030002810000	4304030002810000	430403	湖南	新增	男	1	1983		初婚	1	2	1983	2010	50000	50000	20000	430321		本村/居委会	2	99	1947	否	1987	居民户口（之前是农业户口）		是	普通高中		在家里从事农业生产相关活动	50100		务农：农林牧副渔业生产（如种地、养殖鸡鸭水产等）	4													群众		否
1103020007710000	1103020007710000	110302	北京	新增	女	1	1973		初婚	1	2	1973	1997	30000	20000	20000	110106		本村/居委会	4	99	99999	否	2005	居民户口（之前是非农户口）		否	初中		在当地的市政府做工人	60000	国家机关、党政机关和社会团体	党政机关、人民团体、军队	99	1940	是		居民户口（之前是非农户口）		否	初中		在家里以务农维持经济	50100	农、林、牧、渔业	务农：农林牧副渔业生产（如种地、养殖鸡鸭水产等）	群众		否
4415020001010000	4415020001010000	441502	广东	新增	男	1	1972		初婚	1	2	1972	1996	20000	99999	10000	440784		本村/居委会	4	99	1939	是		农业户口		否	初中		在农村耕地，种植水稻	50102	农、林、牧、渔业	务农：农林牧副渔业生产（如种地、养殖鸡鸭水产等）	99	1941	是		农业户口		否	未上过学		在农村耕地，种植水稻	50102	农、林、牧、渔业	务农：农林牧副渔业生产（如种地、养殖鸡鸭水产等）	群众		否
5004010004820000	5004010004820000	500401	重庆	新增	女	2	1973	12	再婚	2	3	1973	1995	0	0	0	500116		本县（县级市、区）其他乡镇街道	4	99	1930	否	1990	农业户口			普通高中		在镇里面做律师工作	20703	国家机关、党政机关和社会团体	民办非企业、社团等社会组织	99	1941	是		农业户口		否	未上过学		在农村从事农业生产	50100	农、林、牧、渔业	务农：农林牧副渔业生产（如种地、养殖鸡鸭水产等）	群众		否
6203010002400000	6203010002400000	620301	甘肃	新增	男	11	1972		初婚	2	2	1972	1993	5000	1000	3000	620822		本村/居委会	1	2													99	1962	是		农业户口		否	小学/私塾		被访者的母亲主要在家，无劳动能力	99998	农、林、牧、渔业	务农：农林牧副渔业生产（如种地、养殖鸡鸭水产等）	群众		否
1304030003620000	1304030003620000	130403	河北	新增	男	1	1967		初婚	1	2	1967	1988	4000	99999	4000	130229		本村/居委会	3	99	1937	否	2005	农业户口		否	小学/私塾		在家日常进行农业活动	50100	农、林、牧、渔业	务农：农林牧副渔业生产（如种地、养殖鸡鸭水产等）	2													群众		否
4113010001220000	4113010001220000	411301	河南	新增	男	1	1971		初婚	1	2	1971	1991	5000	1000	3000	411282		本村/居委会	3	99	1944	否	1992	农业户口		否	小学/私塾		在家务农没有工作	50100			99	1943	是		农业户口		否	未上过学		在家务农没有工作	50100			群众		否
3304020003810000	3304020003810000	330402	浙江	新增	男	2	1955		初婚	2	2	1955	1980	5000	5000	5000	330481		本村/居委会	6	99	99999	否	1983	农业户口		否	初中		在上海事务所做会计	50199	金融保险业	个体工商户（包括登记过的个体工商户或未登记的各类店主）	99	99999	否	1979	农业户口		否	未上过学		在当地务农，做农民	50100	农、林、牧、渔业	务农：农林牧副渔业生产（如种地、养殖鸡鸭水产等）	群众		否
4304030004010000	4304030004010000	430403	湖南	新增	男	21	1968		丧偶	4	5	1968	1994	99999	99999	99999	430321		本村/居委会	2	2													1													群众		否
3605010006430000	3605010006430000	360501	江西	新增	女	1	1970	12	初婚	1	2	1970	1992	3000	8000	1000	360703		本村/居委会	5	99	99999	否	2007	农业户口		否	小学/私塾		在横市当过村书记。	10500	国家机关、党政机关和社会团体	党政机关、人民团体、军队	99	1942	是		农业户口		否	未上过学		在家里种田为生，无其它职业	50102	农、林、牧、渔业	务农：农林牧副渔业生产（如种地、养殖鸡鸭水产等）	群众		否
3710020004430000	3710020004430000	371002	山东	新增	男	1	1965	4	同居	1	6	1965					370782		本村/居委会	5	99	99999	否	99999	农业户口		否	未上过学		务农	50100	农、林、牧、渔业	务农：农林牧副渔业生产（如种地、养殖鸡鸭水产等）	99	99999	否	99999	农业户口		否	未上过学		务农	50100	农、林、牧、渔业	务农：农林牧副渔业生产（如种地、养殖鸡鸭水产等）	群众		否
4303010002900000	4303010002900000	430301	湖南	新增	男	1	1968		初婚	1	2	1968	1988	1300	1300	1300	433125		本村/居委会	3	99	99999	否	1980	农业户口		是			在村里当村支书	10100	国家机关、党政机关和社会团体	村居委会等自治组织	99	99999	否	2015	农业户口		否	未上过学		在保靖县自己家里做家务	99998		务农：农林牧副渔业生产（如种地、养殖鸡鸭水产等）	群众		否
3409010001110000	3409010001110000	340901	安徽	新增	男	21	1995		未婚	3	2	1995	2017	100000	60000	100000	341226		本县（县级市、区）其他乡镇街道	1	1													2													群众		否
4431020006730000	4431020006730000	443102	广东	新增	女	1	1998	11	未婚	1	1	1998					440605		本县区以外	1	2													3													群众		否
6202030002900000	6202030002900000	620203	甘肃	新增	女	21	1991	3	初婚	6	2	1991	2014	30000	0	0	621225		本村/居委会	4	1																										群众		否
4501020002500000	4501020002500000	450102	广西	新增	女	2	1977		初婚	4	2	1977	2003	5500	10000	5500	450226		本县区以外	3	99	1953	是		农业户口		否	小学/私塾		在家务农，种植水稻。	50102	农、林、牧、渔业	务农：农林牧副渔业生产（如种地、养殖鸡鸭水产等）	99	1958	是		农业户口		否	小学/私塾		在家务农，种植水稻。	50102	农、林、牧、渔业	务农：农林牧副渔业生产（如种地、养殖鸡鸭水产等）	群众		否
4115010001120000	4115010001120000	411501	河南	新增	女	21	1993		未婚	5	2	1993	2018	25000	90000	25000	411621		本村/居委会	1	2													2													群众		否
4435010003110000	4435010003110000	443501	广东	新增	男	1	1980		初婚	1	2	1980	2002	25000	25000	0	442000		本村/居委会	2	99	1951	是		农业户口		否	初中		在饮料工厂做杂工	60000	制造业	集体企业	4													群众		否
3602020000800000	3602020000800000	360202	江西	新增	男	2	1974		初婚	5	2	1974	2004	20000	10000	20000	361123	文成镇金桥村朱墩7号	本村/居委会	3	99	1951	是		农业户口		否	未上过学		在自己田里做普通农民	50102	农、林、牧、渔业	务农：农林牧副渔业生产（如种地、养殖鸡鸭水产等）	99	1954	是		农业户口		否	未上过学		在自己家里做普通农民	50100	农、林、牧、渔业	务农：农林牧副渔业生产（如种地、养殖鸡鸭水产等）	群众		否
3705020002400000	3705020002400000	370502	山东	新增	男	2	1968		初婚	2	2	1968	1990	5000	2000	5000	371329		本村/居委会	8	99	99999	否	99999	农业户口		否	未上过学		在家里做务农工作	50100	农、林、牧、渔业	务农：农林牧副渔业生产（如种地、养殖鸡鸭水产等）	99	99999	否	2004	农业户口		否	未上过学		在家里做务农工作	50100	农、林、牧、渔业	务农：农林牧副渔业生产（如种地、养殖鸡鸭水产等）	群众		否
1301020001310000	1301020001310000	130102	河北	新增	女	22	1980		初婚	4	2	1980	2000	8000	8000	7000	130638		本村/居委会	1	99	1953	是		农业户口		否	初中		一直在在他乡国企做钳工	20200	建筑业	国营企业	99	1955	是		农业户口		否	初中		建筑公司后勤部工作	62999	建筑业	国营企业	群众		否
4111020003330000	4111020003330000	411102	河南	新增	男	1	1961	9	初婚	1	2	1961	1985	2000	200	200	410327		本村/居委会	6	1													2													群众		否
3413010003420000	3413010003420000	341301	安徽	新增	男	1	1988	1	初婚	1	1	1988					340223	弋江镇奚滩	本村/居委会	0	99	99999	否	99999	农业户口		否	未上过学		在家里经营水果店	40100	批发和零售贸易、餐饮业	个体工商户（包括登记过的个体工商户或未登记的各类店主）	99	99999	否	99999	农业户口		否	未上过学		在家里经营水果店	40102	批发和零售贸易、餐饮业	个体工商户（包括登记过的个体工商户或未登记的各类店主）	群众		否
4410030008120000	4410030008120000	441003	广东	新增	女	1	1962		初婚	1	2	1962	1982	4000	0	3000	440605		本村/居委会	5	1													99	99999	否	99999	农业户口		否	未上过学		在自家农地务农	50100	农、林、牧、渔业	务农：农林牧副渔业生产（如种地、养殖鸡鸭水产等）	群众		否
4420020003700000	4420020003700000	442002	广东	新增	女	2	1973		初婚	2	2	1973	1996	99999	99999	99999	441322		本村/居委会	5	99	99999	是		农业户口		否	小学/私塾		在家里务农耕地种田	50102	农、林、牧、渔业	务农：农林牧副渔业生产（如种地、养殖鸡鸭水产等）	99	99999	否	2008	农业户口		否	未上过学		在家里务农耕地种田	50102	农、林、牧、渔业	务农：农林牧副渔业生产（如种地、养殖鸡鸭水产等）	群众		否
3318010000330000	3318010000330000	331801	浙江	新增	男	1	1979	1	初婚	1	2	1979	2006	20000	10000	20000	331022		本村/居委会	1	99	99999	是		农业户口		否	初中		在三门县任家村从事农业生产	50100	农、林、牧、渔业	务农：农林牧副渔业生产（如种地、养殖鸡鸭水产等）	99	99999	是		农业户口		否	小学/私塾		在三门县任家村从事农业生产	50100	农、林、牧、渔业	务农：农林牧副渔业生产（如种地、养殖鸡鸭水产等）	群众		否
3314010001420000	3314010001420000	331401	浙江	新增	女	2	1971		初婚	2	2	1971	1995	8000	50000	8000	330111		本村/居委会	3	99	99999	是		农业户口		是	小学/私塾		在富阳农村务农	50100	农、林、牧、渔业	务农：农林牧副渔业生产（如种地、养殖鸡鸭水产等）	99	99999	是		农业户口		否	未上过学		在富阳农村务农	50100	农、林、牧、渔业	务农：农林牧副渔业生产（如种地、养殖鸡鸭水产等）	群众		否
4440010000820000	4440010000820000	444001	广东	新增	男	1	1959		初婚	1	2	1959	1979	1500	99999	1500	441623		本村/居委会	5	99	1920	否	2008	农业户口		否	小学/私塾		在家乡务农耕田做农民	50102			99	1931	是		农业户口		否	未上过学		在家乡务农做农民	50100			群众		否
3314010004420000	3314010004420000	331401	浙江	新增	女	1	1966		初婚	1	2	1966	1988	3000	3000	3000	330111		本村/居委会	2	99	99999	是		农业户口		否	未上过学		在富阳农村务农	50100	农、林、牧、渔业	务农：农林牧副渔业生产（如种地、养殖鸡鸭水产等）	99	99999	是		农业户口		否	未上过学		在富阳农村务农	50100	农、林、牧、渔业	务农：农林牧副渔业生产（如种地、养殖鸡鸭水产等）	群众		否
4501020002600000	4501020002600000	450102	广西	新增	男	3	1987		未婚	4	1	1987					450803		本村/居委会	2	3													2													群众		否
3602020001100000	3602020001100000	360202	江西	新增	女	21	1966		初婚	4	2	1966	1987	1000	5000	5000	361123	文成镇金桥村朱墩	本村/居委会	6	99	99999	否	99999	农业户口		否	未上过学		在家里务农	50100	农、林、牧、渔业	务农：农林牧副渔业生产（如种地、养殖鸡鸭水产等）	99	99999	否	99999	农业户口		否	未上过学		在家里务农	50100	农、林、牧、渔业	务农：农林牧副渔业生产（如种地、养殖鸡鸭水产等）	群众		否
3312010003120000	3312010003120000	331201	浙江	新增	男	1	1954		初婚	1	2	1954	1992	6000	6000	0	330305		本村/居委会	5	99	1928	否	99999	农业户口		否	小学/私塾		务农。。。。。。。。。	50100	农、林、牧、渔业	务农：农林牧副渔业生产（如种地、养殖鸡鸭水产等）	99	1923	否	2011	农业户口		否			务农。。。。。	50100	农、林、牧、渔业	务农：农林牧副渔业生产（如种地、养殖鸡鸭水产等）	群众		否
2302030000730000	2302030000730000	230203	黑龙江	新增	女	1	1997	8	未婚	1	1	1997					230104		本村/居委会	1	4													5													群众		否
4311010000520000	4311010000520000	431101	湖南	新增	男	2	1968		初婚	2	2	1968	1991	2000	800	2000	431021		本村/居委会	5	99	99999	否	1999	农业户口			小学/私塾		在农村做农活干农工	50100	农、林、牧、渔业	务农：农林牧副渔业生产（如种地、养殖鸡鸭水产等）	99	99999	否	2003	农业户口		否	未上过学		没有工作，在家做家务干农活	50100			群众		否
4208010002500000	4208010002500000	420801	湖北	新增	女	1	1977		初婚	1	2	1977	2000	5000	20000	5000	421222	北港镇枫树村	本村/居委会	2	99	1947	否	2000	农业户口		否	小学/私塾		在北港镇枫树村本地种田	50102	农、林、牧、渔业	务农：农林牧副渔业生产（如种地、养殖鸡鸭水产等）	99	1951	是		农业户口		否	小学/私塾		在北港镇枫树村本地种田	50102	农、林、牧、渔业	务农：农林牧副渔业生产（如种地、养殖鸡鸭水产等）	群众		否
3714010000320000	3714010000320000	371401	山东	新增	男	1	1968		同居	1	2	1968	1990	99999	0	99999	371322		本村/居委会	4	5													6													群众		否
4431020003330000	4431020003330000	443102	广东	新增	女	1	1998	9	未婚	1	1	1998					440514		本县区以外	2	2													3													群众		否
4501020004020000	4501020004020000	450102	广西	新增	女	1	1970		初婚	1	2	1970	1990	99999	99999	99999	450803		本村/居委会	7	99	99999	否	99999	农业户口					不清楚。。。。。。。。。。。。。。	99999	农、林、牧、渔业	务农：农林牧副渔业生产（如种地、养殖鸡鸭水产等）	99	99999	否	99999	农业户口			未上过学		在家务农。。。。	50100	农、林、牧、渔业	务农：农林牧副渔业生产（如种地、养殖鸡鸭水产等）	群众		否
4445010003730000	4445010003730000	444501	广东	新增	男	2	1971	6	初婚	2	2	1971	1998	40000	20000	30000	440606		本村/居委会	1	99	99999	否	99999	农业户口					在田地务农。。。。	50100	农、林、牧、渔业	务农：农林牧副渔业生产（如种地、养殖鸡鸭水产等）	99	99999	否	99999	农业户口					在家的田地务农	50100	农、林、牧、渔业	务农：农林牧副渔业生产（如种地、养殖鸡鸭水产等）	群众		否
5005020003430000	5005020003430000	500502	重庆	新增	女	21	1978	11	同居	3	6	1978					500235	巴阳镇望丰村七组	本村/居委会	1	1													2													群众		否
4420040004930000	4420040004930000	442004	广东	新增	女	1	1960	9	丧偶	1	5	1960	1980	99999	99999	99999	441322		本村/居委会	3	99	99999	否	1970	农业户口		否	未上过学		在观音阁镇连新务农	50100	农、林、牧、渔业	务农：农林牧副渔业生产（如种地、养殖鸡鸭水产等）	99	99999	否	1992	农业户口		否	未上过学		在观音阁连新务农	50100	农、林、牧、渔业	务农：农林牧副渔业生产（如种地、养殖鸡鸭水产等）	群众		否
4409020008730000	4409020008730000	440902	广东	新增	男	1	1996	4	未婚	1	1	1996					440404		本村/居委会	1	2													3													中共党员	2015	否
4435010000310000	4435010000310000	443501	广东	新增	男	21	2000		未婚	3	1	2000					442000		本村/居委会	0	2													1													群众		否
1306020004330000	1306020004330000	130602	河北	新增	男	11	1976	6	初婚	2	2	1976	1999	300000	100000	300000	130703		本村/居委会	2	99	99999	是		农业户口		否	小学/私塾		在部队当了大概十年兵	70000	其他行业	党政机关、人民团体、军队	99	99999	否	99999	农业户口		否	普通高中		在家务农家庭妇女做饭	99998	其他行业	务农：农林牧副渔业生产（如种地、养殖鸡鸭水产等）	群众		否
4428020002500000	4428020002500000	442802	广东	新增	女	21	1994		未婚	7	1	1994					445202		本村/居委会	4	1													2													群众		否
4207030005000000	4207030005000000	420703	湖北	新增	女	81	1959		离异	6	4	1959	1980	500	99999	500	421002		本县区以外	3	99	99999	否	99999	农业户口		否	初中		在生产队当干部	10202	农、林、牧、渔业	务农：农林牧副渔业生产（如种地、养殖鸡鸭水产等）	99	99999	否	99999	农业户口		否	小学/私塾		在家里务农操持家务	50100			群众		否
5309010003420000	5309010003420000	530901	云南	新增	男	1	1972		初婚	1	2	1972	1993	99999	99999	0	530581		本村/居委会	6	99	99999	否	99999	农业户口		是	未上过学		在腾冲市新岐村做村支部书记	10500	国家机关、党政机关和社会团体	村居委会等自治组织	99	99999	否	1990	农业户口		否	小学/私塾		在腾冲市新岐村做零售工作	40102	批发和零售贸易、餐饮业	无固定工作者（零散工、摊贩、无派遣单位的保姆、自营运司机、手工工匠等）	群众		否
4508010004520000	4508010004520000	450801	广西	新增	女	2	1966		初婚	2	2	1966	1987	3000	8000	1500	451424		本村/居委会	3	99	99999	否	2014	农业户口		是	小学/私塾		在家务农，种地	50102	农、林、牧、渔业	务农：农林牧副渔业生产（如种地、养殖鸡鸭水产等）	99	1936	是		农业户口		否	未上过学		在家务农，种地	50102	农、林、牧、渔业	务农：农林牧副渔业生产（如种地、养殖鸡鸭水产等）	群众		否
6111020002330000	6111020002330000	611102	陕西	新增	男	1	1958	7	初婚	1	2	1958	1983	400	0	400	610602		本村/居委会	3	2													99	99999	否	2005	农业户口		否	未上过学		在农村当农民种地务农	50102	农、林、牧、渔业	务农：农林牧副渔业生产（如种地、养殖鸡鸭水产等）	群众		否
4417810004220000	4417810004220000	441781	广东	新增	男	21	1982		初婚	5	2	1982	2009	30000	0	30000	441781		本村/居委会	2	1													2													中共党员	2010	是
3714010004230000	3714010004230000	371401	山东	新增	女	1	1984	4	初婚	1	2	1984	2013	5000	20000	20000	371322		本村/居委会	1	99	99999	否	2002	农业户口		否	普通高中		在村子里务农耕种土地	50102	农、林、牧、渔业	务农：农林牧副渔业生产（如种地、养殖鸡鸭水产等）	99	99999	是		农业户口		否	未上过学		在村子里务农耕种土地	50102	农、林、牧、渔业	务农：农林牧副渔业生产（如种地、养殖鸡鸭水产等）	群众		否
4418020005530000	4418020005530000	441802	广东	新增	女	1	1981	9	初婚	1	2	1981	2013	0	10000	10000	441225	长安镇汶井村	本乡镇（街道）其他村居委会	2	2													3													群众		否
6207010000320000	6207010000320000	620701	甘肃	新增	女	22	1988		初婚	4	2	1988	2008	99999	20000	20000	620524		本村/居委会	3	99	99999	是		农业户口		否	初中		在自己家乡务农	50100	农、林、牧、渔业	务农：农林牧副渔业生产（如种地、养殖鸡鸭水产等）	99	99999	是		农业户口		否	小学/私塾		在自己家乡务农	50100	农、林、牧、渔业	务农：农林牧副渔业生产（如种地、养殖鸡鸭水产等）	群众		否
3412010007730000	3412010007730000	341201	安徽	新增	男	2	1965	7	初婚	2	2	1965	1985	5000	500	4500	340321		本村/居委会	3	99	99999	否	99999	农业户口		否	小学/私塾		在怀远县参与务农	50100	农、林、牧、渔业	务农：农林牧副渔业生产（如种地、养殖鸡鸭水产等）	99	99999	否	99999	农业户口		否	小学/私塾		在怀远县参与务农	50100	农、林、牧、渔业	务农：农林牧副渔业生产（如种地、养殖鸡鸭水产等）	群众		否
4503020001310000	4503020001310000	450302	广西	新增	男	1	1966		初婚	1	2	1966	1990	6000	0	6000	451321		本村/居委会	5	99	1938	否	1997	农业户口		否	初中		在自家的田地务农	50100	农、林、牧、渔业	务农：农林牧副渔业生产（如种地、养殖鸡鸭水产等）	99	99999	是		农业户口		否	小学/私塾		在自家的田地务农	50100	农、林、牧、渔业	务农：农林牧副渔业生产（如种地、养殖鸡鸭水产等）	群众		否
4435010003710000	4435010003710000	443501	广东	新增	女	1	1987		初婚	1	2	1987	2013	150000	150000	150000	442000		本村/居委会	3	99	1958	是		农业户口		否	小学/私塾		在五金厂做厂长	10601	制造业	民营、私营企业	99	1963	是		农业户口		否	小学/私塾		在中山南头做农民	50100	农、林、牧、渔业	务农：农林牧副渔业生产（如种地、养殖鸡鸭水产等）	中共党员	2008	否
4441010001220000	4441010001220000	444101	广东	新增	女	1	1958	4	同居	1	2	1958	1977	200	300	0	441622		本村/居委会	8	99	1920	是		农业户口		否	未上过学		在龙川耕地务农	50100	农、林、牧、渔业	务农：农林牧副渔业生产（如种地、养殖鸡鸭水产等）	99	1923	是		农业户口		否	未上过学		在龙川县城耕地务农	50100	农、林、牧、渔业	务农：农林牧副渔业生产（如种地、养殖鸡鸭水产等）	群众		否
3314010001220000	3314010001220000	331401	浙江	新增	男	1	1963		初婚	1	2	1963	1986	1000	1000	1000	330111		本村/居委会	7	1													99	99999	是		农业户口		否	小学/私塾		在家一直仓持家务	99998	农、林、牧、渔业	务农：农林牧副渔业生产（如种地、养殖鸡鸭水产等）	群众		否
6113010001220000	6113010001220000	611301	陕西	新增	男	1	1997		未婚	1	1	1997					610528		本村/居委会	2	3													4													中共党员	2018	否
4407010013730000	4407010013730000	440701	广东	新增	男	15	1975	12	初婚	2	2	1975	2000	0	0	0	441403		本县区以外	3	99	99999	否	2000	农业户口		否	小学/私塾		在老家农村务农	50100	农、林、牧、渔业	务农：农林牧副渔业生产（如种地、养殖鸡鸭水产等）	99	1943	是		农业户口		否	小学/私塾		在家中操持家务	99998			群众		否
4421030000230400	4421030000230000	442103	广东	新增	女	41	1999		未婚	1	1	1999					441704		本村/居委会	1	2													3													群众		否
1304010001600000	1304010001600000	130401	河北	新增	女	1	1968		初婚	1	2	1968	1991	8000	8000	8000	130229		本村/居委会	3	99	1943	是		农业户口		否	普通高中		在家日常进行农业活动	50100	农、林、牧、渔业	务农：农林牧副渔业生产（如种地、养殖鸡鸭水产等）	99	1942	否	2016	农业户口		否	普通高中		在家日常进行农业劳动	50100	农、林、牧、渔业	务农：农林牧副渔业生产（如种地、养殖鸡鸭水产等）	群众		否
3216010001330000	3216010001330000	321601	江苏	新增	男	2	1961	10	初婚	2	2	1961	1987	1000	0	1000	320117		本村/居委会	3	99	99999	是		农业户口		否	未上过学		在南京市溧水区务农	50100	农、林、牧、渔业	务农：农林牧副渔业生产（如种地、养殖鸡鸭水产等）	99	99999	是		农业户口		否	未上过学		在南京市溧水区务农	50100	农、林、牧、渔业	务农：农林牧副渔业生产（如种地、养殖鸡鸭水产等）	群众		否
4423010008420000	4423010008420000	442301	广东	新增	男	1	1979		初婚	1	2	1979	2003	0	0	0	451402		本县区以外	6	99	1947	是		农业户口		否	小学/私塾		在老家做农民，耕种土地。	50102	农、林、牧、渔业	务农：农林牧副渔业生产（如种地、养殖鸡鸭水产等）	99	1949	是		农业户口		否	小学/私塾		在老家务农，耕种土地。	50102	农、林、牧、渔业	务农：农林牧副渔业生产（如种地、养殖鸡鸭水产等）	群众		否
4442020002730000	4442020002730000	444202	广东	新增	男	2	1992	8	初婚	2	2	1992	2012	99999	0	99999	441502		本县区以外	2	99	99999	是		农业户口		否	小学/私塾		在新园社区一带从事收废品	80000		无固定工作者（零散工、摊贩、无派遣单位的保姆、自营运司机、手工工匠等）	99	1960	是		农业户口		否	未上过学		在小型酒楼从事洗碗的工作	40302		民营、私营企业	群众		否
3603020004710000	3603020004710000	360302	江西	新增	男	21	1996		未婚	3	1	1996					360725		本乡镇（街道）其他村居委会	2	1													2													群众		否
4211020003130000	4211020003130000	421102	湖北	新增	女	1	1964	2	初婚	1	2	1964	1984	99999	99999	99999	421202		本村/居委会	4	99	99999	否	99999	农业户口		否			99999，，，，，	99999			99	99999	否	99999	农业户口		否			99999，，，，，	99999			群众		否
4302030002130000	4302030002130000	430203	湖南	新增	男	1	1995	3	未婚	1	1	1995					430104		本村/居委会	1	99	99997	是		农业户口		否	初中		务 农	50102	农、林、牧、渔业		99	99997	是		农业户口		否	初中		务 农	50100		务农：农林牧副渔业生产（如种地、养殖鸡鸭水产等）	群众		否
3216010000530000	3216010000530000	321601	江苏	新增	男	1	1968	2	初婚	1	2	1968	1996	30000	5000	30000	341321		本县区以外	5	99	99999	是		农业户口		否	未上过学		在安徽省宿州市砀山县务农	50100	农、林、牧、渔业	务农：农林牧副渔业生产（如种地、养殖鸡鸭水产等）	99	99999	是		农业户口		否	未上过学		在安徽省宿州市砀山县务农	50100	农、林、牧、渔业	务农：农林牧副渔业生产（如种地、养殖鸡鸭水产等）	群众		否
6111020000430000	6111020000430000	611102	陕西	新增	男	21	1970	1	初婚	4	2	1970	1990	1000	0	1000	610602		本村/居委会	3	1													2													群众		否
3318010002130000	3318010002130000	331801	浙江	新增	女	1	1987	4	初婚	1	2	1987	99999	99999	99999	99999	331022		本村/居委会	1	2													3													群众		否
6201010003810000	6201010003810000	620101	甘肃	新增	男	2	1972	5	初婚	2	2	1972	1996	6000	1000	6000	621227		本村/居委会	3	99	1940	是		农业户口		否	小学/私塾		在当地做卫生员看病	40000	社会服务	自由职业者（网络作家、画家、自媒体工作人员、自由摄影师等脑力工作者等）	99	1945	是		农业户口		否	小学/私塾		主要在家里操持家务	99998			群众		否
4109020000310000	4109020000310000	410902	河南	新增	女	22	1967		初婚	4	2	1967	1988	400	400	400	410183		本村/居委会	5	99	1937	否	2016	农业户口		否			在农村从事农业生产活动	50100	农、林、牧、渔业	务农：农林牧副渔业生产（如种地、养殖鸡鸭水产等）	99	1939	否	1990	农业户口		否	未上过学		在农村从事农业生产活动	50100	农、林、牧、渔业	务农：农林牧副渔业生产（如种地、养殖鸡鸭水产等）	群众		否
5108020003230000	5108020003230000	510802	四川	新增	女	1	1979	4	离异	1	4	1979	2002	5000	10000	5000	510522		本县（县级市、区）其他乡镇街道	1	99	1954	是		农业户口		否	初中		在县城乡下做木工	60600	其他行业	无固定工作者（零散工、摊贩、无派遣单位的保姆、自营运司机、手工工匠等）	4													群众		否
5108010004630000	5108010004630000	510801	四川	新增	女	1	1974	6	初婚	1	2	1974	1996	1200	1000	1200	510522		本村/居委会	3	99	99999	是		居民户口（之前是农业户口）		否	小学/私塾		在柏香湾村七队当大队会计	50199		村居委会等自治组织	99	99999	否	99999	农业户口		否	未上过学		在柏香湾村自家的土地里务农	50100	农、林、牧、渔业	务农：农林牧副渔业生产（如种地、养殖鸡鸭水产等）	群众		否
3702030004030000	3702030004030000	370203	山东	新增	女	2	1981	12	初婚	2	2	1981	2010	10000	20000	3000	370811		本村/居委会	1	99	99999	否	99999	农业户口		否	未上过学		她父亲的主要职业是务农	50100	农、林、牧、渔业	务农：农林牧副渔业生产（如种地、养殖鸡鸭水产等）	99	99999	否	99999	农业户口		否	未上过学		她母亲的主要职业是务农	50100	农、林、牧、渔业	务农：农林牧副渔业生产（如种地、养殖鸡鸭水产等）	群众		否
4443010002530000	4443010002530000	444301	广东	新增	女	1	1982	9	初婚	1	2	1982	2005	0	3000	0	441622		本村/居委会	1	99	1958	是		农业户口		否	初中		在建筑行业做泥水工	62900	建筑业	无固定工作者（零散工、摊贩、无派遣单位的保姆、自营运司机、手工工匠等）	99	1959	是		农业户口		否	未上过学		在自己的家种地务农	50102	农、林、牧、渔业	务农：农林牧副渔业生产（如种地、养殖鸡鸭水产等）	群众		否
1310010004330000	1310010004330000	131001	河北	新增	女	21	1989	4	初婚	3	2	1989	2010	20000	0	20000	130402		本村/居委会	4	1													2													群众		否
5309010003530100	5309010003530000	530901	云南	新增	男	21	1991		未婚	5	1	1991					530581		本村/居委会	1	1													2													群众		否
3510010004120000	3510010004120000	351001	福建	新增	女	1	1967		丧偶	1	5	1967	99999	99999	99999	99999	350629		本村/居委会	9	99	99999	否	2013	农业户口			小学/私塾		在家里的田地里做农活	50100	农、林、牧、渔业	务农：农林牧副渔业生产（如种地、养殖鸡鸭水产等）	99	99999	否	99999	农业户口			未上过学		在家里的田地里做农活	50100	农、林、牧、渔业	务农：农林牧副渔业生产（如种地、养殖鸡鸭水产等）	群众		否
4439010000820000	4439010000820000	443901	广东	新增	男	1	1988		初婚	1	2	1988	2007	65000	0	65000	420683		本县区以外	2	3													4													群众		否
3310010000610000	3310010000610000	331001	浙江	新增	男	1	1953		初婚	1	2	1953	1983	6000	1000	4000	330109		本村/居委会	7	99	99999	否	99999	农业户口		否	未上过学		农民农民农民农民	50102	农、林、牧、渔业	务农：农林牧副渔业生产（如种地、养殖鸡鸭水产等）	99	99999	否	99999	农业户口		否	未上过学		农民农民农民农民	50100	农、林、牧、渔业	务农：农林牧副渔业生产（如种地、养殖鸡鸭水产等）	群众		否
3501020004300000	3501020004300000	350102	福建	新增	女	1	1972		初婚	1	2	1972	1997	0	5000	0	350121		本村/居委会	5	99	1943	是		农业户口		否	小学/私塾		在闽侯县大湖乡从事农业工作	50100	农、林、牧、渔业	务农：农林牧副渔业生产（如种地、养殖鸡鸭水产等）	99	1945	是		农业户口		否	小学/私塾		在闽侯县大湖乡务农	50100	农、林、牧、渔业	务农：农林牧副渔业生产（如种地、养殖鸡鸭水产等）	群众		否
6111010009330000	6111010009330000	611101	陕西	新增	男	1	1992	3	未婚	1	1	1992					610827		本县区以外	0	2													3													群众		否
5202020000310000	5202020000310000	520202	贵州	新增	男	21	1986		初婚	2	2	1986	2017	10000	50000	30000	522325		本村/居委会	2	7													1													群众		否
4444010008830000	4444010008830000	444401	广东	新增	女	1	1957	11	初婚	1	2	1957	1981	10	10	10	441900		本村/居委会	5	99	99999	否	99999	农业户口		否	小学/私塾		在万江自己村里务农	50100		务农：农林牧副渔业生产（如种地、养殖鸡鸭水产等）	99	99999	是		农业户口		否	未上过学		在万江自己村里务农	50100		务农：农林牧副渔业生产（如种地、养殖鸡鸭水产等）	群众		否
6109010002910000	6109010002910000	610901	陕西	新增	男	1	1975		初婚	1	2	1975	1997	3000	3000	3000	610114		本村/居委会	2	99	99999	否	99999	农业户口		否	小学/私塾		在田里种植农作物。	50102	农、林、牧、渔业	务农：农林牧副渔业生产（如种地、养殖鸡鸭水产等）	99	99999	是		农业户口		否	小学/私塾		在田里种植农作物。	50102	农、林、牧、渔业	务农：农林牧副渔业生产（如种地、养殖鸡鸭水产等）	群众		否
5303010001200000	5303010001200000	530301	云南	新增	男	1	1981		初婚	1	2	1981	1998	10000	10000	10000	530823		本村/居委会	1	2													3													群众		否
4436010004410000	4436010004410000	443601	广东	新增	男	21	1966	8	初婚	1	2	1966	1987	99997	500	0	441403		本村/居委会	4	3													99	99999	否	99999	农业户口		否	未上过学		在本村做农业耕作	50100		务农：农林牧副渔业生产（如种地、养殖鸡鸭水产等）	中共党员	2008	否
3214010001630000	3214010001630000	321401	江苏	新增	女	1	1954	3	初婚	1	2	1954	1985	99999	99999	0	320281		本村/居委会	3	2													99	99999	是		农业户口		否	未上过学		一辈子在本村的地里面种田	50102	农、林、牧、渔业	个体工商户（包括登记过的个体工商户或未登记的各类店主）	群众		否
4434010010730000	4434010010730000	443401	广东	新增	女	1	1994	1	未婚	1	1	1994					441900	东坑镇	本县（县级市、区）其他乡镇街道	1	2													3													群众		否
4111020000630000	4111020000630000	411102	河南	新增	女	22	1985	5	初婚	4	2	1985	2006	5000	5000	0	410327	香鹿山留村	本村/居委会	4	99	99999	否	99999	农业户口		否	初中		在家里面种地、务农	50102	农、林、牧、渔业	务农：农林牧副渔业生产（如种地、养殖鸡鸭水产等）	99	99999	否	99999	农业户口		否	初中		在家里面种地、务农	50102	农、林、牧、渔业	务农：农林牧副渔业生产（如种地、养殖鸡鸭水产等）	群众		否
3310010000310000	3310010000310000	331001	浙江	新增	女	21	1982		初婚	3	2	1982	2005	100000	200000	70000	330109		本村/居委会	1	2													1													群众		否
3305010003300000	3305010003300000	330501	浙江	新增	男	2	1965		初婚	2	2	1965	1988	7000	4500	4500	330282		本村/居委会	4	99	99999	否	99999	农业户口		否	小学/私塾		在家务农从事农业生产	50100	农、林、牧、渔业		99	99999	否	99999	农业户口		否	未上过学		在家务农从事农业生产	50100	农、林、牧、渔业	务农：农林牧副渔业生产（如种地、养殖鸡鸭水产等）	群众		否
1304010000200000	1304010000200000	130401	河北	新增	男	1	1982	3	初婚	1	2	1982	2004	80000	99999	80000	130229		本村/居委会	2	4													5													群众		否
3309020002510000	3309020002510000	330902	浙江	新增	男	1	1967		初婚	1	2	1967	2001	150000	100000	100000	340826		本村/居委会	3	99	99999	是		农业户口		否	小学/私塾		在安徽安庆宿松老家务农	50100	农、林、牧、渔业	务农：农林牧副渔业生产（如种地、养殖鸡鸭水产等）	99	99999	否	2000	农业户口		否	小学/私塾		在安徽安庆宿松老家务农	50100	农、林、牧、渔业	务农：农林牧副渔业生产（如种地、养殖鸡鸭水产等）	群众		否
3202010001900000	3202010001900000	320201	江苏	新增	男	1	1982		初婚	1	2	1982	2002	50000	15000	0	320115		本村/居委会	0	5													6													群众		否
3314010005130000	3314010005130000	331401	浙江	新增	女	2	1965	7	初婚	2	2	1965	1987	3000	3000	3000	330111		本村/居委会	4	99	99999	是		农业户口		否	小学/私塾		一直在富阳务农	50100	农、林、牧、渔业	务农：农林牧副渔业生产（如种地、养殖鸡鸭水产等）	99	99999	是		农业户口		否	小学/私塾		一直在家里务农	50100	农、林、牧、渔业	务农：农林牧副渔业生产（如种地、养殖鸡鸭水产等）	群众		否
6111020000630000	6111020000630000	611102	陕西	新增	女	1	1965	3	初婚	1	2	1965	1984	500	500	500	610602		本村/居委会	5	99	99999	否	99999	农业户口		否	未上过学		在农村做农民务农种地	50102	农、林、牧、渔业	务农：农林牧副渔业生产（如种地、养殖鸡鸭水产等）	99	99999	是		农业户口		否	未上过学		在农村做农民务农种地	50102	农、林、牧、渔业	务农：农林牧副渔业生产（如种地、养殖鸡鸭水产等）	群众		否
5306010001610000	5306010001610000	530601	云南	新增	男	2	1978	8	初婚	2	2	1978	2006	99999	5000	0	533401		本村/居委会	6	99	99999	是		农业户口		否	未上过学		在香格里拉市尼西乡务农	50100	农、林、牧、渔业	务农：农林牧副渔业生产（如种地、养殖鸡鸭水产等）	99	99999	是		农业户口		否	未上过学		在香格里拉市尼西乡汤满村务农	50100	农、林、牧、渔业	务农：农林牧副渔业生产（如种地、养殖鸡鸭水产等）	群众		否
4112010000920000	4112010000920000	411201	河南	新增	女	22	1982	8	初婚	4	2	1982	2008	20000	99999	0	430581		本县区以外	1	2													1													群众		否
5105010003500000	5105010003500000	510501	四川	新增	女	1	1955		初婚	1	2	1955	1975	0	300	0	512002		本村/居委会	2	99	99999	否	99999	农业户口		否	小学/私塾		在大队企业做面	60000	批发和零售贸易、餐饮业	集体企业	99	99999	否	99999	农业户口		否	未上过学		在资阳某农田当农民	50100	农、林、牧、渔业	务农：农林牧副渔业生产（如种地、养殖鸡鸭水产等）	群众		否
6101010003000000	6101010003000000	610101	陕西	新增	男	21	2000		未婚	3	1	2000					610324		本村/居委会	1	4													1													群众		否
4410030006620000	4410030006620000	441003	广东	新增	女	1	1982		初婚	1	2	1982	2008	0	0	0	440281		本村/居委会	2	99	1959	否	2016	农业户口		否	初中		在家从事农业生产工作	50100	农、林、牧、渔业	务农：农林牧副渔业生产（如种地、养殖鸡鸭水产等）	99	99999	是		农业户口		否	普通高中		在家从事农业生产工作	50100	农、林、牧、渔业	务农：农林牧副渔业生产（如种地、养殖鸡鸭水产等）	群众		否
3714020002030000	3714020002030000	371402	山东	新增	男	1	1964	5	初婚	1	2	1964	1990	5000	99999	3000	371322		本村/居委会	4	99	1942	否	2013	农业户口		否	未上过学		在家里面进行农业生产	50100	农、林、牧、渔业	务农：农林牧副渔业生产（如种地、养殖鸡鸭水产等）	99	1949	是		农业户口		否	未上过学		在家里面进行一定的休息	99998			群众		否
3208030000210000	3208030000210000	320803	江苏	新增	男	1	1962		未婚	1	1	1962					321084		本村/居委会	1	99	99999	否	99999	农业户口		否	初中		在本村进行务农	50100	农、林、牧、渔业	务农：农林牧副渔业生产（如种地、养殖鸡鸭水产等）	99	99999	否	99999	农业户口		否	未上过学		在本村进行务农	50100	农、林、牧、渔业	务农：农林牧副渔业生产（如种地、养殖鸡鸭水产等）	群众		否
4420040002020000	4420040002020000	442004	广东	新增	男	2	1970		初婚	2	2	1970	1991	0	0	0	441322		本村/居委会	5	99	99999	否	1997	农业户口		否	小学/私塾		在居住地本村务农	50100	农、林、牧、渔业	务农：农林牧副渔业生产（如种地、养殖鸡鸭水产等）	99	1944	是		农业户口		否	小学/私塾		在居住地所在村务农	50100	农、林、牧、渔业	务农：农林牧副渔业生产（如种地、养殖鸡鸭水产等）	群众		否
3604020002630000	3604020002630000	360402	江西	新增	男	11	1958	8	丧偶	2	5	1958	1981	2000	0	0	360734		本村/居委会	3	99	1929	否	1998	农业户口		否	小学/私塾		【在】澄江镇黄岗村【做】种水稻	50102	农、林、牧、渔业	务农：农林牧副渔业生产（如种地、养殖鸡鸭水产等）	99	1929	否	1965	农业户口		否			【在】澄江镇黄岗村【做】种水稻	50102	农、林、牧、渔业	务农：农林牧副渔业生产（如种地、养殖鸡鸭水产等）	群众		否
5307010009630000	5307010009630000	530701	云南	新增	男	1	1966	4	初婚	1	2	1966	1988	100	100	0	530381		本县区以外	6	99	99999	否	1994	农业户口		否	未上过学		在家务农种植玉米等	50102	农、林、牧、渔业	务农：农林牧副渔业生产（如种地、养殖鸡鸭水产等）	99	99999	是		农业户口		否	未上过学		在家务农种植玉米等	50102	农、林、牧、渔业	务农：农林牧副渔业生产（如种地、养殖鸡鸭水产等）	群众		否
4406030007020000	4406030007020000	440603	广东	新增	女	2	1975		初婚	2	2	1975	1996	0	0	0	450924		本县区以外	5	99	99999	否	1990	农业户口		否			在广西省梧州市务农	50100	农、林、牧、渔业	务农：农林牧副渔业生产（如种地、养殖鸡鸭水产等）	99	1931	是		农业户口		否	未上过学		在广西省梧州市务农	50100	农、林、牧、渔业	务农：农林牧副渔业生产（如种地、养殖鸡鸭水产等）	群众		否
4311010000520000	4311010000520000	431101	湖南	新增	男	21	1992		未婚	3	1	1992					431021		本村/居委会	1	2													1													群众		否
4413020006220000	4413020006220000	441302	广东	新增	女	1	1963		初婚	1	2	1963	1984	4000	200	4200	440705		本村/居委会	7	99	99999	否	2017	农业户口		否			在新会本地务农	50100	农、林、牧、渔业	务农：农林牧副渔业生产（如种地、养殖鸡鸭水产等）	99	99999	否	2011	农业户口		否			在新会本地务农	50100	农、林、牧、渔业	务农：农林牧副渔业生产（如种地、养殖鸡鸭水产等）	群众		否
3305010000400000	3305010000400000	330501	浙江	新增	女	1	1977		初婚	1	2	1977	2000	48000	48000	48000	330282		本村/居委会	2	4													5													群众		否
2112010009130000	2112010009130000	211201	辽宁	新增	男	2	1969	9	初婚	2	2	1969	1995	20000	10000	20000	211021		本乡镇（街道）其他村居委会	3	99	99999	否	2008	农业户口		否	小学/私塾		在家里务农种地	50102	农、林、牧、渔业	务农：农林牧副渔业生产（如种地、养殖鸡鸭水产等）	99	99999	否	2006	农业户口		否	小学/私塾		在家里做务农种地	50102	农、林、牧、渔业	务农：农林牧副渔业生产（如种地、养殖鸡鸭水产等）	群众		否
3409010001110000	3409010001110000	340901	安徽	新增	男	1	1974		初婚	1	2	1974	1994	50000	50000	40000	341226		本县（县级市、区）其他乡镇街道	3	1													2													群众		否
4410030006520000	4410030006520000	441003	广东	新增	男	1	1992		初婚	1	2	1992	2013	200000	99999	99999	421003		本村/居委会	2	4													5													群众		否
5311010003230000	5311010003230000	531101	云南	新增	女	1	1994	8	未婚	1	1	1994					530126		本村/居委会	0	2													3													群众		否
5202020001310000	5202020001310000	520202	贵州	新增	男	2	1949		初婚	2	2	1969	1986	4200	1000	0	522325		本村/居委会	0	99	99999	否	99999	农业户口		否			父亲去世的早，不清楚	99999			99	99999	否	99999	农业户口					母亲去世早，不清楚	99999			群众		否
4442020007130000	4442020007130000	444202	广东	新增	女	11	1964	7	初婚	3	2	1964	1985	0	5000	0	441521		本村/居委会	6	99	1932	否	2014	农业户口		否	未上过学		在烧砖窑做烧砖的工作	61502	建筑业	个体工商户（包括登记过的个体工商户或未登记的各类店主）	99	1932	否	1992	农业户口		否	未上过学		在农村做生产队耕田的工作	50102	农、林、牧、渔业	务农：农林牧副渔业生产（如种地、养殖鸡鸭水产等）	群众		否
6112020001530000	6112020001530000	611202	陕西	新增	男	1	1986	11	初婚	1	2	1986	2012	80000	30000	80000	610628		本村/居委会	3	99	99999	是		农业户口		否	小学/私塾		在村子种地务农	50102	农、林、牧、渔业	务农：农林牧副渔业生产（如种地、养殖鸡鸭水产等）	99	99999	是		农业户口		否	未上过学		在村子种地务农	50102	农、林、牧、渔业	务农：农林牧副渔业生产（如种地、养殖鸡鸭水产等）	群众		否
4426010003100000	4426010003100000	442601	广东	新增	女	2	1969		初婚	2	2	1969	1995	3000	3000	3000	442000		本村/居委会	3	99	99999	否	99999	农业户口		否	未上过学		在中山南朗务农	50100	农、林、牧、渔业	务农：农林牧副渔业生产（如种地、养殖鸡鸭水产等）	99	99999	否	2016	农业户口		否	未上过学		在中山南朗务农	50100	农、林、牧、渔业	务农：农林牧副渔业生产（如种地、养殖鸡鸭水产等）	群众		否
4420020005130000	4420020005130000	442002	广东	新增	男	2	1965	8	初婚	2	2	1965	1988	1000	99999	1000	441322	湖镇	本村/居委会	3	99	99999	否	2008	农业户口		否			在农村家里做地主	50102	农、林、牧、渔业	务农：农林牧副渔业生产（如种地、养殖鸡鸭水产等）	99	99999	否	2013	农业户口		否	小学/私塾		在农村家里务农	50100	农、林、牧、渔业	务农：农林牧副渔业生产（如种地、养殖鸡鸭水产等）	群众		否
3602030002030000	3602030002030000	360203	江西	新增	女	2	1955	10	初婚	2	2	1955	1978	200	200	300	361123	仙岩镇埂头村	本村/居委会	6	99	99999	否	99999	农业户口		否	未上过学		在仙岩镇埂头村务农	50100	农、林、牧、渔业	务农：农林牧副渔业生产（如种地、养殖鸡鸭水产等）	99	99999	否	99999	农业户口		否	未上过学		在玉山县六都乡务农。	50100	农、林、牧、渔业	务农：农林牧副渔业生产（如种地、养殖鸡鸭水产等）	群众		否
2110010002820000	2110010002820000	211001	辽宁	新增	女	1	1955		初婚	1	2	1955	1979	400	400	400	210422		本村/居委会	8	99	99999	否	99999	农业户口		否	未上过学		在家干农活，，，，务农	50100	农、林、牧、渔业	务农：农林牧副渔业生产（如种地、养殖鸡鸭水产等）	99	99999	否	99999	农业户口		否	未上过学		在家种地，，，，务农，，	50102	农、林、牧、渔业	务农：农林牧副渔业生产（如种地、养殖鸡鸭水产等）	群众		否
4411010005300000	4411010005300000	441101	广东	新增	男	1	1986		初婚	2	2	1986	2008	15000	0	0	451024		本县区以外	1	5													6													群众		否
4426010001800000	4426010001800000	442601	广东	新增	男	21	1986		未婚	3	2	1986	2014	100000	99999	50000	442000		本村/居委会	2	2													1													群众		否
4444010004330000	4444010004330000	444401	广东	新增	男	1	1981	7	初婚	1	2	1981	2000	10000	10000	10000	411729		本县区以外	3	2													3													群众		否
4443010001330000	4443010001330000	444301	广东	新增	女	2	1976	8	初婚	3	2	1976	1993	500	1000	500	441622		本村/居委会	2	99	1945	否	2017	农业户口		否	未上过学		在家乡务农耕田做农民	50102		务农：农林牧副渔业生产（如种地、养殖鸡鸭水产等）	99	1949	是		农业户口		否	初中		在家乡务农耕田做农民	50100		务农：农林牧副渔业生产（如种地、养殖鸡鸭水产等）	群众		否
2116010001730000	2116010001730000	211601	辽宁	新增	男	1	1966	11	初婚	1	2	1966	1987	2000	15000	0	211381	三宝乡海峰村?甲外组	本村/居委会	4	99	99999	是		农业户口		否	小学/私塾		在家中务农种地，无工作	50102	农、林、牧、渔业	务农：农林牧副渔业生产（如种地、养殖鸡鸭水产等）	99	99999	是		农业户口		否	小学/私塾		家中务农种地，无工作	50102	农、林、牧、渔业	务农：农林牧副渔业生产（如种地、养殖鸡鸭水产等）	群众		否
4406030010130000	4406030010130000	440603	广东	新增	女	2	1983	11	初婚	2	2	1983	2003	10000	10000	0	431102		本县区以外	3	99	1948	是		农业户口		否	小学/私塾		在自己家中务农	50100	农、林、牧、渔业	务农：农林牧副渔业生产（如种地、养殖鸡鸭水产等）	99	1952	是		农业户口		否	小学/私塾		在自己家中务农	50100	农、林、牧、渔业	务农：农林牧副渔业生产（如种地、养殖鸡鸭水产等）	群众		否
3501020003800000	3501020003800000	350102	福建	新增	男	1	1963		初婚	1	2	1963	1988	3000	0	3000	350121		本村/居委会	7	99	1934	是		农业户口		否	未上过学		在关中村从事农业劳动	50102	农、林、牧、渔业	务农：农林牧副渔业生产（如种地、养殖鸡鸭水产等）	99	1939	是		农业户口		否	未上过学		在关中村从事农业工作	50100	农、林、牧、渔业	务农：农林牧副渔业生产（如种地、养殖鸡鸭水产等）	群众		否
4419020003400000	4419020003400000	441902	广东	新增	女	2	1970		初婚	2	2	1970	2000	99999	99999	99999	441204		本村/居委会	5	99	1937	否	2017	农业户口		否	未上过学		在自家做农民耕田	50102		务农：农林牧副渔业生产（如种地、养殖鸡鸭水产等）	99	1930	否	1982	农业户口		否	未上过学		在自家做农民耕田	50100		务农：农林牧副渔业生产（如种地、养殖鸡鸭水产等）	群众		否
4410040000220000	4410040000220000	441004	广东	新增	男	21	1999		未婚	4	1	1999					440605		本村/居委会	1	3													2													群众		否
5109010006430000	5109010006430000	510901	四川	新增	女	1	1971	10	初婚	1	2	1971	1992	0	0	0	511703		本村/居委会	4	99	99999	否	2017	农业户口		否	未上过学		在农村家里务农	50100	农、林、牧、渔业	务农：农林牧副渔业生产（如种地、养殖鸡鸭水产等）	99	99999	否	2016	农业户口		否	未上过学		在农村家里务农	50100	农、林、牧、渔业	务农：农林牧副渔业生产（如种地、养殖鸡鸭水产等）	群众		否
4501020002200000	4501020002200000	450102	广西	新增	男	21	1987		未婚	4	2	1987	2012	50000	10000	50000	450803		本村/居委会	1	1													2													群众		否
3710020000410000	3710020000410000	371002	山东	新增	男	21	1983		初婚	2	2	1983	2008	30000	10000	0	370782		本村/居委会	0	99	1949	否	2008	农业户口		否	小学/私塾		务农	50100	农、林、牧、渔业	务农：农林牧副渔业生产（如种地、养殖鸡鸭水产等）	1													群众		否
3708020003500000	3708020003500000	370802	山东	新增	男	2	1965	4	再婚	2	3	1965	99999	0	99999	0	370921		本村/居委会	3	99	99999	否	99999	农业户口		否			在宁阳乡饮小孔家村做农民	50102	农、林、牧、渔业	务农：农林牧副渔业生产（如种地、养殖鸡鸭水产等）	99	99999	是		农业户口		否	未上过学		在宁阳乡饮小孔家村做农民	50100	农、林、牧、渔业	务农：农林牧副渔业生产（如种地、养殖鸡鸭水产等）	群众		否
4427020005920000	4427020005920000	442702	广东	新增	女	1	1971		初婚	1	2	1971	1991	2000	15000	2000	445103		本村/居委会	5	99	1936	否	2013	农业户口		否			在生产队里做会计	50199	国家机关、党政机关和社会团体	集体企业	99	1942	是		农业户口		否			在家里田里务农	50100	农、林、牧、渔业	务农：农林牧副渔业生产（如种地、养殖鸡鸭水产等）	群众		否
4118010000530000	4118010000530000	411801	河南	新增	女	2	1974	10	同居	4	6	1974					410381		本村/居委会	3	99	99999	否	99999	农业户口		否	未上过学		【在】煤矿做矿工	61601	采掘业	国营企业	99	99999	是		居民户口（之前是农业户口）		否	普通高中		【在】家看家，照顾孩子。	99998			群众		否
5105060000830000	5105060000830000	510506	四川	新增	男	2	1968	1	初婚	2	2	1968	1986	800	0	300	512002		本村/居委会	2	99	99999	否	2015	农业户口		是	小学/私塾		在居住所在地长期务农	50100	农、林、牧、渔业	务农：农林牧副渔业生产（如种地、养殖鸡鸭水产等）	99	99999	否	2010	农业户口		否	未上过学		在居住地长期务农	50100	农、林、牧、渔业	务农：农林牧副渔业生产（如种地、养殖鸡鸭水产等）	群众		否
1404030000910000	1404030000910000	140403	山西	新增	女	22	1987		初婚	5	2	1987	2012	40000	200000	40000	141023		本村/居委会	3	99	1959	是		农业户口		否	初中		在山西省临汾市襄汾县西毛村务农	50100	农、林、牧、渔业	务农：农林牧副渔业生产（如种地、养殖鸡鸭水产等）	99	1961	是		农业户口		否	小学/私塾		在山西省临汾市襄汾县务农	50100	农、林、牧、渔业	务农：农林牧副渔业生产（如种地、养殖鸡鸭水产等）	群众		否
4442010003120000	4442010003120000	444201	广东	新增	女	2	1973		初婚	2	2	1973	1995	99999	99999	99999	440781		本村/居委会	7	99	99999	否	99999	农业户口		否	小学/私塾		在自家农田耕种农作物	50102	农、林、牧、渔业	务农：农林牧副渔业生产（如种地、养殖鸡鸭水产等）	99	99999	是		农业户口		否	未上过学		在自家农田耕种农作物	50102	农、林、牧、渔业	务农：农林牧副渔业生产（如种地、养殖鸡鸭水产等）	群众		否
4312010000730000	4312010000730000	431201	湖南	新增	女	1	1964	9	初婚	1	2	1964	1984	1000	1000	500	431321		本村/居委会	2	99	99999	否	99999	农业户口		否	未上过学		在湖南省娄底市双峰县人和村务农	50100	农、林、牧、渔业	务农：农林牧副渔业生产（如种地、养殖鸡鸭水产等）	99	99999	否	99999	农业户口		否	未上过学		在湖南省娄底市双峰县人和村务农	50100	农、林、牧、渔业	务农：农林牧副渔业生产（如种地、养殖鸡鸭水产等）	群众		否
3412010003320000	3412010003320000	341201	安徽	新增	男	1	1982		初婚	1	2	1982	2004	10000	10000	10000	340321		本村/居委会	3	99	99999	是		农业户口		否	小学/私塾		在怀远县城关镇务农	50100	农、林、牧、渔业	务农：农林牧副渔业生产（如种地、养殖鸡鸭水产等）	99	99999	是		农业户口		否	小学/私塾		在怀远县城关镇务农	50100	农、林、牧、渔业	务农：农林牧副渔业生产（如种地、养殖鸡鸭水产等）	群众		否
4207040003310000	4207040003310000	420704	湖北	新增	女	2	1968		初婚	2	2	1968	1989	99999	99999	99999	421081		本县区以外	6	99	1930	否	2013	其他	旧社会	否	小学/私塾		受访者父亲在家乡务农	50100		务农：农林牧副渔业生产（如种地、养殖鸡鸭水产等）	99	1930	否	1990	其他	旧社会	否	未上过学		受访者母亲在家乡务农	50100		务农：农林牧副渔业生产（如种地、养殖鸡鸭水产等）	群众		否
1103020000700000	1103020000700000	110302	北京	新增	女	1	1972		初婚	1	2	1972	1997	20000	20000	10000	110106	岳各庄村	本村/居委会	2	99	1942	是		非农户口		是	大专		丰台区华德液压做工人	20200	国家机关、党政机关和社会团体	国有/集体事业单位	99	1949	是		农业户口		否	大专		农民在家（岳各庄村）种地	50102	农、林、牧、渔业	务农：农林牧副渔业生产（如种地、养殖鸡鸭水产等）	群众		否
4417020000710000	4417020000710000	441702	广东	新增	女	1	1967		初婚	1	2	1968	1993	99999	2000	0	440982		本村/居委会	5	99	1944	是		农业户口		否	小学/私塾		在工地做水泥工	62900	建筑业		99	1944	是		农业户口		否	小学/私塾		在家里照顾孙子女	99998			群众		否
4435010001110000	4435010001110000	443501	广东	新增	男	1	1971		初婚	1	2	1971	1993	50000	30000	0	442000		本村/居委会	4	99	1946	否	1999	农业户口		否	小学/私塾		在生产大队务农，养鱼	50100	农、林、牧、渔业	务农：农林牧副渔业生产（如种地、养殖鸡鸭水产等）	99	1942	是		农业户口		否	未上过学		在生产大队务农，养鱼	50100	农、林、牧、渔业	务农：农林牧副渔业生产（如种地、养殖鸡鸭水产等）	群众		否
3708020002100000	3708020002100000	370802	山东	新增	男	2	1972		丧偶	2	2	1972	99999	99999	99999	99999	370921		本村/居委会	6	99	99999	否	99999	农业户口		否	小学/私塾		在乡饮村大队里工作	10400		村居委会等自治组织	4													群众		否
4309010000220000	4309010000220000	430901	湖南	新增	男	21	1989		初婚	3	2	1989	2005	5000	40000	40000	431322		本村/居委会	1	2													1													群众		否
4501020003500000	4501020003500000	450102	广西	新增	男	21	1980		初婚	7	2	1980	2008	30000	10000	30000	450803		本村/居委会	3	2													1													群众		否
3214010000530000	3214010000530000	321401	江苏	新增	女	1	1970	3	初婚	1	2	1970	1990	99999	99999	99998	320281		本村/居委会	2	99	99999	否	2009	农业户口		否	普通高中		在八一采矿场做机械操作工	63005	采掘业	国营企业	99	99999	是		农业户口		否	小学/私塾		在江阴红柳集团做后勤工作	60599	社会服务		群众		否
3503020000210000	3503020000210000	350302	福建	新增	女	22	1987		初婚	4	2	1988	2001	20000	0	20000	500230		本县区以外	2	99	1955	是		农业户口		否	普通高中		在加工厂做电焊工	20211	农、林、牧、渔业	国营企业	99	1963	是		农业户口		否	小学/私塾		在新疆种植棉花	50102	农、林、牧、渔业	务农：农林牧副渔业生产（如种地、养殖鸡鸭水产等）	群众		否
4410040002620000	4410040002620000	441004	广东	新增	男	21	1979		初婚	2	2	1979	2006	130000	100000	80000	440605		本村/居委会	3	99	99999	否	2014	农业户口		否	初中		在家里务农，种田	50102	农、林、牧、渔业	务农：农林牧副渔业生产（如种地、养殖鸡鸭水产等）	1													群众		否
6202050005330000	6202050005330000	620205	甘肃	新增	男	2	1966	7	初婚	2	2	1966	1990	1500	0	1500	621225		本村/居委会	4	99	99999	否	1991	农业户口		否	未上过学		在西和县西峪镇下寨村务农	50100	农、林、牧、渔业	务农：农林牧副渔业生产（如种地、养殖鸡鸭水产等）	99	99999	否	99999	农业户口		否	未上过学		在西和县西峪镇下寨村务农	50100	农、林、牧、渔业	务农：农林牧副渔业生产（如种地、养殖鸡鸭水产等）	群众		否
3314030005930000	3314030005930000	331403	浙江	新增	女	2	1988	7	初婚	2	2	1988	2008	0	30000	30000	330111		本县（县级市、区）其他乡镇街道	1	99	99999	是		农业户口		否	普通高中		在杭州富阳地区从事裁缝行业	41002	其他行业	民营、私营企业	99	99999	是		农业户口		否	小学/私塾		在富阳地区在家照顾孩子	99998			群众		否
4428020001810200	4428020001810000	442802	广东	新增	男	1	1969		未婚	1	1	1969					445202		本村/居委会	1	99	1937	否	1976	农业户口		否			在社区医疗站当医生	20500	国家机关、党政机关和社会团体	党政机关、人民团体、军队	99	1947	是		农业户口		否	未上过学		在家里当家庭主妇	99998			群众		否
5207010005730000	5207010005730000	520701	贵州	新增	男	1	1975	1	初婚	1	2	1975	1998	8000	5000	5000	520627		本村/居委会	4	99	99999	否	99999	农业户口		否			主要在家务农种田种地	50102	农、林、牧、渔业	务农：农林牧副渔业生产（如种地、养殖鸡鸭水产等）	99	99999	否	99999	农业户口		否	未上过学		主要在家务农种田种地	50102	农、林、牧、渔业	务农：农林牧副渔业生产（如种地、养殖鸡鸭水产等）	群众		否
1301020000510000	1301020000510000	130102	河北	新增	男	1	1974		初婚	1	2	1974	1996	3000	2000	3000	130638	河北省雄安新区昝岗镇	本村/居委会	2	99	1945	否	2012	农业户口		否	小学/私塾		在河北省保定市昝岗镇务农	50100	农、林、牧、渔业	务农：农林牧副渔业生产（如种地、养殖鸡鸭水产等）	99	1953	是		农业户口		否	未上过学		在保定市昝岗镇务农	50100	农、林、牧、渔业	务农：农林牧副渔业生产（如种地、养殖鸡鸭水产等）	群众		否
5310020000730000	5310020000730000	531002	云南	新增	男	1	1969		初婚	1	2	1969	1995	1000	500	1000	530902		本村/居委会	3	99	1922	是		农业户口		否	未上过学		在临翔区团山村务农	50100	农、林、牧、渔业	务农：农林牧副渔业生产（如种地、养殖鸡鸭水产等）	99	99999	否	99999	农业户口		否	未上过学		在临翔区团山村务农	50100	农、林、牧、渔业	务农：农林牧副渔业生产（如种地、养殖鸡鸭水产等）	群众		否
5206010004530000	5206010004530000	520601	贵州	新增	男	2	1965	6	初婚	2	2	1965	1992	4000	4000	3000	520624		本村/居委会	3	99	1941	否	2013	农业户口		否	未上过学		在家务农，种植玉米水稻	50102	农、林、牧、渔业	务农：农林牧副渔业生产（如种地、养殖鸡鸭水产等）	99	1940	是		农业户口		否	初中		在家务农，种植玉米水稻	50102	农、林、牧、渔业	务农：农林牧副渔业生产（如种地、养殖鸡鸭水产等）	群众		否
2202020001610000	2202020001610000	220202	吉林	新增	女	2	1970		初婚	2	2	1970	1978	8000	2000	8000	220182		本村/居委会	0	99	99999	否	99999	农业户口		否	未上过学		家里务农，从事农业生产	50100	农、林、牧、渔业	务农：农林牧副渔业生产（如种地、养殖鸡鸭水产等）	99	99999	否	99999	农业户口		否	未上过学		在家里务农，从事农业生产	50100	农、林、牧、渔业	务农：农林牧副渔业生产（如种地、养殖鸡鸭水产等）	群众		否
3208030000410000	3208030000410000	320803	江苏	新增	男	2	1956		初婚	2	2	1956	1980	700	0	700	321084	汤庄镇缦阳村	本村/居委会	3	99	1927	否	2013	农业户口		否	初中		在田地里做农活的工作	50100	农、林、牧、渔业	务农：农林牧副渔业生产（如种地、养殖鸡鸭水产等）	6													群众		否
3211010004830000	3211010004830000	321101	江苏	新增	女	11	1974	6	初婚	3	2	1974	1992	0	0	0	321023		本村/居委会	6	99	1945	是		农业户口		否	未上过学		广洋湖镇开船运输行业	40203	交通运输、仓储及邮电通信业	个体工商户（包括登记过的个体工商户或未登记的各类店主）	99	1946	是		农业户口		否	未上过学		广洋湖镇开船运输货物	63004	交通运输、仓储及邮电通信业	务农：农林牧副渔业生产（如种地、养殖鸡鸭水产等）	群众		否
4106040004420000	4106040004420000	410604	河南	新增	男	1	1964	6	初婚	1	2	1964	1988	200	200	0	411025		本村/居委会	6	99	99999	否	1993	农业户口		否	未上过学		在西河沿村里面种地	50102			99	99999	否	1989	农业户口		否	未上过学		在西河沿里面种地	50102			群众		否
4440010003120000	4440010003120000	444001	广东	新增	男	1	1975		初婚	1	2	1975	1999	0	0	0	441623		本村/居委会	5	99	1947	是		农业户口		否	初中		在林场做护林员	30000	农、林、牧、渔业	国有/集体事业单位	99	1979	是		农业户口		否			在村里种田务农	50102	农、林、牧、渔业	务农：农林牧副渔业生产（如种地、养殖鸡鸭水产等）	群众		否
6401060000330000	6401060000330000	640106	宁夏	新增	男	1	1999	5	未婚	1	1	1999					640502		本村/居委会	1	2													3													群众		否
4435010007030000	4435010007030000	443501	广东	新增	男	1	1973	12	初婚	1	2	1973	1995	7000	1000	0	441823		本县区以外	4	99	99999	否	1998	农业户口		否	未上过学		在家务农，没有做过其他工作	50100	农、林、牧、渔业	务农：农林牧副渔业生产（如种地、养殖鸡鸭水产等）	5													群众		否
3412010009830000	3412010009830000	341201	安徽	新增	女	1	1966	4	初婚	1	2	1966	1990	300	300	600	340321		本村/居委会	2	99	99999	否	2003	农业户口		否	未上过学		在蚌埠怀远家里务农	50100	农、林、牧、渔业	务农：农林牧副渔业生产（如种地、养殖鸡鸭水产等）	99	99999	是		农业户口		否	未上过学		在蚌埠怀远家里务农	50100	农、林、牧、渔业	务农：农林牧副渔业生产（如种地、养殖鸡鸭水产等）	群众		否
6202040002110000	6202040002110000	620204	甘肃	新增	女	21	1990		初婚	2	2	1990	2011	99999	10000	0	621225		本村/居委会	2	1													99	1960	否	2010	农业户口		否	未上过学		在甘肃省西和县洛峪镇新民村8社务农	50100	农、林、牧、渔业	务农：农林牧副渔业生产（如种地、养殖鸡鸭水产等）	群众		否
4434010012530000	4434010012530000	443401	广东	新增	男	1	1982	6	初婚	1	2	1982	2008	20000	10000	0	420322		本县区以外	1	99	1958	是		农业户口		否	初中		在家乡从事木工工作 装修相关	60600		自由职业者（网络作家、画家、自媒体工作人员、自由摄影师等脑力工作者等）	99	1959	是		农业户口		否	小学/私塾		在砖瓦厂做搬运工作	62004	建筑业	民营、私营企业	群众		否
6202050001620000	6202050001620000	620205	甘肃	新增	女	21	1994		未婚	4	1	1994					621225		本村/居委会	1	2													1													群众		否
3701020003810000	3701020003810000	370102	山东	新增	男	2	1958		同居	2	2	1958	1988	1000	0	400	370125		本村/居委会	6	99	1922	否	2001	农业户口		否	小学/私塾		在农村里面做务农工作	50100	农、林、牧、渔业	务农：农林牧副渔业生产（如种地、养殖鸡鸭水产等）	99	1922	否	1993	农业户口		否	未上过学		在农村里面做务农工作	50100	农、林、牧、渔业	务农：农林牧副渔业生产（如种地、养殖鸡鸭水产等）	群众		否
3202010002700000	3202010002700000	320201	江苏	新增	女	2	1979		初婚	2	2	1979	2001	10000	30000	10000	320115		本村/居委会	1	2													99	1954	是		农业户口		否	小学/私塾		在家从事农业生产活动	50100	农、林、牧、渔业	务农：农林牧副渔业生产（如种地、养殖鸡鸭水产等）	群众		否
4438010003420000	4438010003420000	443801	广东	新增	女	1	1982	11	初婚	1	2	1982	2006	0	0	0	511011		本县区以外	2	99	1958	是		农业户口		否	初中		在乡下老家务农	50100	农、林、牧、渔业	务农：农林牧副渔业生产（如种地、养殖鸡鸭水产等）	99	1958	是		农业户口		否	初中		在乡下老家务农	50100	农、林、牧、渔业	务农：农林牧副渔业生产（如种地、养殖鸡鸭水产等）	群众		否
1304030001810000	1304030001810000	130403	河北	新增	男	21	1994		未婚	3	1	1993					130229		本村/居委会	0	2													1													群众		否
6204020001410000	6204020001410000	620402	甘肃	新增	男	21	1995		未婚	4	2	1995	2014	350000	10000	350000	620525		本村/居委会	0	1													3													群众		否
3306020002800000	3306020002800000	330602	浙江	新增	男	1	1970		初婚	1	2	1970	1993	20000	20000	200000	331083		本村/居委会	2	5													6													群众		否
4308010000220000	4308010000220000	430801	湖南	新增	女	22	1972		初婚	3	2	1972	99999	5000	10000	3000	431382		本村/居委会	3	99	99999	是		农业户口		否			在娄底儿子家带孙子	80000			99	99999	是		农业户口		否			在娄底儿子家带孙子	99998			群众		否
3316010002830000	3316010002830000	331601	浙江	新增	女	1	1964	6	再婚	1	3	1964	1985	0	600	0	330411		本村/居委会	2	99	99999	否	2002	农业户口		否	未上过学		务农。。。。。。	50100	农、林、牧、渔业	务农：农林牧副渔业生产（如种地、养殖鸡鸭水产等）	99	99999	否	99999	农业户口		否	未上过学		务农。。。。。。	50100	农、林、牧、渔业	务农：农林牧副渔业生产（如种地、养殖鸡鸭水产等）	群众		否
4410040005020000	4410040005020000	441004	广东	新增	女	22	1985		初婚	4	2	1985	2012	100000	100000	100000	440605		本村/居委会	2	99	1958	是		农业户口		否	小学/私塾		在家里务农耕田养鱼	50100	农、林、牧、渔业	务农：农林牧副渔业生产（如种地、养殖鸡鸭水产等）	99	1956	是		农业户口		否	小学/私塾		在家里务农，养鱼耕田	50100	农、林、牧、渔业	务农：农林牧副渔业生产（如种地、养殖鸡鸭水产等）	群众		否
2109010001510000	2109010001510000	210901	辽宁	新增	女	21	1995		未婚	5	1	1995					211122		本村/居委会	1	2													1													群众		否
4117010003430000	4117010003430000	411701	河南	新增	女	21	1996	9	未婚	4	1	1996					411422		本村/居委会	1	2													1													群众		否
4409030009830000	4409030009830000	440903	广东	新增	男	11	1956	7	初婚	4	2	1956	1981	200	500	200	411728		本县区以外	4	99	99999	否	2013	农业户口		是	未上过学		在村委会做村支书	10100	国家机关、党政机关和社会团体	村居委会等自治组织	99	99999	否	2012	农业户口		否	未上过学		在农村河南老家务农	50100	农、林、牧、渔业	务农：农林牧副渔业生产（如种地、养殖鸡鸭水产等）	群众		否
3703030001210000	3703030001210000	370303	山东	新增	男	1	1970		初婚	1	2	1970	99999	200	900	900	370811		本村/居委会	0	99	99999	是		农业户口		否			一直在家里从事农业工作	50100	农、林、牧、渔业	务农：农林牧副渔业生产（如种地、养殖鸡鸭水产等）	99	99999	是		农业户口		否			一直在家里从事农业工作	50100	农、林、牧、渔业	务农：农林牧副渔业生产（如种地、养殖鸡鸭水产等）	群众		否
3316010000530000	3316010000530000	331601	浙江	新增	女	22	1998		初婚	6	2	1998	2012	99999	99999	99999	330411		本村/居委会	2	99	1953	是		农业户口		否	未上过学		务农。。。。。。。	50100	农、林、牧、渔业	务农：农林牧副渔业生产（如种地、养殖鸡鸭水产等）	99	1952	是		农业户口		否	未上过学		务农。。。。。。	50100	农、林、牧、渔业	务农：农林牧副渔业生产（如种地、养殖鸡鸭水产等）	中共党员	2015	否
1407010003020000	1407010003020000	140701	山西	新增	男	2	1965		再婚	2	2	1965	2000	3000	0	0	141025		本县区以外	4	99	99999	否	2015	农业户口		否	初中		在山西省临汾市古县务农	50100	农、林、牧、渔业	务农：农林牧副渔业生产（如种地、养殖鸡鸭水产等）	99	99999	否	2013	农业户口		否	未上过学		在山西省临汾市古县务农	50100	农、林、牧、渔业	务农：农林牧副渔业生产（如种地、养殖鸡鸭水产等）	群众		否
3501020003200000	3501020003200000	350102	福建	新增	女	2	1981		初婚	2	2	1981	2003	0	20000	0	350121		本村/居委会	2	99	99999	是		农业户口		否	小学/私塾		在关中村从事农业工作	50100	农、林、牧、渔业	务农：农林牧副渔业生产（如种地、养殖鸡鸭水产等）	99	99999	是		农业户口		否	小学/私塾		在关中村从事农业工作	50100	农、林、牧、渔业	务农：农林牧副渔业生产（如种地、养殖鸡鸭水产等）	群众		否
4312010001930000	4312010001930000	431201	湖南	新增	男	1	1974	6	再婚	1	2	1974	2000	5000	0	5000	431321		本村/居委会	2	99	99999	是		农业户口		否	小学/私塾		主要在家从事务农工作	50100			99	99999	是		农业户口		否	小学/私塾		主要在家从事务农工作	50100			群众		否
4432020007330000	4432020007330000	443202	广东	新增	女	5	99999		初婚	4	2	1990	2018	10000	40000	0	440982		本县区以外	3	99	1971	是		农业户口		否	小学/私塾		在私营企业从事建筑类工作	62900	建筑业	个体工商户（包括登记过的个体工商户或未登记的各类店主）	99	1972	是		农业户口		否	初中		在家操持家务带孩子	99998			群众		否
3703030001510000	3703030001510000	370303	山东	新增	女	1	1975		初婚	1	2	1975	99999	99999	99999	99999	370811		本乡镇（街道）其他村居委会	0	99	99999	是		农业户口		否	未上过学		年纪大了在家里务农	50100	农、林、牧、渔业	务农：农林牧副渔业生产（如种地、养殖鸡鸭水产等）	99	99999	是		农业户口		否	未上过学		在本地进行农业生产活动	50100	农、林、牧、渔业	务农：农林牧副渔业生产（如种地、养殖鸡鸭水产等）	群众		否
5003010000110000	5003010000110000	500301	重庆	新增	女	1	1968		初婚	1	2	1968	1987	3000	2000	99999	500115	葛兰镇黄家坝村	本村/居委会	4	99	99999	否	1996	农业户口		否	未上过学		在农村乡下做庄稼务农	50100	农、林、牧、渔业	务农：农林牧副渔业生产（如种地、养殖鸡鸭水产等）	99	99999	否	2009	农业户口		否	未上过学		在农村乡下做庄稼务农者	50100	农、林、牧、渔业	务农：农林牧副渔业生产（如种地、养殖鸡鸭水产等）	群众		否
1103020008620000	1103020008620000	110302	北京	新增	男	21	1972		初婚	3	2	1972	1995	10000	10000	20000	110106		本村/居委会	1	1													2													群众		否
5205020000730000	5205020000730000	520502	贵州	新增	女	2	1979	9	初婚	2	2	1979	1998	99999	99999	99999	520221	杨梅乡台沙村	本村/居委会	4	99	1948	是		农业户口		否	未上过学		在家里做务农	50100	农、林、牧、渔业	务农：农林牧副渔业生产（如种地、养殖鸡鸭水产等）	99	1947	是		农业户口		否	未上过学		在老家里务农	50100	农、林、牧、渔业	务农：农林牧副渔业生产（如种地、养殖鸡鸭水产等）	群众		否
5202020002510000	5202020002510000	520202	贵州	新增	男	21	1982		未婚	3	1	1982					522325		本村/居委会	3	2																										群众		否
6110010008630000	6110010008630000	611001	陕西	新增	男	1	1984	3	初婚	1	2	1984	2016	150000	60000	100000	620822		本县区以外	1	99	1960	是		农业户口		否	初中		杭州师范大学绿化校工	40908		国有/集体事业单位	99	1964	是		农业户口		否	普通高中		在医院做高职护士	20508	卫生、体育和社会福利业	国有/集体事业单位	群众		是
5201010005300000	5201010005300000	520101	贵州	新增	男	21	1983		初婚	3	2	1983	99999	10000	99999	10000	520121		本县（县级市、区）其他乡镇街道	1	2																										群众		否
5304010002500000	5304010002500000	530401	云南	新增	女	2	1955		初婚	2	2	1955	1972	300	300	300	530428		本村/居委会	5	99	1918	否	2002	农业户口		否	未上过学		在云南省玉溪市元江县务农	50100	农、林、牧、渔业	务农：农林牧副渔业生产（如种地、养殖鸡鸭水产等）	99	1916	否	1991	农业户口		否	未上过学		在云南省玉溪市元江县务农	50100	农、林、牧、渔业	务农：农林牧副渔业生产（如种地、养殖鸡鸭水产等）	群众		否
4436010001310000	4436010001310000	443601	广东	新增	男	2	1960		初婚	2	2	1960	1985	3000	2000	3000	441403		本村/居委会	3	99	1924	否	99999	农业户口		否	小学/私塾		在家务农，耕田	50100	农、林、牧、渔业	务农：农林牧副渔业生产（如种地、养殖鸡鸭水产等）	99	1926	否	2013	农业户口		否	未上过学		在家务农，耕田	50100	农、林、牧、渔业	务农：农林牧副渔业生产（如种地、养殖鸡鸭水产等）	群众		否
3206030007130000	3206030007130000	320603	江苏	新增	男	1	1988	6	未婚	1	1	1988					320282		本村/居委会	0	99	1965	是		农业户口		否	小学/私塾		在家里种地，干农活	50102	农、林、牧、渔业	务农：农林牧副渔业生产（如种地、养殖鸡鸭水产等）	99	1965	是		农业户口		否	小学/私塾		在家里种地，干农活	50102	农、林、牧、渔业	务农：农林牧副渔业生产（如种地、养殖鸡鸭水产等）	群众		否
4433010001610000	4433010001610000	443301	广东	新增	女	2	1969		初婚	2	2	1969	1990	2000	3000	2000	511303		本县区以外	5	99	1940	否	2011	农业户口		是	未上过学		在四川南充高坪区的镇上做民兵	70000	国家机关、党政机关和社会团体	村居委会等自治组织	99	1945	是		农业户口		否	未上过学		在南充高坪家里从事农业生产	50100	农、林、牧、渔业	务农：农林牧副渔业生产（如种地、养殖鸡鸭水产等）	群众		否
3715020000130000	3715020000130000	371502	山东	新增	女	21	1999	12	未婚	4	1	1999					370982		本村/居委会	1	2													1													群众		否
4442020002430000	4442020002430000	444202	广东	新增	男	1	1986	10	初婚	1	2	1986	2015	99999	99999	99999	441521		本县（县级市、区）其他乡镇街道	5	2													3													群众		是
5303010003200000	5303010003200000	530301	云南	新增	男	1	1962		离异	1	4	1962	1982	3000	0	0	530823		本村/居委会	3	99	99999	否	1998	农业户口		否	未上过学		在云南景东县景福镇务农	50100	农、林、牧、渔业	务农：农林牧副渔业生产（如种地、养殖鸡鸭水产等）	2													群众		否
4411010002130100	4411010002130000	441101	广东	新增	男	21	1980		初婚	1	2	1980	2005	30000	0	30000	440607		本村/居委会	1	99	1955	是		农业户口		否	小学/私塾		在家里天地务农	50100	农、林、牧、渔业	务农：农林牧副渔业生产（如种地、养殖鸡鸭水产等）	99	1960	是		农业户口		否	小学/私塾		在家里天地务农	50100	农、林、牧、渔业	务农：农林牧副渔业生产（如种地、养殖鸡鸭水产等）	群众		否
3507030000910000	3507030000910000	350703	福建	新增	女	22	1985		初婚	4	3	1985	2003	0	0	0	350622		本村/居委会	2	99	99999	是		农业户口			其他	抱养的孩子，亲父亲当兵 养父不清楚	在乡下做泥水工	62900	建筑业	自由职业者（网络作家、画家、自媒体工作人员、自由摄影师等脑力工作者等）	99	99999	是		农业户口					农民在乡下务农	50100	农、林、牧、渔业	务农：农林牧副渔业生产（如种地、养殖鸡鸭水产等）	群众		否
4209020001100000	4209020001100000	420902	湖北	新增	女	1	1972		初婚	3	2	1972	2001	10000	20000	0	421126		本村/居委会	4	99	99999	否	2003	农业户口		是	小学/私塾		在家务农在家务农在家务农	50100	农、林、牧、渔业	务农：农林牧副渔业生产（如种地、养殖鸡鸭水产等）	99	99999	是		农业户口		否	小学/私塾		在家务农和操持家务	50100	农、林、牧、渔业	务农：农林牧副渔业生产（如种地、养殖鸡鸭水产等）	群众		否
4440010001220000	4440010001220000	444001	广东	新增	男	21	1991		未婚	4	2	1991	2017	100000	0	500000	441623		本村/居委会	1	1													3													群众		否
4209020001500000	4209020001500000	420902	湖北	新增	男	1	1967		初婚	2	2	1967	1991	4000	0	4000	421126		本村/居委会	7	99	1916	否	1988	农业户口		否	未上过学		一直在家里做农活	50100	农、林、牧、渔业	务农：农林牧副渔业生产（如种地、养殖鸡鸭水产等）	99	1926	否	2001	农业户口		否	未上过学		一直待在家里做农活	50102	农、林、牧、渔业	务农：农林牧副渔业生产（如种地、养殖鸡鸭水产等）	群众		否
6202030000700000	6202030000700000	620203	甘肃	新增	男	21	1979		初婚	3	2	1979	2003	10000	0	10000	621225		本村/居委会	3	1													2													群众		否
4501020002200000	4501020002200000	450102	广西	新增	男	1	1959		初婚	1	4	1959	1999	0	0	0	450803		本村/居委会	4	99	1935	否	2014	农业户口		是	小学/私塾		在家务农，种地	50102	农、林、牧、渔业	务农：农林牧副渔业生产（如种地、养殖鸡鸭水产等）	99	99999	否	1972	农业户口		否	小学/私塾		在家务农，种地	50102	农、林、牧、渔业	务农：农林牧副渔业生产（如种地、养殖鸡鸭水产等）	群众		否
4413030000830000	4413030000830000	441303	广东	新增	女	2	1972	10	初婚	2	2	1972	1992	2000	99999	2000	440705		本村/居委会	3	99	1940	是		农业户口		否	普通高中		在供销社做会计	20603	批发和零售贸易、餐饮业	集体企业	99	1948	是		农业户口		否	小学/私塾		在东向村里务农	50100	农、林、牧、渔业	务农：农林牧副渔业生产（如种地、养殖鸡鸭水产等）	群众		否
3710020001310000	3710020001310000	371002	山东	新增	男	2	1966		初婚	2	2	1966	1992	1000	1000	1000	370782		本村/居委会	2	99	99999	否	2000	农业户口		否	未上过学		务农	50100	农、林、牧、渔业	务农：农林牧副渔业生产（如种地、养殖鸡鸭水产等）	99	99999	否	1996	农业户口		否	未上过学		务农	50100	农、林、牧、渔业	务农：农林牧副渔业生产（如种地、养殖鸡鸭水产等）	群众		否
3306020002900000	3306020002900000	330602	浙江	新增	男	21	1994		未婚	3	2	1994	2016	0	0	0	331083		本村/居委会	1	2													1													群众		否
4402020036520000	4402020036520000	440202	广东	新增	女	1	1977		初婚	1	2	1977	1998	99999	99999	3000	411681		本县区以外	4	99	1947	否	1992	农业户口		否			在河南老家务农	50100	农、林、牧、渔业	务农：农林牧副渔业生产（如种地、养殖鸡鸭水产等）	99	1949	是		农业户口		否	未上过学		在河南老家务农	50100	农、林、牧、渔业	务农：农林牧副渔业生产（如种地、养殖鸡鸭水产等）	群众		否
5307010006520000	5307010006520000	530701	云南	新增	男	1	1983		未婚	1	1	1983					532931		本县区以外	2	99	99999	是		农业户口		是	未上过学		在家务农种植各种农作物	50102	农、林、牧、渔业	务农：农林牧副渔业生产（如种地、养殖鸡鸭水产等）	99	99999	是		农业户口		否	小学/私塾		在家务农种植各种农作物	50102	农、林、牧、渔业	务农：农林牧副渔业生产（如种地、养殖鸡鸭水产等）	群众		否
3202010005410000	3202010005410000	320201	江苏	新增	女	1	1966		再婚	1	3	1966	1989	2000	3000	2000	320115		本村/居委会	3	99	99999	是		农业户口		是	未上过学		从事农业生产活动	50100	农、林、牧、渔业	务农：农林牧副渔业生产（如种地、养殖鸡鸭水产等）	99	99999	是		农业户口		否	未上过学		在家从事家务劳动	99998			群众		否
3714010004230000	3714010004230000	371401	山东	新增	男	2	1983	12	初婚	2	2	1983	2014	15000	5000	15000	371322		本村/居委会	1	99	99999	否	2009	农业户口		否	未上过学		在大旺村务农耕种土地	50102	农、林、牧、渔业	务农：农林牧副渔业生产（如种地、养殖鸡鸭水产等）	99	1961	是		农业户口		否	小学/私塾		在大旺村务农耕种土地	50102	农、林、牧、渔业	务农：农林牧副渔业生产（如种地、养殖鸡鸭水产等）	群众		否
4432020000330300	4432020000330000	443202	广东	新增	男	1	1968	4	初婚	1	2	1968	1989	1500	500	1500	500235		本县区以外	1	99	1928	否	2017	农业户口		否	未上过学		在老家重庆云阳做农民	50102	农、林、牧、渔业	务农：农林牧副渔业生产（如种地、养殖鸡鸭水产等）	99	1933	否	2017	农业户口		否	未上过学		在老家重庆云阳做农民	50100	农、林、牧、渔业	务农：农林牧副渔业生产（如种地、养殖鸡鸭水产等）	群众		否
3205030002110000	3205030002110000	320503	江苏	新增	男	4	1991	2	初婚	7	2	1991	2014	30000	20000	30000	321322		本村/居委会	1	2													5													群众		否
3310010002110000	3310010002110000	331001	浙江	新增	女	21	1990		未婚	5	1	1990					330109		本村/居委会	1	1													2													群众		否
5306010001130100	5306010001130000	530601	云南	新增	女	22	1982	9	初婚	3	2	1982	2010	28000	70000	28000	533401	尼西乡汤满村	本村/居委会	2	99	1968	是		农业户口		否	小学/私塾		在香格里拉务农	50100	农、林、牧、渔业	务农：农林牧副渔业生产（如种地、养殖鸡鸭水产等）	99	1968	是		农业户口		否	未上过学		在香格里拉务农	50100	农、林、牧、渔业	务农：农林牧副渔业生产（如种地、养殖鸡鸭水产等）	群众		否
4308010002620000	4308010002620000	430801	湖南	新增	男	21	1974		初婚	2	2	1974	1998	0	0	0	431382		本村/居委会	3	5													99	99999	否	2014	农业户口		否			在家里务农种玉米花生	50102	农、林、牧、渔业	务农：农林牧副渔业生产（如种地、养殖鸡鸭水产等）	群众		否
4211020002030000	4211020002030000	421102	湖北	新增	女	1	1994	9	初婚	1	2	1994	2014	0	20000	0	421224		本县区以外	3	2													3													群众		否
3507030001120300	3507030001120000	350703	福建	新增	男	1	1962		初婚	1	2	1962	1989	600	420	600	350622		本村/居委会	7	99	1931	否	1975	农业户口		否			在内龙村担任村书记，并务农	50100	农、林、牧、渔业	村居委会等自治组织	99	99999	是		农业户口		否	未上过学		在内龙村从事农业生产活动	50100	农、林、牧、渔业	务农：农林牧副渔业生产（如种地、养殖鸡鸭水产等）	群众		否
4417810003120000	4417810003120000	441781	广东	新增	男	1	1976		初婚	1	2	1976	2005	30000	30000	30000	441781		本村/居委会	4	99	1949	否	2015	农业户口		否	初中		务农 农业生产经营	50100	农、林、牧、渔业	务农：农林牧副渔业生产（如种地、养殖鸡鸭水产等）	99	1955	是		农业户口		否	初中		务农 农业生产经营	50100	农、林、牧、渔业	务农：农林牧副渔业生产（如种地、养殖鸡鸭水产等）	群众		否
3714020003530000	3714020003530000	371402	山东	新增	男	2	1957	3	初婚	2	2	1957	1987	200	200	200	371322		本村/居委会	6	99	99999	否	99999	农业户口		否	未上过学		在家里自己种地务农	50102	农、林、牧、渔业	务农：农林牧副渔业生产（如种地、养殖鸡鸭水产等）	99	99999	否	99999	农业户口		否	未上过学		在家里种地务农	50102	农、林、牧、渔业	务农：农林牧副渔业生产（如种地、养殖鸡鸭水产等）	群众		否
3216010003030000	3216010003030000	321601	江苏	新增	女	22	1995	11	初婚	4	2	1995	2017	5000	160000	5000	520100	安顺	本县区以外	4	99	99999	是		农业户口		否	小学/私塾		在家从事农业劳动生产	50100	农、林、牧、渔业	务农：农林牧副渔业生产（如种地、养殖鸡鸭水产等）	99	99999	是		农业户口		否	小学/私塾		在家从事农业劳动生产	50100	农、林、牧、渔业	务农：农林牧副渔业生产（如种地、养殖鸡鸭水产等）	群众		否
4115010002520000	4115010002520000	411501	河南	新增	女	1	1972		初婚	1	2	1972	1995	1000	2000	1000	411621		本村/居委会	3	99	99999	否	2003	农业户口		否	未上过学		在家从事农业生产	50100	农、林、牧、渔业	务农：农林牧副渔业生产（如种地、养殖鸡鸭水产等）	99	99999	是		农业户口		否	未上过学		在家从事农业生产	50100	农、林、牧、渔业	务农：农林牧副渔业生产（如种地、养殖鸡鸭水产等）	群众		否
6202050004620000	6202050004620000	620205	甘肃	新增	男	21	1990		初婚	2	2	1990	2009	60000	0	0	621225		本村/居委会	2	99	1967	否	1998	农业户口		否	小学/私塾		在西和县下寨子村务农	50100	农、林、牧、渔业	务农：农林牧副渔业生产（如种地、养殖鸡鸭水产等）	1													群众		否
3510010004820000	3510010004820000	351001	福建	新增	男	21	1977		初婚	3	2	1989	2013	30000	10000	25000	350629		本村/居委会	0	2													1													群众		否
3212010003720000	3212010003720000	321201	江苏	新增	女	1	1987		初婚	1	2	1987	2008	120000	130000	120000	320481		本村/居委会	1	99	1950	是		农业户口			小学/私塾		在家里进行农业生产	50100	农、林、牧、渔业	务农：农林牧副渔业生产（如种地、养殖鸡鸭水产等）	99	1959	是		农业户口		否	未上过学		在家进行农业生产活动	50100	农、林、牧、渔业	务农：农林牧副渔业生产（如种地、养殖鸡鸭水产等）	群众		否
4208010008030000	4208010008030000	420801	湖北	新增	女	1	1965	10	初婚	1	2	1965	1987	100	200	100	421222		本村/居委会	7	99	99999	否	1993	农业户口		否	未上过学		务农，在家里种田	50102	农、林、牧、渔业	务农：农林牧副渔业生产（如种地、养殖鸡鸭水产等）	99	1938	是		农业户口		否	未上过学		务农，在家里种田	50102	农、林、牧、渔业	务农：农林牧副渔业生产（如种地、养殖鸡鸭水产等）	群众		否
3313010006130000	3313010006130000	331301	浙江	新增	男	2	1979	2	初婚	2	2	1979	2008	99999	99999	99999	330212		本村/居委会	0	99	99999	是		居民户口（之前是非农户口）		否			在家里自己种田，作为一名农民	50102			99	99999	是		居民户口（之前是农业户口）					在家里种田，作为一名农民	50102			中共党员	2000	否
5109010002220000	5109010002220000	510901	四川	新增	男	1	1974		初婚	1	2	1974	1996	0	0	0	511703		本乡镇（街道）其他村居委会	1	3													4													中共党员	2008	否
4423010009530000	4423010009530000	442301	广东	新增	女	1	1985	7	初婚	1	2	1985	2006	20000	20000	20000	420802		本县区以外	3	99	99999	是		农业户口		否	初中		在老家学校做老师	20800	教育、文化艺术和广播电影电视业		99	99999	是		农业户口		否	小学/私塾		在家里照顾小孩	99998			群众		否
4504030002920000	4504030002920000	450403	广西	新增	男	21	1982		初婚	3	2	1982	2006	15000	99999	15000	451422		本村/居委会	2	1													2													群众		否
5303010005030000	5303010005030000	530301	云南	新增	女	1	1969		初婚	1	2	1969	99999	200	200	200	530823		本村/居委会	4	99	99999	是		农业户口		否	小学/私塾		在景东县景福镇古里村务农	50100	农、林、牧、渔业	务农：农林牧副渔业生产（如种地、养殖鸡鸭水产等）	99	99999	是		农业户口		否	未上过学		在景东县景福镇古里村务农	50100	农、林、牧、渔业	务农：农林牧副渔业生产（如种地、养殖鸡鸭水产等）	群众		否
6204020002710000	6204020002710000	620402	甘肃	新增	男	21	1995		未婚	3	2	1995	2014	400000	10000	400000	620525		本村/居委会	3	1													2													群众		否
4415020006310000	4415020006310000	441502	广东	新增	女	1	1971		初婚	1	2	1971	1994	0	99999	99999	440784		本村/居委会	5	99	99999	否	2016	农业户口		否	未上过学		在家务农兼职做村里的会计	50100	农、林、牧、渔业	务农：农林牧副渔业生产（如种地、养殖鸡鸭水产等）	99	99999	是		农业户口		否	未上过学		在自己田地里耕种	50102	农、林、牧、渔业	务农：农林牧副渔业生产（如种地、养殖鸡鸭水产等）	群众		否
3501020004400000	3501020004400000	350102	福建	新增	男	11	1956		初婚	3	2	1956	1975	800	99999	0	350121		本村/居委会	1	99	99999	否	99999	其他	没有父亲	否			没有父亲	99998			99	99999	否	1964	农业户口					母亲在十岁之前就去世了	99999			群众		否
3715020004530000	3715020004530000	371502	山东	新增	女	1	1981	8	初婚	1	2	1981	99999	99999	99999	99999	370982		本村/居委会	2	99	99999	是		农业户口		否	初中		在新泰市新汶街道程家楼村做务农	50100	农、林、牧、渔业	务农：农林牧副渔业生产（如种地、养殖鸡鸭水产等）	99	99999	是		农业户口		否	小学/私塾		在新泰市新汶街道程家楼村做务农	50100	农、林、牧、渔业	务农：农林牧副渔业生产（如种地、养殖鸡鸭水产等）	群众		否
5105050005120000	5105050005120000	510505	四川	新增	男	1	1953		初婚	1	2	1953	1986	200	200	0	512002		本村/居委会	3	2													99	1928	否	2003	农业户口		否	未上过学		在资阳市雁江区前进村务农	50100	农、林、牧、渔业	务农：农林牧副渔业生产（如种地、养殖鸡鸭水产等）	中共党员	1992	否
4439020003430000	4439020003430000	443902	广东	新增	男	1	1999	8	未婚	1	1	1999					445103		本县（县级市、区）其他乡镇街道	1	99	1965	是		农业户口		否	小学/私塾		在家中务农，属于农民	50102	农、林、牧、渔业	务农：农林牧副渔业生产（如种地、养殖鸡鸭水产等）	99	99999	是		农业户口		否	小学/私塾		在家务农，属于农民	50100	农、林、牧、渔业	务农：农林牧副渔业生产（如种地、养殖鸡鸭水产等）	群众		否
6101010005310000	6101010005310000	610101	陕西	新增	男	2	1968		初婚	2	2	1968	1990	10000	500	10000	610324		本村/居委会	3	99	1945	是		农业户口		否	小学/私塾		在陕西省宝鸡扶风务农	50100	农、林、牧、渔业	务农：农林牧副渔业生产（如种地、养殖鸡鸭水产等）	99	1946	是		农业户口		否	未上过学		在陕西宝鸡扶风自己务农	50100	农、林、牧、渔业	务农：农林牧副渔业生产（如种地、养殖鸡鸭水产等）	群众		否
3205030002110000	3205030002110000	320503	江苏	新增	女	5	1995		初婚	8	2	1995	2014	20000	30000	20000	321322		本县（县级市、区）其他乡镇街道	3	99	1958	是		农业户口		否	小学/私塾		在家里面务农，种地	50102	农、林、牧、渔业	务农：农林牧副渔业生产（如种地、养殖鸡鸭水产等）	99	1959	是		农业户口		否	小学/私塾		在家务农，帮忙照顾小孩	50100	农、林、牧、渔业	务农：农林牧副渔业生产（如种地、养殖鸡鸭水产等）	群众		否
3703030001610000	3703030001610000	370303	山东	新增	男	2	1975		初婚	2	2	1975	2000	20000	10000	3000	370811		本乡镇（街道）其他村居委会	0	99	1955	是		农业户口		否	初中		在本地学校进行教学活动	20800	教育、文化艺术和广播电影电视业	国有/集体事业单位	99	1956	是		农业户口		否	初中		在本地学校进行教学活动	20800	教育、文化艺术和广播电影电视业	国有/集体事业单位	群众		否
5109010002220000	5109010002220000	510901	四川	新增	女	2	1976		初婚	2	2	1976	1996	0	0	0	511703		本乡镇（街道）其他村居委会	7	3													4													群众		否
2202020000410000	2202020000410000	220202	吉林	新增	男	21	1994		未婚	4	1	1994					220102		本村/居委会	1	2													1													群众		否
6111020002730000	6111020002730000	611102	陕西	新增	男	1	1964	8	初婚	1	2	1964	1986	1000	0	1000	610602		本村/居委会	3	99	99999	否	2016	农业户口		是	未上过学		在家务农，从事农业生产活动	50100	农、林、牧、渔业	务农：农林牧副渔业生产（如种地、养殖鸡鸭水产等）	99	99999	否	2013	农业户口		否	小学/私塾		在家务农，从事农业生产	50100	农、林、牧、渔业	务农：农林牧副渔业生产（如种地、养殖鸡鸭水产等）	群众		否
2116010003330000	2116010003330000	211601	辽宁	新增	男	1	1959	9	初婚	1	2	1959	1981	160	200	160	211381	三宝乡海峰村北沟里组	本村/居委会	4	99	99999	否	2011	农业户口		否	未上过学		在家中务农种地，无职业	50102	农、林、牧、渔业	务农：农林牧副渔业生产（如种地、养殖鸡鸭水产等）	99	99999	否	2017	农业户口		否	未上过学		在家中务农没有工作	50100	农、林、牧、渔业	务农：农林牧副渔业生产（如种地、养殖鸡鸭水产等）	群众		否
6202060000530000	6202060000530000	620206	甘肃	新增	女	21	1998	9	未婚	5	1	1998					621225		本村/居委会	5	1													3													群众		否
5110010000730000	5110010000730000	511001	四川	新增	女	22	1996	10	初婚	4	2	1996	2015	30000	70000	100000	513427		本村/居委会	2	99	1969	是		农业户口		否	初中		种植为主，养蚕子，种玉米	50102	农、林、牧、渔业	务农：农林牧副渔业生产（如种地、养殖鸡鸭水产等）	99	1972	是		农业户口		否	初中		种植为主，养蚕子	50102	农、林、牧、渔业	务农：农林牧副渔业生产（如种地、养殖鸡鸭水产等）	群众		否
3206030000810000	3206030000810000	320603	江苏	新增	女	1	1964		初婚	1	2	1964	1987	3000	2000	1000	320282		本村/居委会	7	99	99999	否	99999	农业户口		否			【在】田野【做】农民	50102	农、林、牧、渔业	务农：农林牧副渔业生产（如种地、养殖鸡鸭水产等）	99	1932	是		农业户口		否	未上过学		【在】田野【做】农民	50100	农、林、牧、渔业	务农：农林牧副渔业生产（如种地、养殖鸡鸭水产等）	群众		否
3602030003930000	3602030003930000	360203	江西	新增	男	1	1957	8	初婚	1	2	1957	1983	4000	0	0	361123		本村/居委会	4	99	99999	否	99999	农业户口		否	小学/私塾		在家务农，是农民	50102	农、林、牧、渔业	务农：农林牧副渔业生产（如种地、养殖鸡鸭水产等）	99	1938	是		农业户口		否	未上过学		没有工作，一直在家做家务	99998			群众		否
3312010001620000	3312010001620000	331201	浙江	新增	女	11	1969		初婚	2	2	1969	1989	99999	99999	99999	330305		本村/居委会	2	99	1936	是		农业户口		否			在家务农打渔的渔民	50100	农、林、牧、渔业	务农：农林牧副渔业生产（如种地、养殖鸡鸭水产等）	99	1937	是		农业户口		否			在家收拾家务务农	50100	农、林、牧、渔业	务农：农林牧副渔业生产（如种地、养殖鸡鸭水产等）	群众		否
4429010001300000	4429010001300000	442901	广东	新增	女	1	1973		初婚	2	2	1973	1998	0	0	0	445224		本村/居委会	6	99	99999	否	1976	农业户口					父亲在受访者很小的时候就去世了，不清楚。	99999			99	1936	否	2018	农业户口			未上过学		没有工作，在家做家务。	99998			群众		否
4406030001310000	4406030001310000	440603	广东	新增	男	21	1999		未婚	3	1	1999					440981		本县区以外	2	2													2													群众		否
4410030003410000	4410030003410000	441003	广东	新增	男	1	1969		初婚	1	2	1969	1995	25000	25000	0	441224		本县区以外	4	99	1936	是		农业户口		否	小学/私塾		在家中农村做农民	50102	农、林、牧、渔业	务农：农林牧副渔业生产（如种地、养殖鸡鸭水产等）	99	1948	是		农业户口		否	小学/私塾		在家中农村做农民	50100	农、林、牧、渔业	务农：农林牧副渔业生产（如种地、养殖鸡鸭水产等）	群众		否
4501020001600000	4501020001600000	450102	广西	新增	男	1	1985		初婚	1	2	1985	2009	100000	0	100000	450803		本村/居委会	2	2													3													群众		否
4420000000420000	4420000000420000	442000	广东	新增	女	2	1981		初婚	2	2	1981	2009	20000	20000	0	442000		本村/居委会	3	99	99999	是		农业户口		否	小学/私塾		在个体商店做销售	40102	批发和零售贸易、餐饮业	个体工商户（包括登记过的个体工商户或未登记的各类店主）	99	99999	否	2015	农业户口		否	小学/私塾		在肇庆封开务农	50100	农、林、牧、渔业	务农：农林牧副渔业生产（如种地、养殖鸡鸭水产等）	群众		否
4112010001220000	4112010001220000	411201	河南	新增	女	2	1954		再婚	2	3	1954	99999	99999	99999	99999	411327		本村/居委会	4	99	99999	否	99999	农业户口		否	未上过学		在家农忙时做农活工作	50100	农、林、牧、渔业	务农：农林牧副渔业生产（如种地、养殖鸡鸭水产等）	99	99999	否	99999	农业户口		否	未上过学		在家农忙时做农活工作	50100	农、林、牧、渔业	务农：农林牧副渔业生产（如种地、养殖鸡鸭水产等）	群众		否
4419020001900000	4419020001900000	441902	广东	新增	女	2	1976		初婚	2	2	1976	2001	10000	10000	5000	441204	蛟塘村	本村/居委会	3	99	99999	是		农业户口		否	小学/私塾		农民。。。。。。。。。。	50102			99	99999	是		农业户口		否	未上过学		农民。。。。。。	50102			群众		否
4209040002110000	4209040002110000	420904	湖北	新增	女	1	1975		初婚	1	2	1975	1998	99999	99999	99999	421126		本村/居委会	3	99	1937	否	2011	农业户口		否	未上过学		在农村种田种地	50102	农、林、牧、渔业	务农：农林牧副渔业生产（如种地、养殖鸡鸭水产等）	99	1950	是		农业户口		否	未上过学		在农村种田种地	50102	农、林、牧、渔业	务农：农林牧副渔业生产（如种地、养殖鸡鸭水产等）	群众		否
4312010000730000	4312010000730000	431201	湖南	新增	男	2	1964	1	初婚	2	2	1964	99999	1000	500	0	431321		本村/居委会	3	99	99999	否	99999	农业户口		否	未上过学		在湖南省娄底市双峰县人和村务农	50100	农、林、牧、渔业	务农：农林牧副渔业生产（如种地、养殖鸡鸭水产等）	99	99999	否	99999	农业户口		否	未上过学		在湖南省娄底市双峰县人和村务农	50100	农、林、牧、渔业	务农：农林牧副渔业生产（如种地、养殖鸡鸭水产等）	群众		否
4441020005130000	4441020005130000	444102	广东	新增	女	1	1971	7	再婚	1	3	1971	1998	6000	15000	21000	442000		本乡镇（街道）其他村居委会	5	99	1937	否	2016	非农户口		否	小学/私塾		自己做个体户，开铺卖鱼	50400	批发和零售贸易、餐饮业	个体工商户（包括登记过的个体工商户或未登记的各类店主）	99	1942	是		农业户口		否	未上过学		在中山北区当农民种菜	50102	农、林、牧、渔业	务农：农林牧副渔业生产（如种地、养殖鸡鸭水产等）	群众		否
1502020010930000	1502020010930000	150202	内蒙古	新增	男	1	1962	10	初婚	1	2	1962	99999	99999	99999	99999	150902		本村/居委会	4	99	99999	否	99999	农业户口					务农，，，，，，，	50100			99	99999	否	99999	农业户口					务农，，，，，，，，，，，，，，	50100			群众		否
4441010002020000	4441010002020000	444101	广东	新增	女	2	1970		初婚	2	2	1970	1992	99999	99999	99999	441622		本村/居委会	4	99	1944	是		农业户口		否	初中		在双桥村务农，种田	50102	农、林、牧、渔业	务农：农林牧副渔业生产（如种地、养殖鸡鸭水产等）	99	1945	是		农业户口		否	初中		在双桥村务农种田	50102	农、林、牧、渔业	务农：农林牧副渔业生产（如种地、养殖鸡鸭水产等）	群众		否
4413020007120000	4413020007120000	441302	广东	新增	男	2	1954		初婚	2	2	1954	1979	3000	99999	3000	440705		本村/居委会	3	99	1931	是		农业户口		否	其他	读过三四个月的书	在村里种田，务农	50102	农、林、牧、渔业	务农：农林牧副渔业生产（如种地、养殖鸡鸭水产等）	99	1933	是		农业户口		否	小学/私塾		在村里种田，务农	50102	农、林、牧、渔业	务农：农林牧副渔业生产（如种地、养殖鸡鸭水产等）	群众		否
6401040003010000	6401040003010000	640104	宁夏	新增	男	1	1958	1	初婚	1	2	1958	1979	500	0	500	640502	迎水镇夹道村	本村/居委会	5	99	1917	否	1986	农业户口		否	未上过学		在夹道村做农活	50100	农、林、牧、渔业	务农：农林牧副渔业生产（如种地、养殖鸡鸭水产等）	99	1927	否	1973	农业户口		否	未上过学		在夹道村干农活	50100	农、林、牧、渔业	务农：农林牧副渔业生产（如种地、养殖鸡鸭水产等）	群众		否
4440010002820000	4440010002820000	444001	广东	新增	女	22	1976		初婚	5	2	1976	1999	4000	0	0	441623		本村/居委会	6	99	1935	是		农业户口		否	小学/私塾		在家里种田务农	50102	农、林、牧、渔业	务农：农林牧副渔业生产（如种地、养殖鸡鸭水产等）	99	1940	是		农业户口		否	未上过学		在家里种田务农	50102	农、林、牧、渔业	务农：农林牧副渔业生产（如种地、养殖鸡鸭水产等）	群众		否
1308010001820000	1308010001820000	130801	河北	新增	男	21	1999		未婚	7	1	1999					130430		本村/居委会	4	2													1													群众		否
3310010001010000	3310010001010000	331001	浙江	新增	男	41	2003		未婚	5	1	2003					330109		本村/居委会	0	3													4													群众		否
5102030007730000	5102030007730000	510203	四川	新增	女	2	1966	9	初婚	2	2	1966	1987	500	500	0	510421		本村/居委会	5	99	1942	是		居民户口（之前是非农户口）		是	大专		在米易县普威镇当老师	20800	教育、文化艺术和广播电影电视业	国有/集体事业单位	99	1945	是		居民户口（之前是农业户口）		否	未上过学		在米易县普威镇家里务农	50100	农、林、牧、渔业	务农：农林牧副渔业生产（如种地、养殖鸡鸭水产等）	群众		否
3708040005530000	3708040005530000	370804	山东	新增	男	1	1964	10	初婚	1	2	1964	1986	1000	1000	1000	370921		本村/居委会	2	99	99999	否	1999	农业户口		否			在泰安市宁阳县东疏镇庞庄务农	50100	农、林、牧、渔业	务农：农林牧副渔业生产（如种地、养殖鸡鸭水产等）	99	99999	是		农业户口		否	未上过学		在泰安市宁阳县东疏镇庞庄务农	50100	农、林、牧、渔业	务农：农林牧副渔业生产（如种地、养殖鸡鸭水产等）	群众		否
3602020004400000	3602020004400000	360202	江西	新增	女	21	1985	10	初婚	7	2	1985	2009	20000	99999	20000	361123	山边村	本乡镇（街道）其他村居委会	2	1													2													群众		否
4436010001510000	4436010001510000	443601	广东	新增	男	1	1963		初婚	1	2	1963	1990	6000	0	0	441403		本村/居委会	4	99	99999	否	99999	农业户口		否	小学/私塾		在本村从事农业耕作	50102	农、林、牧、渔业	务农：农林牧副渔业生产（如种地、养殖鸡鸭水产等）	5													群众		否
1306020005830000	1306020005830000	130602	河北	新增	男	1	1978	7	未婚	1	1	1977					130123		本县区以外	0	99	99999	否	1990	农业户口		否			在本地小学做老师	20803	教育、文化艺术和广播电影电视业	村居委会等自治组织	99	99999	否	2009	农业户口		否	未上过学		一直没有过工作	99998			群众		否
5207010006030000	5207010006030000	520701	贵州	新增	男	2	1963	7	初婚	2	2	1963	1986	0	0	0	520627		本村/居委会	7	99	99999	否	2017	农业户口		否	初中		在家里面干农活	50100	农、林、牧、渔业	务农：农林牧副渔业生产（如种地、养殖鸡鸭水产等）	99	99999	否	2012	农业户口		否	未上过学		在家里面做农活	50100	农、林、牧、渔业	务农：农林牧副渔业生产（如种地、养殖鸡鸭水产等）	群众		否
6113020002430000	6113020002430000	611302	陕西	新增	男	1	1970	5	初婚	1	2	1970	1992	700	100	700	610528		本村/居委会	4	99	99999	是		农业户口		否	未上过学		在家务农种植小麦玉米	50102	农、林、牧、渔业	务农：农林牧副渔业生产（如种地、养殖鸡鸭水产等）	99	99999	是		农业户口		否	未上过学		在家务农种植小麦玉米	50102	农、林、牧、渔业	务农：农林牧副渔业生产（如种地、养殖鸡鸭水产等）	群众		否
2106020001600000	2106020001600000	210602	辽宁	新增	男	1	1969		初婚	1	2	1969	1994	10000	0	10000	211021	唐家村	本村/居委会	1	99	99999	否	2009	农业户口		是	初中		在当地务农为主	50100	农、林、牧、渔业	务农：农林牧副渔业生产（如种地、养殖鸡鸭水产等）	99	99999	是		农业户口		否	初中		在当地务农为主	50100	农、林、牧、渔业	务农：农林牧副渔业生产（如种地、养殖鸡鸭水产等）	群众		否
4440010001720000	4440010001720000	444001	广东	新增	男	1	1978		未婚	1	1	1978					441623		本村/居委会	0	99	99999	否	1978	农业户口		否			农忙时在河源本地耕种稻谷	50102	农、林、牧、渔业	务农：农林牧副渔业生产（如种地、养殖鸡鸭水产等）	99	99999	否	1981	农业户口		否			农忙时在本地耕种稻谷	50102	农、林、牧、渔业	务农：农林牧副渔业生产（如种地、养殖鸡鸭水产等）	群众		否
3606010001820000	3606010001820000	360601	江西	新增	男	21	1984		初婚	4	2	1984	2008	50000	20000	50000	360322		本村/居委会	1	1													99	99999	否	2011	农业户口		否	小学/私塾		在家做家务，照顾家人。	99998			群众		否
3507020001300000	3507020001300000	350702	福建	新增	女	1	1984		初婚	1	2	1984	2005	0	0	0	350622	常山经济开发区	本村/居委会	3	99	99999	否	2005	农业户口			初中		在农村信用社做信贷员	40506	国家机关、党政机关和社会团体	国有/集体事业单位	99	99999	是		农业户口		否	未上过学		在家里做全职妇女	99998			群众		否
4442010002120000	4442010002120000	444201	广东	新增	男	21	1980		初婚	3	2	1980	2008	20000	20000	10000	440781		本村/居委会	3	1													2													群众		否
4442020008930000	4442020008930000	444202	广东	新增	男	1	1981	10	初婚	1	2	1981	2016	30000	0	30000	441521		本县（县级市、区）其他乡镇街道	3	99	1951	是		农业户口		否	小学/私塾		在老家农村种田	50102	农、林、牧、渔业	务农：农林牧副渔业生产（如种地、养殖鸡鸭水产等）	99	1955	是		农业户口		否	未上过学		在老家农村种田	50102	农、林、牧、渔业	务农：农林牧副渔业生产（如种地、养殖鸡鸭水产等）	群众		否
4212030002330000	4212030002330000	421203	湖北	新增	男	2	1975	10	初婚	2	2	1975	2003	0	0	0	420528		本村/居委会	2	99	1951	是		农业户口		否	小学/私塾		农民，务农，种植玉米红薯	50102	农、林、牧、渔业	务农：农林牧副渔业生产（如种地、养殖鸡鸭水产等）	99	1953	否	2016	农业户口		否	小学/私塾		农民，种植玉米红薯	50102	农、林、牧、渔业	务农：农林牧副渔业生产（如种地、养殖鸡鸭水产等）	群众		否
4309010004220000	4309010004220000	430901	湖南	新增	男	21	1986		未婚	3	1	1986					431322		本村/居委会	3	1													2													群众		否
6206050000320000	6206050000320000	620605	甘肃	新增	女	1	1956		丧偶	1	5	1956	99999	300	0	300	620702		本村/居委会	5	99	99999	否	99999	农业户口		是	小学/私塾		【在】部队【做】军人	70000	国家机关、党政机关和社会团体	党政机关、人民团体、军队	99	99999	否	99999	农业户口		否	未上过学		【在】甘州区【做】务农	50100	农、林、牧、渔业	务农：农林牧副渔业生产（如种地、养殖鸡鸭水产等）	群众		否
4420040002020000	4420040002020000	442004	广东	新增	女	1	1972		初婚	1	2	1972	1993	0	0	0	441322		本村/居委会	6	99	99999	否	2004	农业户口		否	小学/私塾		在茂名老家务农	50100		务农：农林牧副渔业生产（如种地、养殖鸡鸭水产等）	99	99999	否	2009	农业户口		否	未上过学		在茂名老家务农	50100		务农：农林牧副渔业生产（如种地、养殖鸡鸭水产等）	群众		否
4312010001030000	4312010001030000	431201	湖南	新增	男	1	1957	7	初婚	1	2	1957	1983	2000	500	2000			本村/居委会	4	99	99999	否	99999	农业户口					在自己家中从事农业生产工作	50100	农、林、牧、渔业	务农：农林牧副渔业生产（如种地、养殖鸡鸭水产等）	99	99999	是		农业户口		否			在自己家中从事农业生产工作	50100	农、林、牧、渔业	务农：农林牧副渔业生产（如种地、养殖鸡鸭水产等）	群众		否
4411010002130100	4411010002130000	441101	广东	新增	女	2	1982		初婚	2	2	1982	2005	0	30000	0	440607		本村/居委会	2	99	99999	否	2016	农业户口		否	初中		在自己的田地种田	50102	农、林、牧、渔业	务农：农林牧副渔业生产（如种地、养殖鸡鸭水产等）	99	1947	是		农业户口		否	小学/私塾		在自己的田地种田	50102	农、林、牧、渔业	务农：农林牧副渔业生产（如种地、养殖鸡鸭水产等）	群众		否
5109010003920000	5109010003920000	510901	四川	新增	女	2	1990		初婚	2	2	1990	2008	100	10500	100	511703		本村/居委会	1	99	1966	是		农业户口		否	普通高中		本村镇外面打工务工	80000	其他行业	个体工商户（包括登记过的个体工商户或未登记的各类店主）	99	1969	是		农业户口		否	初中		在本村镇各地打工务工	40000	其他行业	个体工商户（包括登记过的个体工商户或未登记的各类店主）	群众		否
3412010006720000	3412010006720000	341201	安徽	新增	男	1	1974		初婚	1	2	1974	1998	10000	2000	5000	340321		本乡镇（街道）其他村居委会	2	99	99999	是		农业户口		否	小学/私塾		在怀远县城关镇务农	50100	农、林、牧、渔业	务农：农林牧副渔业生产（如种地、养殖鸡鸭水产等）	99	99999	是		农业户口		否	小学/私塾		在怀远县城关镇务农	50100	农、林、牧、渔业	务农：农林牧副渔业生产（如种地、养殖鸡鸭水产等）	中共党员	1997	否
5105010000300000	5105010000300000	510501	四川	新增	男	21	1981		初婚	3	2	1981	2003	0	0	0	512002	忠义镇天明村	本乡镇（街道）其他村居委会	0	1													2													群众		否
4105020004420000	4105020004420000	410502	河南	新增	女	22	1997		初婚	4	2	1997	2014	2000	8000	3000	411524		本村/居委会	1	99	99999	是		农业户口		否	小学/私塾		老农民务农为生	50102	农、林、牧、渔业	务农：农林牧副渔业生产（如种地、养殖鸡鸭水产等）	99	99999	是		农业户口		否	小学/私塾		老农民，种地为生，务农。	50102	农、林、牧、渔业	务农：农林牧副渔业生产（如种地、养殖鸡鸭水产等）	群众		否
3312010000220000	3312010000220000	331201	浙江	新增	女	1	1982		初婚	1	2	1982	2006	99999	99999	99999	330305		本村/居委会	2	99	99999	否	1993	农业户口		否	未上过学		在家务农干农活	50100	农、林、牧、渔业	务农：农林牧副渔业生产（如种地、养殖鸡鸭水产等）	99	99999	否	1983	农业户口		否	未上过学		在家务农干农活	50100	农、林、牧、渔业	务农：农林牧副渔业生产（如种地、养殖鸡鸭水产等）	群众		否
1404030001210000	1404030001210000	140403	山西	新增	女	22	1988		初婚	3	2	1990	2010	10000	60000	10000	141002		本县区以外	4	99	1958	是		农业户口		否	普通高中		在洗煤厂做机修工	63101	其他行业		99	1960	是		农业户口		否	小学/私塾		在家里操持家务	99998			群众		否
4105010001300000	4105010001300000	410501	河南	新增	女	21	1990		初婚	4	2	1990	2011	12000	200000	100000	411524		本村/居委会	2	99	1967	是		农业户口		否	小学/私塾		在江苏私营工厂打工	80000	制造业	民营、私营企业	99	1969	是		农业户口		否	初中		在浙江省私营服装厂打工	60500	制造业	民营、私营企业	群众		否
5110010002230000	5110010002230000	511001	四川	新增	男	1	1956	7	初婚	1	4	1956	2007	10000	5000	10000	513427		本村/居委会	2	99	1956	是		农业户口		否	小学/私塾		主要以种植为主，养蚕，养牛，养猪	50102	农、林、牧、渔业	务农：农林牧副渔业生产（如种地、养殖鸡鸭水产等）	99	1957	是		农业户口		否	未上过学		主要以种植为主，养蚕养牛养猪	50102	农、林、牧、渔业	务农：农林牧副渔业生产（如种地、养殖鸡鸭水产等）	群众		否
4432020002420000	4432020002420000	443202	广东	新增	男	1	1961		初婚	1	2	1961	1983	1000	0	1000	440983		本县区以外	5	99	1924	否	1994	农业户口		否	未上过学		在信宜市务农当农民	50102	农、林、牧、渔业	务农：农林牧副渔业生产（如种地、养殖鸡鸭水产等）	99	99999	否	99999	农业户口		否	未上过学		在信宜市本地当农民	50100	农、林、牧、渔业	务农：农林牧副渔业生产（如种地、养殖鸡鸭水产等）	群众		否
4304030004710000	4304030004710000	430403	湖南	新增	女	2	1987		初婚	2	2	1987	2012	0	150000	0	430321		本村/居委会	1	99	1967	是		农业户口		否	初中		在家里从事与农业相关工作	50100		务农：农林牧副渔业生产（如种地、养殖鸡鸭水产等）	99	1967	是		农业户口		否	初中		在家里从事与农业相关工作	50100		务农：农林牧副渔业生产（如种地、养殖鸡鸭水产等）	群众		否
4441010004930000	4441010004930000	444101	广东	新增	女	2	1962	11	初婚	2	2	1962	1980	1000	500	1000	441622		本村/居委会	2	99	99999	否	1964	农业户口					在小学煮饭做伙计	40302		国有/集体事业单位	99	99999	否	99999	农业户口		是			在家乡种田做农民	50102			群众		否
4310010007830000	4310010007830000	431001	湖南	新增	女	81	1962	1	初婚	2	2	1962	1980	200	100	100	431224		本县区以外	3	99	99999	否	1980	农业户口		否	未上过学		在家里种田，种菜自给自足	50102	农、林、牧、渔业	务农：农林牧副渔业生产（如种地、养殖鸡鸭水产等）	99	99999	否	1990	农业户口		否	未上过学		在家里种田种菜自给自足	50102	农、林、牧、渔业	务农：农林牧副渔业生产（如种地、养殖鸡鸭水产等）	群众		否
3501020001300000	3501020001300000	350102	福建	新增	男	2	1977		初婚	2	2	1977	2006	30000	0	30000	350121		本村/居委会	5	3													4													群众		否
3512010004330000	3512010004330000	351201	福建	新增	女	1	1993	11	初婚	1	2	1993	2016	0	0	0	350128		本村/居委会	2	2																										群众		否
3715010002820000	3715010002820000	371501	山东	新增	男	2	1957		初婚	2	2	1957	1982	99999	99999	99999	370982		本村/居委会	5	99	99999	否	99999	农业户口		否	未上过学		农民在家务农种地	50102	农、林、牧、渔业	务农：农林牧副渔业生产（如种地、养殖鸡鸭水产等）	99	99999	否	99999	农业户口		否	未上过学		农民在家务农种地	50102	农、林、牧、渔业	务农：农林牧副渔业生产（如种地、养殖鸡鸭水产等）	群众		否
3312010001120000	3312010001120000	331201	浙江	新增	男	1	1977		离异	1	4	1977	2007	30000	0	30000	330305		本村/居委会	1	2													3													群众		否
3214010003130000	3214010003130000	321401	江苏	新增	男	1	1988	6	初婚	1	2	1988	2011	99999	0	0	320281		本村/居委会	0	2													3													群众		否
1301020000910000	1301020000910000	130102	河北	新增	男	41	99999		初婚	4	2	1986	2012	100000	50000	100000	130638		本村/居委会	1	2													2													群众		否
3315010005030000	3315010005030000	331501	浙江	新增	男	1	1958		初婚	1	2	1958	1986	1000	1000	0	330603		本村/居委会	3	99	99999	否	2005	农业户口		否	未上过学		已去世，去世前在农村务农	50100	农、林、牧、渔业	务农：农林牧副渔业生产（如种地、养殖鸡鸭水产等）	99	1931	否	2005	农业户口		否	未上过学		已去世，去世前在农村务农	50100	农、林、牧、渔业	务农：农林牧副渔业生产（如种地、养殖鸡鸭水产等）	群众		否
4435010006930000	4435010006930000	443501	广东	新增	女	11	1969	12	初婚	3	2	1969	99999	2000	2000	2000	442000		本村/居委会	4	99	99999	否	99999	农业户口		否	初中		在私营电器厂做工人	62400	制造业	民营、私营企业	99	99999	否	99999	农业户口		否			在中山南头务农	50100	农、林、牧、渔业	务农：农林牧副渔业生产（如种地、养殖鸡鸭水产等）	群众		否
4511010002330000	4511010002330000	451101	广西	新增	男	2	1975	7	初婚	2	2	1975	2001	100000	99999	100000	450923		本村/居委会	3	99	1939	是		农业户口		否	普通高中		在家务农、照顾家庭	50100	农、林、牧、渔业	务农：农林牧副渔业生产（如种地、养殖鸡鸭水产等）	99	1942	是		农业户口		否	小学/私塾		在家务农、照顾家庭	50100	农、林、牧、渔业	务农：农林牧副渔业生产（如种地、养殖鸡鸭水产等）	群众		否
4419020001900000	4419020001900000	441902	广东	新增	男	1	1975		初婚	1	2	1975	2001	10000	99999	99999	441204		本村/居委会	2	1													4													群众		否
3702030002830000	3702030002830000	370203	山东	新增	男	1	1977	10	初婚	1	2	1977	2002	2000	10000	2000	370811		本村/居委会	6	99	1937	否	99999	农业户口		否	未上过学		父亲的职业是在家务农	50100	农、林、牧、渔业		99	1940	是		农业户口		否	未上过学		母亲的职业是在家务农	50100	农、林、牧、渔业		群众		否
4439010003220000	4439010003220000	443901	广东	新增	女	2	1981		初婚	2	2	1981	2004	100000	100000	50000	441900		本村/居委会	3	99	1959	是		农业户口		否	普通高中		在韶关市药材有限公司做工人	61200	国家机关、党政机关和社会团体	国营企业	99	1960	是		农业户口		否	小学/私塾		在家中做家务劳动	99998			群众		否
3202010004000000	3202010004000000	320201	江苏	新增	女	2	1984		初婚	2	2	1984	2008	10000	35000	10000	320115		本村/居委会	2	99	99999	是		农业户口		否			在田地里务农耕地种地	50102	农、林、牧、渔业	务农：农林牧副渔业生产（如种地、养殖鸡鸭水产等）	99	99999	是		农业户口		否			在田地里务农耕地种田	50102	农、林、牧、渔业	务农：农林牧副渔业生产（如种地、养殖鸡鸭水产等）	群众		否
4419020000400000	4419020000400000	441902	广东	新增	男	11	1965		初婚	2	2	1965	1992	5000	99999	5000	441204	蛟塘村	本村/居委会	4	99	1925	否	2000	农业户口		否	小学/私塾		当兵，1953年退休之后耕田	50102	国家机关、党政机关和社会团体		99	99999	否	2003	农业户口		否	未上过学		农民。。。。。。。。。	50100			群众		否
1408010000120000	1408010000120000	140801	山西	新增	女	2	1967		初婚	2	2	1967	1991	0	0	0	140227		本村/居委会	4	99	99999	否	1998	农业户口		否	未上过学		山西省大同市大同县务农	50100	农、林、牧、渔业	务农：农林牧副渔业生产（如种地、养殖鸡鸭水产等）	99	1940	是		农业户口		否	未上过学		山西省大同市大同县务农	50100	农、林、牧、渔业	务农：农林牧副渔业生产（如种地、养殖鸡鸭水产等）	群众		否
4428020003110300	4428020003110000	442802	广东	新增	女	21	1971		初婚	2	2	1971	1999	10000	10000	10000	445202		本村/居委会	2	99	1939	是		农业户口		是	未上过学		在榕城本地做农活	50100	农、林、牧、渔业	务农：农林牧副渔业生产（如种地、养殖鸡鸭水产等）	99	1943	是		农业户口		否	未上过学		在本地家中操持家务	99998			群众		否
3503020007720000	3503020007720000	350302	福建	新增	女	1	1987	11	初婚	4	2	1987	2011	155000	99999	155000	350582		本县（县级市、区）其他乡镇街道	1	3													2													群众		否
3316010003530000	3316010003530000	331601	浙江	新增	女	1	1987	8	初婚	1	2	1987	2009	50000	99999	50000	330411		本村/居委会	1	99	1953	是		农业户口		否	小学/私塾		在别人家田里干活帮忙	50102	农、林、牧、渔业	务农：农林牧副渔业生产（如种地、养殖鸡鸭水产等）	99	1957	是		农业户口		否	未上过学		在家里操持家务	99998			群众		否
3318010001130000	3318010001130000	331801	浙江	新增	男	1	1970	9	初婚	1	2	1970	1999	40000	10000	20000	331022		本村/居委会	3	99	1946	是		农业户口		否	小学/私塾		无业无业无业无业无业	99998			99	1947	否	2003	农业户口		否	小学/私塾		无业无业无业无业无业	99998			群众		否
6401060002630000	6401060002630000	640106	宁夏	新增	男	21	1996	6	未婚	3	1	1996					640502	柔远镇镇靖村	本村/居委会	1	2													1													群众		否
4110020000330000	4110020000330000	411002	河南	新增	男	1	1995	8	未婚	1	1	1995					410328		本县区以外	2	2													3													中共党员	2016	否
2302030000230000	2302030000230000	230203	黑龙江	新增	女	1	1963	9	初婚	1	2	1963	1985	0	1000	1000	230104		本村/居委会	5	99	99999	否	99999	农业户口		否	未上过学		在道外区东风镇曲路屯务农	50100	农、林、牧、渔业	务农：农林牧副渔业生产（如种地、养殖鸡鸭水产等）	99	99999	是		农业户口		否	未上过学		在道外区东风镇曲路屯务农	50100	农、林、牧、渔业	务农：农林牧副渔业生产（如种地、养殖鸡鸭水产等）	群众		否
4113010004030000	4113010004030000	411301	河南	新增	男	12	1956	7	初婚	6	2	1956	1979	10000	10000	10000	411282		本村/居委会	4	99	1918	否	1939	农业户口		否	未上过学		农民在家里面务农	50102	农、林、牧、渔业	务农：农林牧副渔业生产（如种地、养殖鸡鸭水产等）	8													群众		否
3206030005320000	3206030005320000	320603	江苏	新增	女	1	1953		初婚	1	2	1953	1970	300	300	0	320282		本村/居委会	4	99	1928	否	2011	农业户口		否	小学/私塾		在家里种田，农活	50102	农、林、牧、渔业	务农：农林牧副渔业生产（如种地、养殖鸡鸭水产等）	99	1934	否	2018	农业户口		否	小学/私塾		在家里种地，农活	50102	农、林、牧、渔业	务农：农林牧副渔业生产（如种地、养殖鸡鸭水产等）	群众		否
4409050003830000	4409050003830000	440905	广东	新增	女	2	1991	1	初婚	2	2	1991	2011	0	0	0	440500	揭西县	本县区以外	3	99	1950	是		农业户口		否	小学/私塾		在自己家里田地务农	50100	农、林、牧、渔业	务农：农林牧副渔业生产（如种地、养殖鸡鸭水产等）	99	99999	是		农业户口		否	小学/私塾		在自己家里做农民	50100	农、林、牧、渔业	务农：农林牧副渔业生产（如种地、养殖鸡鸭水产等）	群众		否
3715010001120000	3715010001120000	371501	山东	新增	男	1	1966		初婚	1	2	1966	1991	99999	99999	99999	370982		本村/居委会	2	99	1937	否	2004	农业户口		否	未上过学		农民在家务农种地	50102	农、林、牧、渔业	务农：农林牧副渔业生产（如种地、养殖鸡鸭水产等）	99	1946	是		农业户口		否	未上过学		农民在家务农种地	50102	农、林、牧、渔业	务农：农林牧副渔业生产（如种地、养殖鸡鸭水产等）	中共党员	2009	否
6109010004420000	6109010004420000	610901	陕西	新增	男	21	1977		初婚	3	2	1977	2012	10000	5000	10000	610114		本村/居委会	1	2													1													群众		否
4508010005030000	4508010005030000	450801	广西	新增	男	2	1957	8	初婚	2	2	1957	1980	5000	0	5000	451424		本村/居委会	5	3													4													群众		否
4311010003320000	4311010003320000	431101	湖南	新增	女	2	1980	10	初婚	3	2	1980	2005	10000	10000	5000	431021		本村/居委会	5	99	99999	是		农业户口		否	小学/私塾		在老家从事务农工作	50100	农、林、牧、渔业	务农：农林牧副渔业生产（如种地、养殖鸡鸭水产等）	99	99999	是		农业户口		否	小学/私塾		在老家从事务农工作	50100	农、林、牧、渔业	务农：农林牧副渔业生产（如种地、养殖鸡鸭水产等）	群众		否
5202020000310000	5202020000310000	520202	贵州	新增	男	2	1964	6	初婚	7	2	1964	99999	2000	1000	2000	522325		本村/居委会	8	99	99999	否	99999	农业户口		否			基本都在家里务农	50100	农、林、牧、渔业		99	99999	否	99999	农业户口		否			基本在家搞务农	50100	农、林、牧、渔业		群众		否
6204020003410000	6204020003410000	620402	甘肃	新增	男	21	1988		初婚	4	2	1988	2006	100000	20000	100000	620525		本村/居委会	3	3													1													群众		否
4407010001900000	4407010001900000	440701	广东	新增	男	2	1970		初婚	2	2	1970	1998	5000	10000	0	341525		本县区以外	3	99	1947	是		农业户口		否	初中		在老家务农（农活）	50100	农、林、牧、渔业	务农：农林牧副渔业生产（如种地、养殖鸡鸭水产等）	99	1951	是		农业户口		否	未上过学		在老家务农（农耕）	50100	农、林、牧、渔业	务农：农林牧副渔业生产（如种地、养殖鸡鸭水产等）	群众		否
3212010004620000	3212010004620000	321201	江苏	新增	女	1	1977	5	初婚	1	2	1977	2001	30000	80000	5000	320481		本村/居委会	1	99	1941	是		非农户口		否	中专		在溧阳市中学做教师	20803	教育、文化艺术和广播电影电视业	国有/集体事业单位	99	1949	是		非农户口		否	小学/私塾		没有工作，在家务农种地	50102	农、林、牧、渔业	务农：农林牧副渔业生产（如种地、养殖鸡鸭水产等）	群众		否
4444010004330000	4444010004330000	444401	广东	新增	女	2	1977	3	初婚	5	2	1979	2001	5000	8000	5000	411729		本县区以外	3	99	1942	是		农业户口		是	小学/私塾		在家务农种小麦	50102	农、林、牧、渔业	务农：农林牧副渔业生产（如种地、养殖鸡鸭水产等）	99	1942	是		农业户口		否	小学/私塾		在家里务农种小麦	50102	农、林、牧、渔业	务农：农林牧副渔业生产（如种地、养殖鸡鸭水产等）	群众		否
3305010001920400	3305010001920000	330501	浙江	新增	男	21	1973		初婚	1	2	1973	2002	99999	10000	10000	330282		本村/居委会	1	99	1947	是		居民户口（之前是农业户口）		否	大学本科		在中学做人民教师	20803	教育、文化艺术和广播电影电视业		99	1949	是		居民户口（之前是农业户口）		否	初中		在集体厂做技术工人	20200			群众		否
3708040003510000	3708040003510000	370804	山东	新增	女	2	1970		初婚	2	2	1970	1992	1000	3000	4000	370921		本村/居委会	3	99	99999	否	2004	农业户口		否	普通高中		在家务农。。。。。。	50100	农、林、牧、渔业	务农：农林牧副渔业生产（如种地、养殖鸡鸭水产等）	99	99999	是		农业户口		否	未上过学		在家务农。。。。。。	50100	农、林、牧、渔业	务农：农林牧副渔业生产（如种地、养殖鸡鸭水产等）	群众		否
4420030003510000	4420030003510000	442003	广东	新增	女	1	1962		初婚	2	2	1962	1983	0	0	0	441322		本乡镇（街道）其他村居委会	5	99	99999	否	1981	农业户口		否	未上过学		在龙溪湖头村务农耕田	50100	农、林、牧、渔业	务农：农林牧副渔业生产（如种地、养殖鸡鸭水产等）	99	99999	否	2007	农业户口		否	未上过学		在龙溪湖头务农耕田	50100	农、林、牧、渔业	务农：农林牧副渔业生产（如种地、养殖鸡鸭水产等）	中共党员	2002	否
5201010005300000	5201010005300000	520101	贵州	新增	女	21	1983		初婚	6	2	1983	2004	99999	99999	99999	520121		本乡镇（街道）其他村居委会	2	99	99999	是		农业户口			未上过学		做农活，种庄稼等	50102	农、林、牧、渔业	务农：农林牧副渔业生产（如种地、养殖鸡鸭水产等）	99	99999	是		农业户口			未上过学		做农活，在家种地	50102	农、林、牧、渔业	务农：农林牧副渔业生产（如种地、养殖鸡鸭水产等）	群众		否
3312010002620000	3312010002620000	331201	浙江	新增	女	11	1974	4	初婚	3	2	1974	1993	99999	99999	99999	330305		本村/居委会	5	99	1950	是		农业户口		否	未上过学		在家务农干农活	50100	农、林、牧、渔业	务农：农林牧副渔业生产（如种地、养殖鸡鸭水产等）	99	1950	是		农业户口		否	未上过学		在家务农干农活	50100	农、林、牧、渔业	务农：农林牧副渔业生产（如种地、养殖鸡鸭水产等）	群众		否
3405010003700000	3405010003700000	340501	安徽	新增	男	1	1989		初婚	1	2	1989	2011	45000	20000	45000	341523		本村/居委会	1	2													3													中共党员	2018	否
4108010021830000	4108010021830000	410801	河南	新增	男	1	1988	2	初婚	1	2	1988	2011	50000	20000	0	411303		本县区以外	1	99	1964	是		农业户口		否	初中		在家里做务农工作	50100	农、林、牧、渔业	务农：农林牧副渔业生产（如种地、养殖鸡鸭水产等）	99	1966	是		农业户口		否	未上过学		在家里做务农工作	50100	农、林、牧、渔业	务农：农林牧副渔业生产（如种地、养殖鸡鸭水产等）	群众		否
4441010002020000	4441010002020000	444101	广东	新增	男	1	1968		初婚	1	2	1968	1992	5500	99999	5500	441622		本村/居委会	4	99	1940	是		农业户口		否	初中		在民办的学校代课	20800	教育、文化艺术和广播电影电视业	民办非企业、社团等社会组织	99	1946	是		农业户口		否	小学/私塾		在河源市龙川县双桥北山村务农	50100	农、林、牧、渔业	务农：农林牧副渔业生产（如种地、养殖鸡鸭水产等）	群众		否
4101010001000000	4101010001000000	410101	河南	新增	女	29	1992		初婚	6	2	1992	2011	99999	20000	99999	410221		本县（县级市、区）其他乡镇街道	1	99	1970	是		农业户口		否	小学/私塾		在家里种植农业作物	50102	农、林、牧、渔业	务农：农林牧副渔业生产（如种地、养殖鸡鸭水产等）	99	1969	是		农业户口		否	未上过学		在家里种植农业作物	50102	农、林、牧、渔业	务农：农林牧副渔业生产（如种地、养殖鸡鸭水产等）	群众		否
1307010007930000	1307010007930000	130701	河北	新增	女	1	1957	1	初婚	1	2	1957	1980	60	50	120	130705		本村/居委会	5	99	99999	否	99999	农业户口		否	未上过学		一辈子一直在家种地	50102	农、林、牧、渔业	务农：农林牧副渔业生产（如种地、养殖鸡鸭水产等）	99	99999	否	99999	农业户口		否	未上过学		一辈子一直种地	50102	农、林、牧、渔业	务农：农林牧副渔业生产（如种地、养殖鸡鸭水产等）	群众		否
1104050001530000	1104050001530000	110405	北京	新增	男	1	1963	11	初婚	1	2	1963	1995	300	300	300	410326		本县区以外	5	99	99999	否	99999	农业户口		否	小学/私塾		在家务农的农民	50102	农、林、牧、渔业	务农：农林牧副渔业生产（如种地、养殖鸡鸭水产等）	99	99999	否	99999	农业户口		否	小学/私塾		在家务农的农民	50100	农、林、牧、渔业	务农：农林牧副渔业生产（如种地、养殖鸡鸭水产等）	群众		否
3606010002120000	3606010002120000	360601	江西	新增	男	1	1964		初婚	1	2	1964	1985	99999	99999	99999	360322	东源镇桃源村	本村/居委会	2	99	1927	否	1991	农业户口		否	小学/私塾		在乡村附近修瓦片	41204	建筑业	无固定工作者（零散工、摊贩、无派遣单位的保姆、自营运司机、手工工匠等）	99	1927	否	2012	农业户口		否	未上过学		年轻时在生产队工作	40000	农、林、牧、渔业	村居委会等自治组织	群众		否
5004020003830000	5004020003830000	500402	重庆	新增	男	2	1963	4	再婚	2	3	1963	1985	500	0	0	500116	李市镇牌坊村	本村/居委会	3	99	1932	否	2015	农业户口		否	小学/私塾		在梁平区礼让镇凤凰村务农	50100	农、林、牧、渔业	务农：农林牧副渔业生产（如种地、养殖鸡鸭水产等）	99	1935	是		农业户口		否	小学/私塾		在梁平区礼让镇凤凰镇务农	50100	农、林、牧、渔业	务农：农林牧副渔业生产（如种地、养殖鸡鸭水产等）	群众		否
1502020009430000	1502020009430000	150202	内蒙古	新增	女	1	1989	2	未婚	1	1	1989					150902		本村/居委会	2	99	99999	是		农业户口			普通高中		个体，，，，，，，，	40199		个体工商户（包括登记过的个体工商户或未登记的各类店主）	99	99999	是		农业户口			初中		退休，，，，，，，，	99998			群众		否
1309010003630000	1309010003630000	130901	河北	新增	男	1	1964	9	初婚	1	2	1964	1985	500	500	500	130728		本村/居委会	3	99	1933	否	1997	非农户口		否	小学/私塾		张家口市怀安县工人	60000	其他行业	民营、私营企业	99	1928	是		农业户口		否	未上过学		张家口市怀安县务农	50100	农、林、牧、渔业	务农：农林牧副渔业生产（如种地、养殖鸡鸭水产等）	中共党员	1985	是
3712020000230000	3712020000230000	371202	山东	新增	男	1	1958	6	初婚	1	2	1958	1970	340	100	300	370283		本县（县级市、区）其他乡镇街道	0	99	99999	否	99999	农业户口		否	未上过学		在农村种地，在家务农	50102	农、林、牧、渔业	务农：农林牧副渔业生产（如种地、养殖鸡鸭水产等）	99	99999	否	99999	农业户口		否	未上过学		在朱家村种地，在家务农	50102	农、林、牧、渔业	务农：农林牧副渔业生产（如种地、养殖鸡鸭水产等）	群众		否
6111020002430000	6111020002430000	611102	陕西	新增	女	2	1964	7	初婚	2	2	1964	1984	500	500	500	610602		本村/居委会	3	99	99999	否	1978	农业户口		否	未上过学		在农村当农民种地务农	50102	农、林、牧、渔业	务农：农林牧副渔业生产（如种地、养殖鸡鸭水产等）	99	99999	否	99999	农业户口		否	未上过学		在农村当农民种地务农	50102	农、林、牧、渔业	务农：农林牧副渔业生产（如种地、养殖鸡鸭水产等）	群众		否
3702020002520000	3702020002520000	370202	山东	新增	女	1	1988	10	离异	1	4	1988	2011	99999	99999	99999	370811		本乡镇（街道）其他村居委会	1	99	1966	是		农业户口		否	小学/私塾		在城市自营超市	10601	批发和零售贸易、餐饮业	个体工商户（包括登记过的个体工商户或未登记的各类店主）	99	1965	是		农业户口		否	普通高中		在民办学校做教师	20800	教育、文化艺术和广播电影电视业		群众		否
5003010003210000	5003010003210000	500301	重庆	新增	男	1	1990		未婚	1	1	1990					500115		本村/居委会	2	99	1949	是		农业户口		否	初中		在重庆潼南工地上造钢管	61702	建筑业	国有/集体事业单位	99	1953	是		农业户口		否	未上过学		在酒店做洗碗工	40399	其他行业	国营企业	群众		否
4428020003400000	4428020003400000	442802	广东	新增	男	1	1980		初婚	1	2	1980	2006	50000	99999	0	445202		本村/居委会	2	5													6													群众		否
3206020008630000	3206020008630000	320602	江苏	新增	女	1	1997	11	未婚	1	1	1997					330803		本县区以外	0	99	1966	是		农业户口		否	初中		在浙江省工厂做工人	60000	建筑业	民营、私营企业	99	1974	是		农业户口		否	小学/私塾		在浙江省食堂做厨师	40302	批发和零售贸易、餐饮业	国营企业	群众		否
4312010003130000	4312010003130000	431201	湖南	新增	男	2	1966	11	初婚	2	2	1966	99999	2000	1000	0	431321		本村/居委会	4	99	99999	是		农业户口		否	小学/私塾		在本村居从事务农工作	50100	农、林、牧、渔业	务农：农林牧副渔业生产（如种地、养殖鸡鸭水产等）	99	99999	否	99999	农业户口		否	小学/私塾		在本村居从事务农工作	50100	农、林、牧、渔业	务农：农林牧副渔业生产（如种地、养殖鸡鸭水产等）	群众		否
5102030007520000	5102030007520000	510203	四川	新增	女	2	1972	9	初婚	1	2	1972	1994	1000	500	1000	510421		本村/居委会	3	99	1938	是		农业户口		否	小学/私塾		在米易县普威镇务农	50100	农、林、牧、渔业	务农：农林牧副渔业生产（如种地、养殖鸡鸭水产等）	99	1938	否	2013	农业户口		否	小学/私塾		在米易县家里务农	50100	农、林、牧、渔业	务农：农林牧副渔业生产（如种地、养殖鸡鸭水产等）	群众		否
5202020000610000	5202020000610000	520202	贵州	新增	女	1	1973		初婚	1	2	1973	1996	860	860	600	522325		本村/居委会	4	99	99999	否	99999	农业户口		否	小学/私塾		在家里面种田种地	50102	农、林、牧、渔业	务农：农林牧副渔业生产（如种地、养殖鸡鸭水产等）	99	1936	是		农业户口		是	未上过学		在家里面种田种地	50102	农、林、牧、渔业	务农：农林牧副渔业生产（如种地、养殖鸡鸭水产等）	群众		否
3703030001410000	3703030001410000	370303	山东	新增	女	2	1961		初婚	2	2	1961	99999	99999	99999	99999	370811		本村/居委会	0	99	1939	是		农业户口		是	初中		一直在家里从事务农活动	50100	农、林、牧、渔业	务农：农林牧副渔业生产（如种地、养殖鸡鸭水产等）	99	1939	是		农业户口		否	小学/私塾		一直在家里从事务农活动	50100	农、林、牧、渔业	务农：农林牧副渔业生产（如种地、养殖鸡鸭水产等）	群众		否
5301010009410000	5301010009410000	530101	云南	新增	女	1	1990	9	未婚	1	1	1990					530126		本县区以外	1	2													3													中共党员	2012	否
6401040002510000	6401040002510000	640104	宁夏	新增	男	2	1966		初婚	2	2	1966	1987	3000	0	3000	640502		本村/居委会	5	99	99999	否	2014	农业户口		否	小学/私塾		在宁夏中卫市沙坡头区夹道村务农	50100	农、林、牧、渔业	务农：农林牧副渔业生产（如种地、养殖鸡鸭水产等）	99	99999	是		农业户口		是	小学/私塾		在宁夏中卫市沙坡头区夹道村务农	50100	农、林、牧、渔业	务农：农林牧副渔业生产（如种地、养殖鸡鸭水产等）	群众		否
4509010004930000	4509010004930000	450901	广西	新增	女	1	1966	11	初婚	1	2	1966	99999	99999	2000	2000	450703		本村/居委会	3	99	99999	否	99999	农业户口		否	未上过学		在钦州市钦北区做农民	50102	农、林、牧、渔业	务农：农林牧副渔业生产（如种地、养殖鸡鸭水产等）	99	99999	否	99999	农业户口		否	未上过学		在钦州市钦北区做农民	50100	农、林、牧、渔业	务农：农林牧副渔业生产（如种地、养殖鸡鸭水产等）	群众		否
5108020002630000	5108020002630000	510802	四川	新增	女	1	1964	9	初婚	1	2	1964	1987	8000	10000	0	510522		本村/居委会	0	99	1939	否	2007	农业户口		否	小学/私塾		在合江乡镇经商	40100	批发和零售贸易、餐饮业	个体工商户（包括登记过的个体工商户或未登记的各类店主）	99	1940	是		农业户口		否	小学/私塾		在合江农村务农	50100	农、林、牧、渔业	务农：农林牧副渔业生产（如种地、养殖鸡鸭水产等）	群众		否
4406030003210000	4406030003210000	440603	广东	新增	女	1	1977		初婚	8	2	1977	1998	0	10000	0	360424		本县区以外	4	2													3													群众		否
6207020002630000	6207020002630000	620702	甘肃	新增	女	1	1971	10	初婚	1	2	1971	1991	1000	3000	1000	620524		本村/居委会	4	99	99999	否	99999	农业户口		否	未上过学		常年在家从事务农工作。	50100	农、林、牧、渔业	务农：农林牧副渔业生产（如种地、养殖鸡鸭水产等）	99	99999	否	2016	农业户口		否	未上过学		常年在家从事务农工作。	50100	农、林、牧、渔业	务农：农林牧副渔业生产（如种地、养殖鸡鸭水产等）	群众		否
3305010004000000	3305010004000000	330501	浙江	新增	女	11	1969		初婚	3	2	1969	1992	10000	600	600	330282		本村/居委会	2	99	99999	是		农业户口		否	未上过学		一直是农民一直在家务农	50102	农、林、牧、渔业		99	99999	是		农业户口		否	未上过学		一直是农民一直在家务农	50100	农、林、牧、渔业		群众		否
5203010004000000	5203010004000000	520301	贵州	新增	男	1	1979		初婚	1	2	1979	2005	3000	1000	1000	520325		本村/居委会	4	5													6													群众		否
4442010002120000	4442010002120000	444201	广东	新增	女	22	1985		初婚	4	2	1985	2008	20000	20000	20000	440781		本村/居委会	2	99	1949	是		农业户口		否	小学/私塾		在台山市做一些小生意	40100	其他行业		99	1963	是		农业户口		否	未上过学		在广东省新会市种地	50102			群众		否
4440020003030000	4440020003030000	444002	广东	新增	男	1	1992	10	未婚	1	1	1992					440883		本村/居委会	3	2													3													群众		否
1105020003530000	1105020003530000	110502	北京	新增	男	1	1980	6	初婚	1	2	1980	2004	10000	10000	10000	110115		本村/居委会	2	99	1945	否	2013	农业户口		否	技校		在军队当兵，，，	70000	农、林、牧、渔业		99	1951	是		农业户口		否	初中		在家里务农，，，，	50100	农、林、牧、渔业		群众		否
5105050000820000	5105050000820000	510505	四川	新增	男	21	1987		初婚	4	2	1987	2016	60000	0	0	512002		本村/居委会	1	1													2													群众		否
4506020000300000	4506020000300000	450602	广西	新增	男	21	1989		初婚	3	2	1989	2010	30000	99999	20000	451027		本村/居委会	2	1													2													群众		否
3605010004020000	3605010004020000	360501	江西	新增	男	2	1960		初婚	2	2	1960	1981	800	700	800	360703		本村/居委会	2	99	1927	否	2015	农业户口		否	初中		在家务农，无具体职业	50100	农、林、牧、渔业	务农：农林牧副渔业生产（如种地、养殖鸡鸭水产等）	99	1927	否	2000	农业户口		否	未上过学		在家务农，无具体职业	50100	农、林、牧、渔业	务农：农林牧副渔业生产（如种地、养殖鸡鸭水产等）	群众		否
4509010000430000	4509010000430000	450901	广西	新增	男	21	1996	11	未婚	3	1	1996					450703		本村/居委会	2	1													2													群众		否
4109020002310000	4109020002310000	410902	河南	新增	男	1	1967		初婚	1	2	1967	1996	2000	0	0	410183		本村/居委会	0	99	1930	否	99999	农业户口		否	未上过学		在农村从事农业生产活动	50100	农、林、牧、渔业	务农：农林牧副渔业生产（如种地、养殖鸡鸭水产等）	99	1930	否	2015	农业户口		否	未上过学		在农村从事农业生产活动	50100	农、林、牧、渔业	务农：农林牧副渔业生产（如种地、养殖鸡鸭水产等）	群众		否
4427020000300000	4427020000300000	442702	广东	新增	男	21	1967		初婚	3	2	1967	1992	2000	500	800	445103		本村/居委会	2	99	1925	否	2004	非农户口		是	小学/私塾		在镇政府当公务员	10600	国家机关、党政机关和社会团体	党政机关、人民团体、军队	1													群众		否
5310010005220000	5310010005220000	531001	云南	新增	男	1	1981		初婚	1	2	1981	2004	10000	5000	10000	530902	凤翔街道中山村委会	本村/居委会	2	99	1958	否	2016	农业户口		否	未上过学		在农村家里务农种地	50102	农、林、牧、渔业	务农：农林牧副渔业生产（如种地、养殖鸡鸭水产等）	99	1961	是		农业户口		否	未上过学		在农村家里务农。	50100	农、林、牧、渔业	务农：农林牧副渔业生产（如种地、养殖鸡鸭水产等）	群众		否
4445010006330000	4445010006330000	444501	广东	新增	女	22	1980	1	初婚	4	2	1980	2004	99999	99999	99999	440606		本村/居委会	4	99	1938	是		农业户口		否	小学/私塾		在家里务农。耕田	50100	农、林、牧、渔业	务农：农林牧副渔业生产（如种地、养殖鸡鸭水产等）	99	1940	否	2015	农业户口		否	小学/私塾		在陈村务农，耕田，	50100	农、林、牧、渔业	务农：农林牧副渔业生产（如种地、养殖鸡鸭水产等）	群众		否
6202050005530000	6202050005530000	620205	甘肃	新增	男	1	1973	9	初婚	1	2	1973	1993	3000	1000	3000	621225		本村/居委会	3	99	1936	是		农业户口		否	小学/私塾		在家务农（种植小麦）	50102	农、林、牧、渔业	务农：农林牧副渔业生产（如种地、养殖鸡鸭水产等）	2													群众		否
1501010006930000	1501010006930000	150101	内蒙古	新增	男	2	1977	3	初婚	2	2	1977	2004	2000	0	2000	150902		本村/居委会	0	99	99999	否	2004	农业户口		否	未上过学		在平地泉镇边种玉米	50102	农、林、牧、渔业	务农：农林牧副渔业生产（如种地、养殖鸡鸭水产等）	99	1956	是		农业户口		否	未上过学		在平地泉镇边种玉米	50102	农、林、牧、渔业	务农：农林牧副渔业生产（如种地、养殖鸡鸭水产等）	群众		否
2115010000930000	2115010000930000	211501	辽宁	新增	女	2	1969	2	初婚	2	2	1969	1983	0	2000	0	210422		本村/居委会	1	99	1946	是		农业户口		否	小学/私塾		在家务农自己维持生计	50100	农、林、牧、渔业	务农：农林牧副渔业生产（如种地、养殖鸡鸭水产等）	99	1947	是		农业户口		否	小学/私塾		在家务农，自己维持生计	50100	农、林、牧、渔业	务农：农林牧副渔业生产（如种地、养殖鸡鸭水产等）	群众		否
5005020003230000	5005020003230000	500502	重庆	新增	男	2	1967	12	同居	2	6	1967					500235		本村/居委会	5	99	1936	否	1997	农业户口		是	小学/私塾		在队里面当会计	50199	国家机关、党政机关和社会团体	党政机关、人民团体、军队	99	1937	是		农业户口		否	未上过学		在家里面做农活庄稼	50102	农、林、牧、渔业	务农：农林牧副渔业生产（如种地、养殖鸡鸭水产等）	群众		否
3213010000730000	3213010000730000	321301	江苏	新增	男	2	1962	4	同居	2	6	1962					320981		本村/居委会	3	99	99999	否	99999	农业户口		否	未上过学		在江苏省盐城市东台市港村务农	50100	农、林、牧、渔业	务农：农林牧副渔业生产（如种地、养殖鸡鸭水产等）	99	99999	否	99999	农业户口		否	未上过学		在江苏省盐城市东台市吕港村务农	50100	农、林、牧、渔业	务农：农林牧副渔业生产（如种地、养殖鸡鸭水产等）	群众		否
4411010001900000	4411010001900000	441101	广东	新增	男	2	1976		初婚	2	2	1976	2003	30000	30000	30000	440607		本村/居委会	2	5													6													群众		否
5109010000320000	5109010000320000	510901	四川	新增	男	22	1987	6	初婚	4	2	1987	2012	0	0	0	511921		本县区以外	2	99	1955	是		农业户口		否	小学/私塾		在田地种地务农种庄稼	50102	农、林、牧、渔业	务农：农林牧副渔业生产（如种地、养殖鸡鸭水产等）	99	1961	是		农业户口		否	初中		在村庄田地务农种庄稼	50102	农、林、牧、渔业	务农：农林牧副渔业生产（如种地、养殖鸡鸭水产等）	群众		是
4420030003010000	4420030003010000	442003	广东	新增	男	21	1998		未婚	3	1	1998					441322		本村/居委会	0	1																										群众		否
1304030000910000	1304030000910000	130403	河北	新增	男	1	1974		初婚	1	2	1974	1995	7000	4000	7000	130229		本村/居委会	2	99	1937	是		农业户口		否	其他	高小	在戴家铺村务农	50100	农、林、牧、渔业	务农：农林牧副渔业生产（如种地、养殖鸡鸭水产等）	99	1940	是		农业户口		否	未上过学		在戴家铺村种粮食	50102	农、林、牧、渔业	务农：农林牧副渔业生产（如种地、养殖鸡鸭水产等）	群众		否
5208010007130000	5208010007130000	520801	贵州	新增	男	21	2000	5	未婚	5	1	2000					520123	秀水路	本村/居委会	2	2													1													群众		否
3603020015430000	3603020015430000	360302	江西	新增	男	1	1970	5	初婚	1	2	1970	99999	4000	2000	6000	360725		本村/居委会	7	99	99999	否	99999	农业户口		否	小学/私塾		在崇义县下乡农业生产	50100	农、林、牧、渔业		99	99999	否	99999	农业户口		否	未上过学		在崇义县农村农业生产	50100	农、林、牧、渔业		群众		否
3703030000510000	3703030000510000	370303	山东	新增	男	2	1972		初婚	2	2	1972	99999	2000	1700	30000	370811		本村/居委会	0	99	1947	是		农业户口		否	小学/私塾		一直在家里从事务农活动	50100	农、林、牧、渔业	务农：农林牧副渔业生产（如种地、养殖鸡鸭水产等）	99	1946	是		农业户口		否	小学/私塾		一直在家里从事务农活动	50100	农、林、牧、渔业	务农：农林牧副渔业生产（如种地、养殖鸡鸭水产等）	群众		否
4406030012330000	4406030012330000	440603	广东	新增	男	1	1956	4	再婚	1	3	1956	1980	300	100	300	441424		本县区以外	4	99	1918	否	1999	农业户口		是	未上过学		在农具厂做生产员工	50199	制造业	国营企业	99	99999	否	2005	农业户口		否	未上过学		在自己家中务农	50100	农、林、牧、渔业	务农：农林牧副渔业生产（如种地、养殖鸡鸭水产等）	群众		是
3503020004510000	3503020004510000	350302	福建	新增	女	1	1971		初婚	1	2	1971	1990	10000	10000	10000	350582		本村/居委会	4	99	1945	是		农业户口		否	小学/私塾		在晋江市踩三轮车	40000	交通运输、仓储及邮电通信业	无固定工作者（零散工、摊贩、无派遣单位的保姆、自营运司机、手工工匠等）	99	1951	否	2013	农业户口		否	小学/私塾		在本地生产队务农	50100	农、林、牧、渔业	务农：农林牧副渔业生产（如种地、养殖鸡鸭水产等）	群众		否
4211020002230000	4211020002230000	421102	湖北	新增	男	2	1962	10	初婚	2	2	1962	1989	1000	1000	1000	421202		本村/居委会	6	99	1925	是		农业户口		否			在家务农，，，，，，	50100	农、林、牧、渔业	务农：农林牧副渔业生产（如种地、养殖鸡鸭水产等）	99	99999	否	1993	农业户口		否	未上过学		在家务农，，，，，，	50100	农、林、牧、渔业	务农：农林牧副渔业生产（如种地、养殖鸡鸭水产等）	群众		否
3606010001420000	3606010001420000	360601	江西	新增	男	11	1970		初婚	2	2	1970	1994	12000	3000	6000	360322		本村/居委会	4	99	1938	否	2012	农业户口		否	小学/私塾		在桃源村务农（种水稻）	50102	农、林、牧、渔业	务农：农林牧副渔业生产（如种地、养殖鸡鸭水产等）	5													群众		否
3507020008010000	3507020008010000	350702	福建	新增	女	2	1981		初婚	4	2	1981	2004	20000	20000	20000	350622		本村/居委会	0	99	99999	是		居民户口（之前是农业户口）		是	初中		演播站担任主任	10602	国家机关、党政机关和社会团体	党政机关、人民团体、军队	99	99999	是		农业户口		否	小学/私塾		无职业无职业无职业	99998			群众		否
4435010003010000	4435010003010000	443501	广东	新增	女	22	1989		初婚	4	2	1989	2011	30000	120000	15000	442000		本村/居委会	2	99	1967	是		农业户口		否	小学/私塾		一直在家，从来没工作过	99998			99	1964	否	1996	农业户口		否	小学/私塾		在工地做建筑工人	62900	建筑业	民营、私营企业	群众		否
4411010011020000	4411010011020000	441101	广东	新增	女	2	1977		初婚	2	2	1977	1999	45000	45000	45000	440607		本村/居委会	4	99	99999	是		农业户口		否	小学/私塾		绿化公司做绿化工作	40908	卫生、体育和社会福利业	个体工商户（包括登记过的个体工商户或未登记的各类店主）	99	99999	是		农业户口		否	小学/私塾		绿化公司做绿化工作	40910	卫生、体育和社会福利业	个体工商户（包括登记过的个体工商户或未登记的各类店主）	群众		否
4506020001500000	4506020001500000	450602	广西	新增	女	1	1963		初婚	1	2	1963	1982	200	200	200	451027		本村/居委会	7	99	99999	否	1988	农业户口		否	未上过学		在家务农工作耕田	50100	农、林、牧、渔业	务农：农林牧副渔业生产（如种地、养殖鸡鸭水产等）	99	99999	否	1983	农业户口		否	未上过学		在家务农耕田干活	50100	农、林、牧、渔业	务农：农林牧副渔业生产（如种地、养殖鸡鸭水产等）	群众		否
4436010000210000	4436010000210000	443601	广东	新增	男	21	1982		初婚	7	2	1982	2007	20000	6000	15000	441403		本村/居委会	1	1													2													群众		否
3602020000600000	3602020000600000	360202	江西	新增	男	11	1961		初婚	2	2	1961	1986	900	400	99999	361123	文成镇金桥村外欧家8号	本村/居委会	9	99	1935	否	1966	农业户口		否	未上过学		在农村里务农	50100	农、林、牧、渔业	务农：农林牧副渔业生产（如种地、养殖鸡鸭水产等）	99	1937	是		农业户口		否	未上过学		在农村务农	50100	农、林、牧、渔业	务农：农林牧副渔业生产（如种地、养殖鸡鸭水产等）	群众		否
3310010002210000	3310010002210000	331001	浙江	新增	男	1	1967		初婚	1	2	1967	1993	5000	3000	5000	330109		本村/居委会	2	99	99999	是		农业户口		否	未上过学		在萧山家里务农	50100	农、林、牧、渔业	务农：农林牧副渔业生产（如种地、养殖鸡鸭水产等）	99	99999	是		农业户口		否	未上过学		在萧山家里务农	50100	农、林、牧、渔业	务农：农林牧副渔业生产（如种地、养殖鸡鸭水产等）	群众		否
5004010005220000	5004010005220000	500401	重庆	新增	男	2	1975		初婚	4	2	1975	1997	1500	1500	1500	500116		本村/居委会	3	99	99999	否	99999	农业户口		否	初中		在单位中从事检验酒的工作	63103	其他行业	国有/集体事业单位	99	1945	是		居民户口（之前是农业户口）		否	未上过学		在农村从事农业生产工作	50100	农、林、牧、渔业	务农：农林牧副渔业生产（如种地、养殖鸡鸭水产等）	群众		否
3213010003230000	3213010003230000	321301	江苏	新增	男	1	1993	3	初婚	1	2	1993	2017	40000	0	40000	320981		本村/居委会	0	3													2													群众		否
3501020006010000	3501020006010000	350102	福建	新增	男	1	1966		初婚	1	2	1966	1990	3000	0	3000	350121		本村/居委会	5	99	99999	否	99999	农业户口		否			在闽侯县从事农业工作	50100	农、林、牧、渔业	务农：农林牧副渔业生产（如种地、养殖鸡鸭水产等）	99	99999	否	99999	农业户口		否			在闽侯县从事农业工作	50100	农、林、牧、渔业	务农：农林牧副渔业生产（如种地、养殖鸡鸭水产等）	群众		否
3702030003830000	3702030003830000	370203	山东	新增	女	1	1953		初婚	1	2	1953	1980	99999	99999	99999	370811		本村/居委会	6	99	99999	否	99999	农业户口		否	未上过学		父亲的职业是务农	50100	农、林、牧、渔业	务农：农林牧副渔业生产（如种地、养殖鸡鸭水产等）	99	99999	否	99999	农业户口		否	未上过学		母亲的职业是务农	50100	农、林、牧、渔业	务农：农林牧副渔业生产（如种地、养殖鸡鸭水产等）	群众		否
3306020000600000	3306020000600000	330602	浙江	新增	女	2	1968		初婚	2	2	1968	1992	2000	800	2000	422801		本县区以外	4	99	1944	是		农业户口		否	小学/私塾		在家做务农工作	50100	农、林、牧、渔业	务农：农林牧副渔业生产（如种地、养殖鸡鸭水产等）	99	99999	是		农业户口		否	未上过学		在家做务农工作	50100	农、林、牧、渔业	务农：农林牧副渔业生产（如种地、养殖鸡鸭水产等）	群众		否
5206010003020000	5206010003020000	520601	贵州	新增	女	2	1962		初婚	2	2	1962	1987	10000	8000	10000	520624		本村/居委会	4	99	99999	否	99999	农业户口		是			在思南县的一个镇的政府工作	30000	国家机关、党政机关和社会团体	党政机关、人民团体、军队	99	99999	否	2015	农业户口		否	未上过学		在家思南县做农活	50100	农、林、牧、渔业	务农：农林牧副渔业生产（如种地、养殖鸡鸭水产等）	群众		否
4510010001130000	4510010001130000	451001	广西	新增	女	21	1989	10	同居	4	6	1989					451324		本村/居委会	1	2													1													群众		否
4109010001800000	4109010001800000	410901	河南	新增	女	11	1963		初婚	3	2	1963	1986	200	400	300	410183		本县（县级市、区）其他乡镇街道	1	99	1933	否	2016	农业户口		否	未上过学		在老家农村务农	50100	农、林、牧、渔业	务农：农林牧副渔业生产（如种地、养殖鸡鸭水产等）	99	1935	否	2011	农业户口		否	未上过学		在老家农村务农	50100	农、林、牧、渔业	务农：农林牧副渔业生产（如种地、养殖鸡鸭水产等）	群众		否
4426010001600000	4426010001600000	442601	广东	新增	男	2	1961		初婚	2	2	1961	1996	2000	2000	2000	442000		本村/居委会	3	99	99999	否	2015	农业户口		是			在农地做农民，务农	50102	农、林、牧、渔业	务农：农林牧副渔业生产（如种地、养殖鸡鸭水产等）	99	99999	否	2002	农业户口		否			在农地做农民，务农	50100	农、林、牧、渔业	务农：农林牧副渔业生产（如种地、养殖鸡鸭水产等）	群众		否
3312010000620000	3312010000620000	331201	浙江	新增	女	2	1967	5	初婚	3	2	1967	1987	99999	99999	99999	330305		本村/居委会	5	99	1931	是		农业户口					在家务农干农活	50100	农、林、牧、渔业	务农：农林牧副渔业生产（如种地、养殖鸡鸭水产等）	2													群众		否
6208010000220000	6208010000220000	620801	甘肃	新增	女	2	1954		初婚	2	2	1954	99999	50	99999	50	621122		本村/居委会	4	99	99999	否	99999	农业户口		否	未上过学		在户口所在地务农	50100	农、林、牧、渔业	务农：农林牧副渔业生产（如种地、养殖鸡鸭水产等）	99	99999	否	99999	农业户口		否	未上过学		在户口所在地务农	50100	农、林、牧、渔业	务农：农林牧副渔业生产（如种地、养殖鸡鸭水产等）	群众		否
3601030001700000	3601030001700000	360103	江西	新增	女	1	1986		初婚	1	2	1986	2008	50000	70000	130000	360981		本村/居委会	2	99	1964	是		农业户口		否	普通高中		在村子里面做农业劳动	50100	农、林、牧、渔业	务农：农林牧副渔业生产（如种地、养殖鸡鸭水产等）	99	1963	是		农业户口		否	小学/私塾		在村子里面做农业劳动	50100	农、林、牧、渔业	务农：农林牧副渔业生产（如种地、养殖鸡鸭水产等）	群众		否
1101050009530000	1101050009530000	110105	北京	新增	男	1	1989	9	初婚	1	2	1989	2017	200000	70000	100000	130681		本村/居委会	0	99	1963	是		农业户口		是	普通高中		没有工作，，，，，，	99998			99	1965	是		农业户口		否	初中		在私营企业做工人。。。	60000	社会服务	民营、私营企业	群众		否
3712020002430000	3712020002430000	371202	山东	新增	女	1	1975	5	初婚	1	2	1975	1997	99999	99999	0	370283		本村/居委会	2	99	99999	是		农业户口		否	小学/私塾		在朱家村家里修养	99998			99	99999	是		农业户口		否	小学/私塾		在朱家村里家里修养	99998			群众		否
3714010002720000	3714010002720000	371401	山东	新增	女	2	1979		初婚	3	2	1979	2002	20000	0	20000	371322		本村/居委会	4	99	99999	是		农业户口		否	未上过学		在村子里务农耕种土地	50102	农、林、牧、渔业	务农：农林牧副渔业生产（如种地、养殖鸡鸭水产等）	99	99999	是		农业户口		否	未上过学		在大旺村务农耕种土地	50102	农、林、牧、渔业	务农：农林牧副渔业生产（如种地、养殖鸡鸭水产等）	群众		否
4437010006430000	4437010006430000	443701	广东	新增	男	1	1983	5	初婚	1	2	1983	2004	0	0	0	511529		本县区以外	4	5													6													群众		否
4406030010430000	4406030010430000	440603	广东	新增	男	1	1963	6	初婚	1	4	1963	1989	1000	0	1000	430525		本县区以外	2	99	1934	是		农业户口		否	未上过学		在洞口县做农民	50102	农、林、牧、渔业	务农：农林牧副渔业生产（如种地、养殖鸡鸭水产等）	99	1940	是		农业户口		否	未上过学		在洞口县做农民	50100	农、林、牧、渔业	务农：农林牧副渔业生产（如种地、养殖鸡鸭水产等）	群众		否
4404020006730000	4404020006730000	440402	广东	新增	女	1	1991	11	未婚	1	1	1991					440281		本县区以外	1	99	99999	是		农业户口		否	初中		在增城做管理人员	30000	国家机关、党政机关和社会团体	党政机关、人民团体、军队	99	99999	是		农业户口		否			在家自己耕田做农民	50100	农、林、牧、渔业	务农：农林牧副渔业生产（如种地、养殖鸡鸭水产等）	群众		否
3705020002600000	3705020002600000	370502	山东	新增	女	2	1959		初婚	2	2	1959	99999	100	99999	100	371329		本村/居委会	7	99	99999	否	99999	农业户口		是	未上过学		在家里做务农工作	50100	农、林、牧、渔业	务农：农林牧副渔业生产（如种地、养殖鸡鸭水产等）	99	99999	否	2008	农业户口		否	未上过学		在家里做务农工作	50100	农、林、牧、渔业	务农：农林牧副渔业生产（如种地、养殖鸡鸭水产等）	群众		否
4434010010330000	4434010010330000	443401	广东	新增	男	2	1986	4	初婚	2	2	1986	2012	20000	0	20000	450421		本县区以外	3	99	99999	是		农业户口		否			在家里照顾小朋友	80000			99	99999	是		农业户口		否	初中		在帮别人做家政服务	41000	其他行业	自由职业者（网络作家、画家、自媒体工作人员、自由摄影师等脑力工作者等）	群众		否
4420040001420000	4420040001420000	442004	广东	新增	男	21	1985		未婚	2	2	1985	2018	10000	0	0	441322		本村/居委会	3	99	99999	否	99999	农业户口		否	小学/私塾		在家务农种花生等	50102	农、林、牧、渔业	务农：农林牧副渔业生产（如种地、养殖鸡鸭水产等）	1													群众		否
3702030004030000	3702030004030000	370203	山东	新增	男	1	1977	4	初婚	1	2	1977	2010	20000	10000	10000	370811		本县（县级市、区）其他乡镇街道	7	99	99999	否	2012	农业户口		否	未上过学		他父亲的主要职业是农民	50102	农、林、牧、渔业	务农：农林牧副渔业生产（如种地、养殖鸡鸭水产等）	99	99999	是		农业户口		否	小学/私塾		他母亲的主要职业是务农	50100	农、林、牧、渔业	务农：农林牧副渔业生产（如种地、养殖鸡鸭水产等）	群众		否
4435010003410000	4435010003410000	443501	广东	新增	女	22	1987		初婚	4	2	1987	2013	30000	50000	30000	442000		本乡镇（街道）其他村居委会	2	99	99999	否	2014	农业户口		否	小学/私塾		在中山南头做保安	30202	制造业		99	99999	是		农业户口		否	小学/私塾		在中山南头做农民	50100	农、林、牧、渔业	务农：农林牧副渔业生产（如种地、养殖鸡鸭水产等）	群众		否
5307010010730000	5307010010730000	530701	云南	新增	女	1	1995	10	未婚	1	1	1995					530823		本县区以外	1	2													3													群众		否
3210010000120000	3210010000120000	321001	江苏	新增	女	2	1965		初婚	2	2	1965	1986	200	300	100	320981	?港镇渔舍居委会	本村/居委会	3	99	99999	否	1990	农业户口		否			在村里做村干部	10500	国家机关、党政机关和社会团体	村居委会等自治组织	99	1940	是		农业户口		否	未上过学		在家务农和操持家务	50100	农、林、牧、渔业	务农：农林牧副渔业生产（如种地、养殖鸡鸭水产等）	群众		否
4420040002420000	4420040002420000	442004	广东	新增	女	2	1974		初婚	2	2	1974	1992	2000	99999	2000	441322	观音阁镇伍塘村新塘小组	本村/居委会	3	99	1945	是		农业户口			小学/私塾		在砂岭务农以及甘蔗田保安	50100	农、林、牧、渔业	务农：农林牧副渔业生产（如种地、养殖鸡鸭水产等）	99	1953	是		农业户口		否	未上过学		在砂岭自家务农	50100	农、林、牧、渔业	务农：农林牧副渔业生产（如种地、养殖鸡鸭水产等）	群众		否
3604020000630000	3604020000630000	360402	江西	新增	女	21	1997	10	初婚	2	2	1997	2017	40000	150000	40000	360734	澄江镇	本村/居委会	1	3													1													群众		否
3704010003800000	3704010003800000	370401	山东	新增	男	21	1999		未婚	2	1	1999					370883		本村/居委会	1	3													1													群众		否
4209040003820000	4209040003820000	420904	湖北	新增	男	2	1965		初婚	2	2	1965	1987	3000	1000	0	421126		本村/居委会	4	99	1923	否	2007	农业户口		否			在家种田，没有外出工作	50102	农、林、牧、渔业	务农：农林牧副渔业生产（如种地、养殖鸡鸭水产等）	99	1926	否	1988	农业户口		否	未上过学		在家种田，没有外出打工	50102	农、林、牧、渔业	务农：农林牧副渔业生产（如种地、养殖鸡鸭水产等）	群众		否
5108020003230000	5108020003230000	510802	四川	新增	男	11	1954	4	再婚	3	3	1954	1979	1000	0	1000	510522		本县（县级市、区）其他乡镇街道	3	99	1931	否	2013	农业户口		否	未上过学		在农村老家当木匠	60600	制造业	无固定工作者（零散工、摊贩、无派遣单位的保姆、自营运司机、手工工匠等）	99	1933	是		农业户口		否	未上过学		一直在家里做家务	99998			群众		否
3602020000800000	3602020000800000	360202	江西	新增	女	1	1981		初婚	1	2	1981	2004	10000	10000	0	361123	文成镇金桥村朱墩7号	本村/居委会	1	2													99	1957	否	1987	农业户口		否	小学/私塾		在家里务农干农活	50100	农、林、牧、渔业	务农：农林牧副渔业生产（如种地、养殖鸡鸭水产等）	群众		否
5205010006430000	5205010006430000	520501	贵州	新增	女	1	1972	12	初婚	1	2	1972	1992	3000	2000	0	520201		本乡镇（街道）其他村居委会	6	99	99999	否	99999	农业户口		否	未上过学		贵州省毕节市纳雍县务农	50100	农、林、牧、渔业	务农：农林牧副渔业生产（如种地、养殖鸡鸭水产等）	99	99999	否	99999	农业户口		否	未上过学		贵州省毕节市纳雍县务农	50100	农、林、牧、渔业	务农：农林牧副渔业生产（如种地、养殖鸡鸭水产等）	群众		否
4439010005730000	4439010005730000	443901	广东	新增	女	1	1970	12	初婚	1	2	1970	1992	0	10000	10000	500110		本县区以外	3	99	99999	否	2010	农业户口		否	小学/私塾		在重庆老家当农民工	50102			99	99999	否	2010	农业户口		否	未上过学		在重庆老家当农民工	99998			群众		否
3703030003310000	3703030003310000	370303	山东	新增	男	1	1958		初婚	1	2	1958	1980	5000	3000	3000	370811		本村/居委会	0	99	1930	是		农业户口		否	小学/私塾		一直在家里从事务农活动	50100	农、林、牧、渔业	务农：农林牧副渔业生产（如种地、养殖鸡鸭水产等）	99	1931	是		农业户口		否	小学/私塾		一直在家里从事务农活动	50100	农、林、牧、渔业	务农：农林牧副渔业生产（如种地、养殖鸡鸭水产等）	群众		否
3714010000320000	3714010000320000	371401	山东	新增	女	2	1970		同居	2	2	1970	1990	99999	0	0	371322		本村/居委会	5	99	1945	是		农业户口		否	未上过学		在村子里务农耕种土地	50102	农、林、牧、渔业	务农：农林牧副渔业生产（如种地、养殖鸡鸭水产等）	99	1946	是		农业户口		否	未上过学		在村子里务农耕种土地	50102	农、林、牧、渔业	务农：农林牧副渔业生产（如种地、养殖鸡鸭水产等）	群众		否
4439010013530000	4439010013530000	443901	广东	新增	男	1	1969	5	初婚	1	2	1969	1991	1000	1000	2000	441900		本村/居委会	3	99	99999	是		农业户口		否	初中		在半仙山这里种地	50102	农、林、牧、渔业	务农：农林牧副渔业生产（如种地、养殖鸡鸭水产等）	99	99999	是		农业户口		否	小学/私塾		在半仙山这里务农	50100	农、林、牧、渔业	务农：农林牧副渔业生产（如种地、养殖鸡鸭水产等）	中共党员	2003	否
3202020002410000	3202020002410000	320202	江苏	新增	男	1	1955		初婚	2	2	1966	1990	10000	5000	99999	320115		本村/居委会	5	99	99999	否	1970	农业户口		否	未上过学		大部分时间在家务农	50100	农、林、牧、渔业	务农：农林牧副渔业生产（如种地、养殖鸡鸭水产等）	99	99999	否	2015	农业户口		否	未上过学		大部分时间在家务农	50100	农、林、牧、渔业	务农：农林牧副渔业生产（如种地、养殖鸡鸭水产等）	群众		是
4509010000430000	4509010000430000	450901	广西	新增	男	1	1971	2	初婚	1	2	1971	1990	1000	0	0	450703		本村/居委会	5	99	99999	否	2005	农业户口		否	其他	国民党时期的学校	在钦州市青塘镇做农民	50102	农、林、牧、渔业	务农：农林牧副渔业生产（如种地、养殖鸡鸭水产等）	99	99999	否	1987	农业户口		否	未上过学		在钦州市钦北区做农民	50100	农、林、牧、渔业	务农：农林牧副渔业生产（如种地、养殖鸡鸭水产等）	群众		否
6204020003510000	6204020003510000	620402	甘肃	新增	男	21	1994	3	初婚	3	2	1992	2014	300000	260000	300000	620525		本村/居委会	3	1													2													群众		否
3305010000500000	3305010000500000	330501	浙江	新增	男	2	1954		初婚	2	2	1954	1980	1000	1000	1000	330282		本村/居委会	4	99	99999	否	99999	农业户口		否	小学/私塾		世世代代属于农民的	50102	农、林、牧、渔业		99	99999	否	99999	农业户口		否	小学/私塾		世世代代为农民	50100	农、林、牧、渔业		群众		否
4211010003320000	4211010003320000	421101	湖北	新增	男	1	1970	8	未婚	2	1	1970					421202		本村/居委会	3	99	1946	否	1976	农业户口		否	小学/私塾		在家务农，从事农业生产	50100	农、林、牧、渔业	务农：农林牧副渔业生产（如种地、养殖鸡鸭水产等）	1													群众		否
6113010000820000	6113010000820000	611301	陕西	新增	女	2	1973		初婚	2	2	1973	1995	2000	3000	2000	610528		本村/居委会	1	99	99999	是		农业户口		否	小学/私塾		在陕西省渭南市富平县务农	50100	农、林、牧、渔业	务农：农林牧副渔业生产（如种地、养殖鸡鸭水产等）	99	99999	是		农业户口		否	小学/私塾		在陕西省渭南市富平县务农	50100	农、林、牧、渔业	务农：农林牧副渔业生产（如种地、养殖鸡鸭水产等）	群众		否
3601040002510000	3601040002510000	360104	江西	新增	男	1	1958		初婚	1	2	1958	1981	1000	0	99999	360981		本村/居委会	6	99	99999	否	1983	农业户口		是	未上过学		在江西宜春丰城务农	50100	农、林、牧、渔业	务农：农林牧副渔业生产（如种地、养殖鸡鸭水产等）	5													群众		否
4209020001800000	4209020001800000	420902	湖北	新增	男	21	1988		初婚	3	2	1988	2010	50000	99999	50000	421126		本村/居委会	3	1													2													群众		否
5304010001600000	5304010001600000	530401	云南	新增	男	21	1976		离异	3	4	1976	99999	3000	0	3000	530428		本村/居委会	1	2													1													群众		否
5101030002900000	5101030002900000	510103	四川	新增	男	1	1975		初婚	1	2	1975	2000	14000	6000	14000	510322		本村/居委会	1	5													6													群众		否
3309020006930000	3309020006930000	330902	浙江	新增	男	1	1992	12	未婚	1	1	1992					330324		本村/居委会	0	99	1969	是		农业户口		是	初中		在外经商做生意	40100	制造业	民营、私营企业	99	1971	是		农业户口		否	初中		在外经商做生意	40100	制造业	民营、私营企业	群众		否
4404010018630000	4404010018630000	440401	广东	新增	男	2	1984	11	初婚	2	2	1984	2011	10000	0	0	441882		本县区以外	2	99	1959	是		农业户口		否	小学/私塾		在户口所在地从事农业活动	50100	农、林、牧、渔业	务农：农林牧副渔业生产（如种地、养殖鸡鸭水产等）	99	1959	是		农业户口		否	小学/私塾		在户口所在地从事农业活动	50100	农、林、牧、渔业	务农：农林牧副渔业生产（如种地、养殖鸡鸭水产等）	群众		否
4504030002720000	4504030002720000	450403	广西	新增	男	1	1959		初婚	1	2	1959	1987	900	99999	900	451422		本村/居委会	3	99	99999	否	2012	农业户口		否	未上过学		在家里从事务农。	50100	农、林、牧、渔业	务农：农林牧副渔业生产（如种地、养殖鸡鸭水产等）	99	99999	否	2009	农业户口		否	未上过学		在家从事务农。	50100	农、林、牧、渔业	务农：农林牧副渔业生产（如种地、养殖鸡鸭水产等）	群众		否
4209020000600000	4209020000600000	420902	湖北	新增	女	1	1967		初婚	1	2	1967	1987	3000	3000	3000	421126		本村/居委会	4	99	1929	是		农业户口		否	未上过学		在家里的田地里种田务农	50102	农、林、牧、渔业	务农：农林牧副渔业生产（如种地、养殖鸡鸭水产等）	99	1933	是		农业户口		否	未上过学		在家里的田地里种田务农	50102	农、林、牧、渔业	务农：农林牧副渔业生产（如种地、养殖鸡鸭水产等）	群众		否
6401040000810000	6401040000810000	640104	宁夏	新增	男	1	1963		初婚	1	2	1963	1985	4000	0	4000	640502		本村/居委会	5	6													7													中共党员	2000	否
1404030003210000	1404030003210000	140403	山西	新增	男	1	1972		丧偶	1	5	1972	1999	10000	1000	0	141023		本村/居委会	3	99	1936	否	2012	农业户口		是	初中		务农在家，没有正式工作	50100	农、林、牧、渔业	务农：农林牧副渔业生产（如种地、养殖鸡鸭水产等）	2													群众		否
4413020002220000	4413020002220000	441302	广东	新增	女	2	1979	11	初婚	2	2	1979	2004	99999	99999	99999	441224		本县区以外	3	99	99999	否	1994	农业户口		否	小学/私塾		在家乡务农，种田	50102	农、林、牧、渔业	务农：农林牧副渔业生产（如种地、养殖鸡鸭水产等）	99	99999	是		农业户口		否	小学/私塾		在家乡务农，种田	50102	农、林、牧、渔业	务农：农林牧副渔业生产（如种地、养殖鸡鸭水产等）	群众		否
4432020006830000	4432020006830000	443202	广东	新增	女	1	1997	5	初婚	1	2	1997	2017	20000	99999	20000	440983		本县区以外	2	99	99999	是		农业户口		否	初中		在私营工厂做工人	60000	制造业	民营、私营企业	99	99999	是		农业户口		否	小学/私塾		在私营工厂做工人	60000	制造业	民营、私营企业	群众		否
5209010001830000	5209010001830000	520901	贵州	新增	女	21	1995	6	未婚	7	1	1995					520621	梵星村	本乡镇（街道）其他村居委会	2	4													3													群众		否
4426010002900000	4426010002900000	442601	广东	新增	女	1	1967		初婚	1	2	1967	1999	99999	15000	0	442000		本村/居委会	7	99	99999	否	2004	农业户口		否	小学/私塾		在家务农，种植生产	50102	农、林、牧、渔业	务农：农林牧副渔业生产（如种地、养殖鸡鸭水产等）	99	1934	是		农业户口		否	小学/私塾		在家务农，种植生产	50102	农、林、牧、渔业	务农：农林牧副渔业生产（如种地、养殖鸡鸭水产等）	群众		否
4501020001100000	4501020001100000	450102	广西	新增	女	2	1979		初婚	2	2	1979	2002	45000	20000	4500	450803		本村/居委会	4	99	99999	是		农业户口			小学/私塾		在家务农，种植水稻。	50102	农、林、牧、渔业	务农：农林牧副渔业生产（如种地、养殖鸡鸭水产等）	99	99999	是		农业户口		否	未上过学		在家务农种植水稻	50102	农、林、牧、渔业	务农：农林牧副渔业生产（如种地、养殖鸡鸭水产等）	群众		否
3507030003510000	3507030003510000	350703	福建	新增	男	21	1964		初婚	4	2	1964	1985	100	0	0	350622		本村/居委会	5	99	99999	否	2008	农业户口		否	小学/私塾		一直在乡下当医生	20500			7													中共党员	2013	否
1301020003310000	1301020003310000	130102	河北	新增	男	21	1974		初婚	4	2	1969	1996	10000	99999	10000	130638		本村/居委会	2	2													1													群众		否
6111010006430000	6111010006430000	611101	陕西	新增	女	1	1988	1	初婚	1	2	1988	2011	150000	100000	150000	610602		本县（县级市、区）其他乡镇街道	4	99	1963	是		农业户口		是	普通高中		在农村从事农业生产工作	50100	农、林、牧、渔业	务农：农林牧副渔业生产（如种地、养殖鸡鸭水产等）	99	1963	是		农业户口		否	小学/私塾		在农村从事农业生产工作	50100	农、林、牧、渔业	务农：农林牧副渔业生产（如种地、养殖鸡鸭水产等）	群众		否
4211010002920000	4211010002920000	421101	湖北	新增	女	2	1961		初婚	2	2	1962	1985	5000	3000	5000	421202		本村/居委会	6	99	1925	否	2014	农业户口		否	初中		在家务农，从事农业生产	50100	农、林、牧、渔业	务农：农林牧副渔业生产（如种地、养殖鸡鸭水产等）	99	99999	否	1971	农业户口		否	未上过学		在家务农，从事农业生产	50100	农、林、牧、渔业	务农：农林牧副渔业生产（如种地、养殖鸡鸭水产等）	群众		否
3305010004310000	3305010004310000	330501	浙江	新增	女	11	1972		初婚	3	2	1972	1994	99999	99999	99999	330282		本村/居委会	3	99	99999	否	99999	农业户口		否	小学/私塾		在村里做全职务农	50100	农、林、牧、渔业		99	99999	是		农业户口		否	小学/私塾		在村的厂里做技术职工	60000	制造业	民营、私营企业	群众		否
4404010001300000	4404010001300000	440401	广东	新增	女	1	1984		初婚	1	2	1984	2011	40000	60000	20000	445103		本县区以外	1	99	1965	是		农业户口		是	小学/私塾		在建筑工地里当建筑工人	62900	建筑业		99	1965	是		农业户口		否	小学/私塾		在村里服装厂做缝纫工人	60501	制造业	民营、私营企业	群众		否
3314030005130000	3314030005130000	331403	浙江	新增	男	1	1980	10	初婚	1	2	1980	2006	70000	70000	70000	330111		本村/居委会	2	99	1965	是		农业户口		否	小学/私塾		在富阳老家务农	50100	农、林、牧、渔业	务农：农林牧副渔业生产（如种地、养殖鸡鸭水产等）	99	1965	是		农业户口		否	小学/私塾		在富阳老家务农	50100	农、林、牧、渔业	务农：农林牧副渔业生产（如种地、养殖鸡鸭水产等）	群众		否
6111010008030000	6111010008030000	611101	陕西	新增	男	1	1956	8	初婚	1	2	1956	1981	400	0	400	610826		本县区以外	7	99	99999	否	99999	农业户口		是	未上过学		在农村做农民务农种地	50102	农、林、牧、渔业	务农：农林牧副渔业生产（如种地、养殖鸡鸭水产等）	99	99999	否	1990	农业户口		否	未上过学		在农村做农民务农种地	50102	农、林、牧、渔业	务农：农林牧副渔业生产（如种地、养殖鸡鸭水产等）	群众		否
2202010004500000	2202010004500000	220201	吉林	新增	女	1	1983		初婚	1	2	1983	2005	0	10000	0	220182		本村/居委会	0	99	1958	否	99999	农业户口		否	未上过学		没有具体稳定的工作，一般做零散工	99998		无固定工作者（零散工、摊贩、无派遣单位的保姆、自营运司机、手工工匠等）	99	1958	否	2016	农业户口		否	未上过学		没有具体工作，一般做零散工	60000		无固定工作者（零散工、摊贩、无派遣单位的保姆、自营运司机、手工工匠等）	群众		否
4441020003630000	4441020003630000	444102	广东	新增	女	5	99999		初婚	3	2	1981	2006	20000	30000	99999	450881		本县区以外	3	99	1954	是		农业户口		否	初中		在广西省贵港市桂平市务农	50100	农、林、牧、渔业	务农：农林牧副渔业生产（如种地、养殖鸡鸭水产等）	99	1954	是		农业户口		否	小学/私塾		在广西省贵港市桂平市务农	50100	农、林、牧、渔业	务农：农林牧副渔业生产（如种地、养殖鸡鸭水产等）	群众		否
3715010003420000	3715010003420000	371501	山东	新增	男	2	1979	12	初婚	2	2	1979	2002	99999	99999	99999	370982		本村/居委会	1	99	99999	是		农业户口		是	普通高中		农民在家务农种地	50102	农、林、牧、渔业	务农：农林牧副渔业生产（如种地、养殖鸡鸭水产等）	99	99999	否	99999	农业户口		否	未上过学		农民在务农种地	50102	农、林、牧、渔业	务农：农林牧副渔业生产（如种地、养殖鸡鸭水产等）	群众		否
4106010000700000	4106010000700000	410601	河南	新增	男	1	1977		初婚	1	2	1977	1999	10000	10000	3000	411025		本村/居委会	2	5													6													群众		否
4410040005020000	4410040005020000	441004	广东	新增	男	21	1984		初婚	3	2	1984	2012	100000	100000	100000	440605		本村/居委会	1	99	99999	否	2004	农业户口		是	小学/私塾		在洗瓶厂做后勤工作	39900	其他行业	民营、私营企业	1													群众		否
5202020003010000	5202020003010000	520202	贵州	新增	女	21	1995	3	未婚	6	1	1995					522301		本村/居委会	3	2													4													群众		否
4407010012630000	4407010012630000	440701	广东	新增	男	2	1983	11	初婚	2	2	1983	2017	0	0	0	511304		本村/居委会	3	99	1958	否	2014	农业户口		否	普通高中		在老家地区务农	50100	农、林、牧、渔业	务农：农林牧副渔业生产（如种地、养殖鸡鸭水产等）	99	1964	是		农业户口		否	小学/私塾		在老家地区务农	50100	农、林、牧、渔业	务农：农林牧副渔业生产（如种地、养殖鸡鸭水产等）	群众		否
3604020002430000	3604020002430000	360402	江西	新增	女	22	1992	12	初婚	4	2	1992	2012	67900	140000	67900	360734		本村/居委会	4	99	99999	是		农业户口		否	普通高中		在家附近给别人做小工	80000	建筑业	无固定工作者（零散工、摊贩、无派遣单位的保姆、自营运司机、手工工匠等）	99	99999	是		农业户口		否	小学/私塾		在家附近给别人做小工	40000	建筑业	无固定工作者（零散工、摊贩、无派遣单位的保姆、自营运司机、手工工匠等）	群众		否
3707040000210000	3707040000210000	370704	山东	新增	女	2	1969		初婚	2	2	1969	1992	300	1000	300	370211		本村/居委会	4	99	1937	是		农业户口		否	未上过学		在农村家里一直做农活	50100	农、林、牧、渔业	务农：农林牧副渔业生产（如种地、养殖鸡鸭水产等）	99	1937	是		农业户口		否	未上过学		在农村家里一直做农活	50100	农、林、牧、渔业	务农：农林牧副渔业生产（如种地、养殖鸡鸭水产等）	群众		否
1404030005330000	1404030005330000	140403	山西	新增	女	2	1970	10	初婚	2	2	1970	1990	1000	1000	1000	141023		本村/居委会	2	99	1949	是		农业户口		是	初中		在山西省临汾市襄汾县西毛村务农	50100	农、林、牧、渔业	务农：农林牧副渔业生产（如种地、养殖鸡鸭水产等）	99	1949	是		农业户口		否	初中		在山西省临汾市襄汾县西毛村当会计	20603		村居委会等自治组织	群众		否
2116010000430000	2116010000430000	211601	辽宁	新增	女	2	1964	9	初婚	2	2	1964	1989	0	1000	1000	211381	三宝乡海峰村	本村/居委会	3	99	1942	否	2016	农业户口		是	初中		朝阳北票宝国老乡当干部	10202	其他行业	村居委会等自治组织	99	1938	是		农业户口		否	小学/私塾		在北票市宝国老村种地为生	50102	农、林、牧、渔业	务农：农林牧副渔业生产（如种地、养殖鸡鸭水产等）	群众		否
4308010002120000	4308010002120000	430801	湖南	新增	女	2	1970		初婚	2	2	1970	1989	5000	2500	4000	431382		本村/居委会	5	99	99999	是		农业户口		是	小学/私塾		自家开店铺做衣服	40100	农、林、牧、渔业	个体工商户（包括登记过的个体工商户或未登记的各类店主）	99	99999	是		农业户口		否	小学/私塾		在自家店铺做衣服	60501	农、林、牧、渔业	个体工商户（包括登记过的个体工商户或未登记的各类店主）	群众		否
4201010004900000	4201010004900000	420101	湖北	新增	男	2	1970		初婚	2	2	1970	1998	99999	99999	99999	420117		本县区以外	2	99	99999	否	99999	农业户口					在田里做农民。。。	50102	农、林、牧、渔业	务农：农林牧副渔业生产（如种地、养殖鸡鸭水产等）	3													群众		否
4106040004420000	4106040004420000	410604	河南	新增	女	2	1964	6	初婚	2	2	1964	1988	600	800	600	411025		本村/居委会	5	99	1935	是		农业户口		是	未上过学		在他王庄村里当支书	10100	其他行业	村居委会等自治组织	99	1934	是		农业户口		否	未上过学		在家里做家庭主妇在地里干活	50100			群众		否
6202040001610000	6202040001610000	620204	甘肃	新增	男	1	1973		初婚	1	2	1973	1995	1000	1000	0	621225		本村/居委会	3	99	99999	是		农业户口		否	小学/私塾		在西和县新民村务农	50100	农、林、牧、渔业	务农：农林牧副渔业生产（如种地、养殖鸡鸭水产等）	99	99999	是		农业户口		否	未上过学		在西和县新民村务农	50100	农、林、牧、渔业	务农：农林牧副渔业生产（如种地、养殖鸡鸭水产等）	群众		否
3604020002430000	3604020002430000	360402	江西	新增	男	21	1989	5	初婚	3	2	1989	2012	15000	69700	150000	360734		本村/居委会	2	2													1													群众		否
5108020001730000	5108020001730000	510802	四川	新增	女	1	1989	1	同居	1	6	1989					510522	密溪乡瓦房村5社30号	本县（县级市、区）其他乡镇街道	1	99	1966	是		农业户口		否	小学/私塾		一般在贵阳工地上面打工	80000	建筑业		3													群众		否
3501020000500000	3501020000500000	350102	福建	新增	男	1	1980		初婚	1	2	1980	2008	150000	100000	0	350121		本县（县级市、区）其他乡镇街道	2	99	99999	是		农业户口		否	小学/私塾		务农，水稻、玉米、花生马铃薯	50100	农、林、牧、渔业	务农：农林牧副渔业生产（如种地、养殖鸡鸭水产等）	99	99999	是		农业户口		否	小学/私塾		务农，水稻、玉米、花生、马铃薯	50102	农、林、牧、渔业	务农：农林牧副渔业生产（如种地、养殖鸡鸭水产等）	群众		否
4506020000200000	4506020000200000	450602	广西	新增	男	21	1988		未婚	3	1	1988					451027		本村/居委会	1	1													2													群众		否
4112010002120000	4112010002120000	411201	河南	新增	男	2	1963		初婚	2	2	1963	1985	600	100	600	411327		本村/居委会	7	99	1930	是		农业户口		否	未上过学		在家务农工作，终其一生	50100			99	1933	是		农业户口		否	未上过学		在家务农工作，操持家务	50100			群众		否
4415020004110000	4415020004110000	441502	广东	新增	男	1	1965		初婚	1	2	1965	1986	10000	99999	10000	440784		本村/居委会	2	99	1934	否	1993	农业户口		否			在自家农田里耕种并且做生产队队长	50102	农、林、牧、渔业	务农：农林牧副渔业生产（如种地、养殖鸡鸭水产等）	99	99999	否	2011	农业户口		否	小学/私塾		在自己农田里耕种	50102	农、林、牧、渔业	务农：农林牧副渔业生产（如种地、养殖鸡鸭水产等）	群众		否
3309030001930000	3309030001930000	330903	浙江	新增	女	1	1970	7	初婚	1	2	1970	1990	99999	99999	99999	330324		本村/居委会	5	99	99999	是		农业户口		否			在永嘉大岙村务农	50100	农、林、牧、渔业	务农：农林牧副渔业生产（如种地、养殖鸡鸭水产等）	99	99999	是		农业户口		否			在永嘉大岙村务农	50100	农、林、牧、渔业	务农：农林牧副渔业生产（如种地、养殖鸡鸭水产等）	群众		否
4443010005230000	4443010005230000	444301	广东	新增	女	2	1967	2	初婚	2	2	1967	1984	0	99999	99999	441622		本村/居委会	3	99	99999	否	2014	农业户口		否	未上过学		在河源本地务农	50100	农、林、牧、渔业	务农：农林牧副渔业生产（如种地、养殖鸡鸭水产等）	99	99999	否	2014	农业户口		否	未上过学		在河源本地务农	50100	农、林、牧、渔业	务农：农林牧副渔业生产（如种地、养殖鸡鸭水产等）	群众		否
1309020001530000	1309020001530000	130902	河北	新增	男	2	1964	3	初婚	2	2	1963	1985	3000	0	3000	130728		本村/居委会	4	99	99999	否	1998	农业户口		否	未上过学		在水闸屯村进行农务活动	50100	农、林、牧、渔业	务农：农林牧副渔业生产（如种地、养殖鸡鸭水产等）	99	99999	否	1996	农业户口		否	未上过学		在水闸屯进行农务活动	50100	农、林、牧、渔业	务农：农林牧副渔业生产（如种地、养殖鸡鸭水产等）	群众		否
4434010011530000	4434010011530000	443401	广东	新增	女	1	1965	10	初婚	1	2	1965	1988	99999	500	0	441900	常平镇	本村/居委会	5	99	1935	是		农业户口		否	大学本科		在家里从事农业活动	50100	农、林、牧、渔业	务农：农林牧副渔业生产（如种地、养殖鸡鸭水产等）	99	1938	是		农业户口		否	小学/私塾		在家乡从事农业生产活动	50100	农、林、牧、渔业	务农：农林牧副渔业生产（如种地、养殖鸡鸭水产等）	群众		否
4423010011230000	4423010011230000	442301	广东	新增	女	1	1987	1	初婚	1	2	1987	2009	3000	30000	30000	421123		本县区以外	2	99	1968	是		农业户口		否	初中		在老家做农民。	50102	农、林、牧、渔业	务农：农林牧副渔业生产（如种地、养殖鸡鸭水产等）	99	1968	是		农业户口		否	小学/私塾		在老家做农民。	50100	农、林、牧、渔业	务农：农林牧副渔业生产（如种地、养殖鸡鸭水产等）	群众		否
4423010009730000	4423010009730000	442301	广东	新增	男	1	1984	3	初婚	1	2	1984	2009	0	0	0	431000		本县区以外	1	4													99	99999	是		农业户口		否	小学/私塾		在老家做农民，种地耕地。	50102	农、林、牧、渔业	务农：农林牧副渔业生产（如种地、养殖鸡鸭水产等）	群众		否
3213010000130000	3213010000130000	321301	江苏	新增	男	1	1975	11	初婚	1	2	1975	1997	20000	99999	20000	320981		本村/居委会	0	99	1950	否	1998	农业户口		否	小学/私塾		在东台市吕港村做农民	50102	农、林、牧、渔业	务农：农林牧副渔业生产（如种地、养殖鸡鸭水产等）	99	1952	是		农业户口		否	小学/私塾		在东台市吕港村做农民	50100	农、林、牧、渔业	务农：农林牧副渔业生产（如种地、养殖鸡鸭水产等）	群众		否
6204020003410000	6204020003410000	620402	甘肃	新增	女	1	1970		初婚	1	2	1970	1987	20000	4000	4000	620525		本村/居委会	6	99	99999	否	99999	农业户口		是	小学/私塾		常年从事军人工作。	70000	国家机关、党政机关和社会团体	党政机关、人民团体、军队	99	99999	是		农业户口		否	未上过学		常年在家从事务农工作。	50100	农、林、牧、渔业	务农：农林牧副渔业生产（如种地、养殖鸡鸭水产等）	群众		否
5005020003030000	5005020003030000	500502	重庆	新增	男	1	1989	6	未婚	1	1	1989					500235		本村/居委会	0	2													3													群众		否
3708020000300000	3708020000300000	370802	山东	新增	男	2	1961		初婚	2	2	1961	1985	300	100	400	370921		本村/居委会	4	99	99999	否	99999	农业户口		否			在宁阳县乡饮乡做农民	50102	农、林、牧、渔业	务农：农林牧副渔业生产（如种地、养殖鸡鸭水产等）	99	99999	否	99999	农业户口		否			在宁阳县乡饮村做农民	50100	农、林、牧、渔业	务农：农林牧副渔业生产（如种地、养殖鸡鸭水产等）	群众		否
3317010001630000	3317010001630000	331701	浙江	新增	女	1	1968	4	初婚	1	2	1968	1992	3000	5000	3000	330203		本村/居委会	3	99	1938	否	2012	农业户口		是	小学/私塾		自己家里有田地，在家务农	50100	农、林、牧、渔业	务农：农林牧副渔业生产（如种地、养殖鸡鸭水产等）	99	1942	否	2013	农业户口		否	小学/私塾		自己家有田地，在家务农	50100	农、林、牧、渔业	务农：农林牧副渔业生产（如种地、养殖鸡鸭水产等）	群众		否
3602020004700000	3602020004700000	360202	江西	新增	女	1	1976		初婚	1	2	1976	2002	5000	10000	5000	361123	金桥村朱墩	本村/居委会	3	99	1949	是		农业户口		否	小学/私塾		在家里去田地里干农活 务农	50100	农、林、牧、渔业	务农：农林牧副渔业生产（如种地、养殖鸡鸭水产等）	99	1950	是		农业户口		否	未上过学		在家里田地干农活 务农	50100	农、林、牧、渔业	务农：农林牧副渔业生产（如种地、养殖鸡鸭水产等）	群众		否
4428020002100000	4428020002100000	442802	广东	新增	男	2	1960		初婚	2	2	1960	1998	0	20000	0	445202		本村/居委会	2	99	1928	否	1998	农业户口		否	未上过学		在农村家里务农	50100	农、林、牧、渔业		99	1938	是		农业户口		否	未上过学		在农村家里帮忙操持家务	50100			群众		否
4114010001820000	4114010001820000	411401	河南	新增	女	2	1965		初婚	2	2	1965	99999	2000	2000	1500	411081		本县区以外	3	99	99999	否	99999	农业户口		否	未上过学		农民，主要在家中务农，种地	50102	农、林、牧、渔业	务农：农林牧副渔业生产（如种地、养殖鸡鸭水产等）	99	99999	否	99999	农业户口		否	未上过学		农民，农村家庭主妇，无工作	99998	农、林、牧、渔业	务农：农林牧副渔业生产（如种地、养殖鸡鸭水产等）	群众		否
4115010001520000	4115010001520000	411501	河南	新增	男	21	1996		未婚	3	1	1996					411621		本村/居委会	1	2													1													群众		否
5201010012730000	5201010012730000	520101	贵州	新增	女	1	1986	1	初婚	1	2	1986	2004	20000	20000	0	520121		本村/居委会	1	2													3													群众		否
1407010003920000	1407010003920000	140701	山西	新增	男	11	1961		初婚	2	2	1961	1986	2000	1000	2000	140826		本村/居委会	3	99	99999	否	1983	农业户口		否	小学/私塾		在农村进行农业生产工作	50100	农、林、牧、渔业	务农：农林牧副渔业生产（如种地、养殖鸡鸭水产等）	99	1933	是		农业户口		否	小学/私塾		在农村进行农业生产工作	50100	农、林、牧、渔业	务农：农林牧副渔业生产（如种地、养殖鸡鸭水产等）	群众		否
4109020003410000	4109020003410000	410902	河南	新增	女	1	1974		初婚	1	2	1974	1991	0	600	0	410183		本村/居委会	3	99	99999	否	2013	农业户口		否	未上过学		在农村从事农业生产活动	50100	农、林、牧、渔业	务农：农林牧副渔业生产（如种地、养殖鸡鸭水产等）	99	99999	是		农业户口		否	未上过学		在农村从事农业生产活动	50100	农、林、牧、渔业	务农：农林牧副渔业生产（如种地、养殖鸡鸭水产等）	群众		否
2202020004410000	2202020004410000	220202	吉林	新增	男	21	1992		未婚	3	1	1992					150502		本县区以外	1	1													2													群众		否
6204020003110000	6204020003110000	620402	甘肃	新增	女	2	1990		初婚	2	2	1990	2009	10000	50000	10000	620525		本村/居委会	3	99	1962	是		农业户口		否	未上过学		在张家大阳乡务农。	50100	农、林、牧、渔业	务农：农林牧副渔业生产（如种地、养殖鸡鸭水产等）	99	1966	是		农业户口		否	未上过学		在张家川大阳乡务农。	50100	农、林、牧、渔业	务农：农林牧副渔业生产（如种地、养殖鸡鸭水产等）	群众		否
3205030000210000	3205030000210000	320503	江苏	新增	男	1	1963		丧偶	1	5	1963	1990	1000	0	0	321322		本村/居委会	3	99	1921	否	1967	农业户口		否	未上过学		在家里务农种田	50102	农、林、牧、渔业	务农：农林牧副渔业生产（如种地、养殖鸡鸭水产等）	4													群众		否
3510010003920000	3510010003920000	351001	福建	新增	男	1	1982		初婚	1	2	1982	2007	40000	25000	30000	350629		本村/居委会	1	99	1957	是		农业户口		否	普通高中		在县里的建筑工地上搞建筑	62900	建筑业	无固定工作者（零散工、摊贩、无派遣单位的保姆、自营运司机、手工工匠等）	99	1961	是		农业户口		否	未上过学		在自家经营的鹅肉馆里帮忙	40302	批发和零售贸易、餐饮业	个体工商户（包括登记过的个体工商户或未登记的各类店主）	群众		否
4312010001630000	4312010001630000	431201	湖南	新增	女	2	1969	5	初婚	2	2	1969	99999	1000	2000	0	431321		本村/居委会	3	99	99999	是		农业户口		否	小学/私塾		在本村居从事务农工作	50100	农、林、牧、渔业	务农：农林牧副渔业生产（如种地、养殖鸡鸭水产等）	99	99999	是		农业户口		否	小学/私塾		在本村居从事务农工作	50100	农、林、牧、渔业	务农：农林牧副渔业生产（如种地、养殖鸡鸭水产等）	群众		否
3202020007420000	3202020007420000	320202	江苏	新增	女	21	1976		初婚	2	2	1976	1997	99999	99999	99999	320115		本村/居委会	2	99	99999	否	99999	农业户口		否	初中		在南京市江宁区务农	50100	农、林、牧、渔业	务农：农林牧副渔业生产（如种地、养殖鸡鸭水产等）	99	1947	是		农业户口		否	小学/私塾		在南京市江宁区务农	50100	农、林、牧、渔业	务农：农林牧副渔业生产（如种地、养殖鸡鸭水产等）	群众		否
3205020000900000	3205020000900000	320502	江苏	新增	女	21	1997		未婚	3	1	1997					321322		本村/居委会	1	2													1													群众		否
3703020001400000	3703020001400000	370302	山东	新增	女	29	1988		初婚	4	2	1988	2011	40000	40000	40000	370811		本村/居委会	2	99	1963	是		农业户口		否	初中		个体工商户	40100			99	1965	是		农业户口		否	初中		农民 农业生产活动 照顾家	50100	农、林、牧、渔业	务农：农林牧副渔业生产（如种地、养殖鸡鸭水产等）	群众		否
4435010001810000	4435010001810000	443501	广东	新增	男	1	1961	8	初婚	1	2	1961	1988	5000	0	5000	442000		本村/居委会	0	99	99999	否	1998	农业户口		否	小学/私塾		在东莞市从事养鱼工作	50402	农、林、牧、渔业	务农：农林牧副渔业生产（如种地、养殖鸡鸭水产等）	99	99999	是		农业户口		否	小学/私塾		在中山南头做农民	50100	农、林、牧、渔业	务农：农林牧副渔业生产（如种地、养殖鸡鸭水产等）	群众		否
3304020001210000	3304020001210000	330402	浙江	新增	女	1	1966		初婚	1	2	1966	1988	1000	1000	1000	330481		本村/居委会	1	99	1935	是		农业户口		否	大学本科		在嘉兴本地务农	50100	农、林、牧、渔业	务农：农林牧副渔业生产（如种地、养殖鸡鸭水产等）	99	99999	否	2010	农业户口		否	未上过学		在嘉兴本地务农	50100	农、林、牧、渔业	务农：农林牧副渔业生产（如种地、养殖鸡鸭水产等）	群众		否
4442010004430000	4442010004430000	444201	广东	新增	男	1	1969	7	初婚	1	2	1969	1995	35000	15000	10000	440781		本村/居委会	2	3													4													群众		否
3711010003120000	3711010003120000	371101	山东	新增	男	2	1966		初婚	2	2	1966	1990	3000	99999	0	371427		本村/居委会	7	99	99999	否	99999	农业户口		否	未上过学		在农村进行农业生产活动	50100	农、林、牧、渔业	务农：农林牧副渔业生产（如种地、养殖鸡鸭水产等）	99	99999	否	99999	农业户口		否	未上过学		在农村进行农业生产	50100	农、林、牧、渔业	务农：农林牧副渔业生产（如种地、养殖鸡鸭水产等）	群众		否
3708040003610000	3708040003610000	370804	山东	新增	男	1	1965		初婚	1	2	1965	1986	1000	100	500	370921		本村/居委会	4	99	99999	否	2003	农业户口		否	未上过学		在泰安市东疏镇庞庄务农	50100	农、林、牧、渔业	务农：农林牧副渔业生产（如种地、养殖鸡鸭水产等）	99	99999	是		农业户口		否	未上过学		在泰安市东疏镇务农	50100	农、林、牧、渔业	务农：农林牧副渔业生产（如种地、养殖鸡鸭水产等）	群众		否
4304030004910000	4304030004910000	430403	湖南	新增	女	11	1964		初婚	4	2	1964	1986	800	800	800	430321		本乡镇（街道）其他村居委会	3	99	1923	否	2018	农业户口		否	未上过学		在湘潭县里自己在家务农	50100	农、林、牧、渔业	务农：农林牧副渔业生产（如种地、养殖鸡鸭水产等）	99	1928	否	2017	农业户口		否	未上过学		在湘潭县里自己在家务农	50100	农、林、牧、渔业	务农：农林牧副渔业生产（如种地、养殖鸡鸭水产等）	群众		否
6401040000310000	6401040000310000	640104	宁夏	新增	男	2	1968		初婚	2	2	1967	1992	9000	0	0	640502		本村/居委会	5	99	1931	否	1991	农业户口		否	未上过学		在村里种田一生	50102	农、林、牧、渔业	务农：农林牧副渔业生产（如种地、养殖鸡鸭水产等）	99	1938	是		农业户口		否	未上过学		在家跟父亲一起务农。	50100	农、林、牧、渔业	务农：农林牧副渔业生产（如种地、养殖鸡鸭水产等）	群众		否
5005010000120000	5005010000120000	500501	重庆	新增	女	22	1983		初婚	4	2	1983	2010	2000	3000	0	500235		本村/居委会	3	99	1954	否	2006	农业户口		否	小学/私塾		在湖北荆州参加务农活动	50100	农、林、牧、渔业	民营、私营企业	99	1957	是		农业户口		否	小学/私塾		在湖北荆门参加务农活动	50100	农、林、牧、渔业	民营、私营企业	群众		否
4420000002220000	4420000002220000	442000	广东	新增	女	11	1976	11	丧偶	2	5	1976	1998	0	6000	0	442000		本村/居委会	4	99	99999	是		农业户口		否	小学/私塾		在农地做农民，务农	50102	农、林、牧、渔业	务农：农林牧副渔业生产（如种地、养殖鸡鸭水产等）	99	99999	是		农业户口		否	小学/私塾		在农地做农民，务农	50100	农、林、牧、渔业	务农：农林牧副渔业生产（如种地、养殖鸡鸭水产等）	群众		否
3312010003420000	3312010003420000	331201	浙江	新增	女	1	1958	7	初婚	1	2	1958	1981	1000	1000	1000	330305		本村/居委会	6	99	99999	否	1987	农业户口		否	未上过学		在家务农干农活	50100	农、林、牧、渔业	务农：农林牧副渔业生产（如种地、养殖鸡鸭水产等）	99	99999	否	1985	农业户口		否	未上过学		在家务农种地干农活	50102	农、林、牧、渔业	务农：农林牧副渔业生产（如种地、养殖鸡鸭水产等）	群众		否
3501020001230100	3501020001230000	350102	福建	新增	女	1	1973		初婚	1	2	1973	1996	1700	4000	1700	350121		本村/居委会	4	99	1934	否	2012	农业户口		否	未上过学		在家务农	50100	农、林、牧、渔业	务农：农林牧副渔业生产（如种地、养殖鸡鸭水产等）	99	1938	是		农业户口		否	小学/私塾		在家务农	50100	农、林、牧、渔业	务农：农林牧副渔业生产（如种地、养殖鸡鸭水产等）	群众		否
6201010000100000	6201010000100000	620101	甘肃	新增	男	41	1990		初婚	3	2	1990	2010	20000	10000	20000	621227		本村/居委会	2	99	99999	是		农业户口		否	小学/私塾		在陇南市成县务农	50100	农、林、牧、渔业	务农：农林牧副渔业生产（如种地、养殖鸡鸭水产等）	99	99999	是		农业户口		否	未上过学		在陇南市成县务农	50100	农、林、牧、渔业	务农：农林牧副渔业生产（如种地、养殖鸡鸭水产等）	群众		否
4438010001220000	4438010001220000	443801	广东	新增	男	11	1966		初婚	3	2	1966	1988	70000	70000	0	445102		本村/居委会	5	99	1939	否	2003	农业户口		否	小学/私塾		在本村委范围内务农	50100	农、林、牧、渔业	务农：农林牧副渔业生产（如种地、养殖鸡鸭水产等）	99	1942	是		农业户口		否	小学/私塾		在本村委范围内务农	50100	农、林、牧、渔业	务农：农林牧副渔业生产（如种地、养殖鸡鸭水产等）	群众		否
4413030004330000	4413030004330000	441303	广东	新增	女	1	1964		初婚	1	2	1964	1984	2000	3000	2000	440705		本村/居委会	3	99	99999	否	1998	农业户口		否			在木社做木工做家具	60600	制造业	集体企业	99	99999	否	2007	农业户口		否	未上过学		在村里帮人看牛	50303	农、林、牧、渔业	无固定工作者（零散工、摊贩、无派遣单位的保姆、自营运司机、手工工匠等）	群众		否
4417810003120000	4417810003120000	441781	广东	新增	女	2	1981	10	初婚	2	2	1981	2006	0	10000	10000	441781		本村/居委会	4	99	1946	是		农业户口		否	普通高中		建筑工人 生产建设	62900	建筑业	民营、私营企业	99	1951	是		农业户口		否	普通高中		建筑工人 泥水建筑	62900	建筑业	民营、私营企业	群众		否
6204020002110000	6204020002110000	620402	甘肃	新增	女	11	1974		初婚	3	2	1974	1990	0	3200	3200	620525		本村/居委会	4	99	99999	是		农业户口		否	未上过学		在张家川县大阳乡中庄村务农	50100	农、林、牧、渔业	务农：农林牧副渔业生产（如种地、养殖鸡鸭水产等）	99	99999	是		农业户口		否	未上过学		在张家川回族自治县大阳乡中庄村务农	50100	农、林、牧、渔业	务农：农林牧副渔业生产（如种地、养殖鸡鸭水产等）	群众		否
2110010002320000	2110010002320000	211001	辽宁	新增	男	21	1979	4	初婚	4	2	1979	2016	60000	10000	40000	210422		本村/居委会	1	2													1													群众		否
6401060002730000	6401060002730000	640106	宁夏	新增	男	1	1955	5	初婚	1	2	1955	1979	6000	700	6000	640502		本村/居委会	5	99	1918	否	1976	农业户口		否	未上过学		在村子里务农照顾庄稼	50100	农、林、牧、渔业	务农：农林牧副渔业生产（如种地、养殖鸡鸭水产等）	99	1915	否	1982	农业户口		否	未上过学		在家里和父亲一起务农。	50100	农、林、牧、渔业	务农：农林牧副渔业生产（如种地、养殖鸡鸭水产等）	群众		否
1208010005420000	1208010005420000	120801	天津	新增	女	1	1968		初婚	1	2	1968	1991	99999	99999	99999	120119		本村/居委会	7	99	99999	否	2011	农业户口		否	未上过学		在村里做小生意 下地务农	50100			99	99999	否	2008	农业户口		否	未上过学		在家里打扫家务	99998			群众		否
1308010002120000	1308010002120000	130801	河北	新增	女	22	1991	3	初婚	6	2	1991	2012	50000	50000	50000	130430		本村/居委会	1	99	1966	是		农业户口		否	初中		在县城里面打零工	80000	制造业	民营、私营企业	99	1966	是		农业户口		否	初中		在县城给别人打零工	60000	制造业	民营、私营企业	群众		否
4426010003800000	4426010003800000	442601	广东	新增	男	2	1958		初婚	2	2	1958	1991	5000	1000	5000	442000		本乡镇（街道）其他村居委会	4	99	99999	否	2007	居民户口（之前是农业户口）		否			在个体商店经营	40100	批发和零售贸易、餐饮业	个体工商户（包括登记过的个体工商户或未登记的各类店主）	99	99999	否	2018	农业户口		否	小学/私塾		在集体单位做农民	50100		集体企业	群众		否
4118010000530000	4118010000530000	411801	河南	新增	女	1	1974	10	同居	1	6	1974					410381		本村/居委会	0	99	99999	否	99999	农业户口		否	未上过学		【在】私营机械厂【做】流水线装配工	61800	农、林、牧、渔业	务农：农林牧副渔业生产（如种地、养殖鸡鸭水产等）	99	99999	否	99999	农业户口		否	未上过学		【在】私营机械厂【做】流水线装配工	62001	农、林、牧、渔业	务农：农林牧副渔业生产（如种地、养殖鸡鸭水产等）	群众		否
6113010002120000	6113010002120000	611301	陕西	新增	男	2	1984		初婚	2	2	1984	2008	20000	9000	20000	610528		本村/居委会	1	5													6													群众		否
3205030004410000	3205030004410000	320503	江苏	新增	女	22	1981		初婚	6	2	1981	2000	99999	4000	4000	321322		本村/居委会	5	99	1953	是		农业户口		否	初中		在家里板厂上班	60000	制造业	个体工商户（包括登记过的个体工商户或未登记的各类店主）	99	1954	是		农业户口		否	未上过学		母亲在家里无工作	99998			群众		否
4303040003310000	4303040003310000	430304	湖南	新增	男	2	1974		初婚	2	2	1974	1997	2500	0	0	433125		本村/居委会	4	99	99999	否	2010	农业户口		是			在保靖县自己家里务农	50100		务农：农林牧副渔业生产（如种地、养殖鸡鸭水产等）	5													群众		否
3101020002420000	3101020002420000	310102	上海	新增	女	11	1973	10	初婚	3	2	1973	1995	4500	2000	4500	321311		本县区以外	1	99	99999	是		非农户口		否	技校		在医院里面当一名医生	20500	卫生、体育和社会福利业	集体企业	99	99999	是		非农户口		否	未上过学		在农田里面做一名务农人员	50100			群众		否
2106020001500000	2106020001500000	210602	辽宁	新增	男	21	1983		初婚	3	2	1983	2007	50000	30000	40000	211021	唐家村	本村/居委会	1	1													2													群众		否
3705020002620300	3705020002620000	370502	山东	新增	女	1	1981	2	初婚	1	2	1981	2005	6000	0	6000	371329		本村/居委会	2	99	1952	是		农业户口		否	初中		在家里做务农工作	50100	农、林、牧、渔业	务农：农林牧副渔业生产（如种地、养殖鸡鸭水产等）	99	1959	是		农业户口		否	未上过学		在家里做务农工作	50100	农、林、牧、渔业	务农：农林牧副渔业生产（如种地、养殖鸡鸭水产等）	群众		否
1101040000420000	1101040000420000	110104	北京	新增	男	2	1983		初婚	2	2	1983	2008	40000	20000	10000	371524		本县区以外	5	99	1946	是		农业户口		否	小学/私塾		在自家从事农业生产活动	50100	农、林、牧、渔业	务农：农林牧副渔业生产（如种地、养殖鸡鸭水产等）	99	1951	是		农业户口		否	未上过学		在自家从事农业生产活动	50100	农、林、牧、渔业	务农：农林牧副渔业生产（如种地、养殖鸡鸭水产等）	群众		否
4423010010230000	4423010010230000	442301	广东	新增	女	1	1991	2	初婚	1	2	1991	2012	0	0	0	445222		本县区以外	3	99	1964	是		农业户口		是	小学/私塾		在家乡从事商业活动	40100			99	1966	是		农业户口		否	小学/私塾		跟随配偶从事商业活动	40102			群众		否
4420000005430000	4420000005430000	442000	广东	新增	女	22	1991		初婚	4	2	1992	2013	30000	99999	10000	442000		本村/居委会	1	99	1968	是		农业户口		否	小学/私塾		在江门新会务农	50100	农、林、牧、渔业	务农：农林牧副渔业生产（如种地、养殖鸡鸭水产等）	99	1968	是		农业户口		否	小学/私塾		在合资箱厂做清洁工	40908	制造业	外资、合资企业	群众		否
6202060002030000	6202060002030000	620206	甘肃	新增	女	22	1992	6	初婚	7	2	1992	2013	6000	55000	4000	621225		本村/居委会	2	99	99999	是		农业户口		否	小学/私塾		在西和县茜峪村务农	50100	农、林、牧、渔业	务农：农林牧副渔业生产（如种地、养殖鸡鸭水产等）	99	99999	是		农业户口		否	未上过学		在西和县茜峪村务农	50100	农、林、牧、渔业	务农：农林牧副渔业生产（如种地、养殖鸡鸭水产等）	群众		否
6106010011130000	6106010011130000	610601	陕西	新增	女	1	1987	1	初婚	1	2	1987	2014	10000	20000	10000	610525		本县区以外	2	99	1962	是		农业户口		否	初中		在陕西汉中家中务农	50100	农、林、牧、渔业	务农：农林牧副渔业生产（如种地、养殖鸡鸭水产等）	2													群众		否
4409050004230000	4409050004230000	440905	广东	新增	男	1	1992	7	初婚	1	2	1992	2015	0	0	0	530627		本县区以外	2	5													2													群众		否
1501010003710000	1501010003710000	150101	内蒙古	新增	女	2	1972		初婚	2	2	1972	1990	2000	2000	2000	150902		本村/居委会	2	99	99999	否	2000	农业户口		否	未上过学		在平地泉镇上种地	50102	农、林、牧、渔业	务农：农林牧副渔业生产（如种地、养殖鸡鸭水产等）	99	99999	否	1977	农业户口		否	未上过学		在平地泉镇上种地	50102	农、林、牧、渔业	务农：农林牧副渔业生产（如种地、养殖鸡鸭水产等）	群众		否
5309010002320000	5309010002320000	530901	云南	新增	女	1	1981	6	初婚	1	2	1981	2001	3500	10000	3500	530581	中和镇新岐村委会	本村/居委会	2	99	99999	是		农业户口		否	小学/私塾		在农村当地务农	50100	农、林、牧、渔业	务农：农林牧副渔业生产（如种地、养殖鸡鸭水产等）	99	99999	是		农业户口		否	未上过学		在当地农村务农	50100	农、林、牧、渔业	务农：农林牧副渔业生产（如种地、养殖鸡鸭水产等）	中共党员	2011	否
4442020007830000	4442020007830000	444202	广东	新增	男	1	1985	1	初婚	1	2	1985	2010	0	0	0	441521		本县（县级市、区）其他乡镇街道	1	2													3													群众		否
4413030000130000	4413030000130000	441303	广东	新增	男	1	1967	4	初婚	1	2	1967	1990	2400	0	2400	440705		本村/居委会	6	99	1925	否	2013	农业户口		否	小学/私塾		在东向村做农民	50102	农、林、牧、渔业	务农：农林牧副渔业生产（如种地、养殖鸡鸭水产等）	99	1930	是		农业户口		否	未上过学		在东向村委会务农	50100	农、林、牧、渔业	务农：农林牧副渔业生产（如种地、养殖鸡鸭水产等）	群众		否
3412010009130000	3412010009130000	341201	安徽	新增	男	2	1975	6	初婚	2	2	1975	1998	10000	5000	15000	340321		本村/居委会	3	99	99999	是		农业户口		否	未上过学		在蚌埠怀远家里务农	50100	农、林、牧、渔业	务农：农林牧副渔业生产（如种地、养殖鸡鸭水产等）	99	99999	否	99999	农业户口		否	未上过学		在蚌埠怀远家里务农	50100	农、林、牧、渔业	务农：农林牧副渔业生产（如种地、养殖鸡鸭水产等）	群众		否
3315010003320000	3315010003320000	331501	浙江	新增	女	1	1974		初婚	1	2	1974	1999	12000	99999	10000	330603		本村/居委会	3	99	1947	是		农业户口		是	小学/私塾		父亲以前在家务农	50100	农、林、牧、渔业		99	1951	否	2012	农业户口		否	未上过学		母亲以前在家务农	50100	农、林、牧、渔业	务农：农林牧副渔业生产（如种地、养殖鸡鸭水产等）	群众		否
3501020001700000	3501020001700000	350102	福建	新增	男	21	1986		初婚	3	2	1986	2014	3000	30000	3000	350121		本村/居委会	1	1													2													群众		否
4438010004220000	4438010004220000	443801	广东	新增	男	1	1991		未婚	1	1	1991					445102		本村/居委会	1	3													2													中共党员	2016	否
1408010002720000	1408010002720000	140801	山西	新增	男	21	1993		未婚	4	1	1993					140227		本村/居委会	1	1													1													群众		否
3413010003930000	3413010003930000	341301	安徽	新增	男	1	1953	5	未婚	1	1	1953					340223		本村/居委会	4	99	99999	否	99999	农业户口		否	未上过学		在户籍所在地务农	50100	农、林、牧、渔业	务农：农林牧副渔业生产（如种地、养殖鸡鸭水产等）	99	99999	否	99999	农业户口		否	未上过学		在户籍所在地务农	50100	农、林、牧、渔业	务农：农林牧副渔业生产（如种地、养殖鸡鸭水产等）	群众		否
4114010009530000	4114010009530000	411401	河南	新增	女	1	1980	2	初婚	1	2	1980	2009	50000	80000	50000	410725		本县区以外	2	99	99999	是		农业户口		否	初中		农民，务农，无工作	50102	农、林、牧、渔业	务农：农林牧副渔业生产（如种地、养殖鸡鸭水产等）	99	99999	是		农业户口		否	初中		农民，无工作，家庭主妇	99998			群众		否
6111010006030000	6111010006030000	611101	陕西	新增	女	1	1991	7	初婚	1	2	1991	2010	10000	40000	10000	610623		本县区以外	2	99	1967	是		农业户口		否	初中		在老家从事农业生产	50100	农、林、牧、渔业	务农：农林牧副渔业生产（如种地、养殖鸡鸭水产等）	99	1967	是		农业户口		否	初中		在老家从事农业生产	50100	农、林、牧、渔业	务农：农林牧副渔业生产（如种地、养殖鸡鸭水产等）	群众		否
4440020006230000	4440020006230000	444002	广东	新增	男	1	1964	7	初婚	1	5	1964	1997	30000	99999	30000	440883		本村/居委会	5	99	99999	否	99999	农业户口		否	未上过学		在山圩村自家田地耕田	50102	农、林、牧、渔业	务农：农林牧副渔业生产（如种地、养殖鸡鸭水产等）	3													群众		否
1103020010130000	1103020010130000	110302	北京	新增	男	2	1977	11	初婚	2	2	1977	2003	100000	30000	100000	110106		本村/居委会	1	99	1945	否	2014	农业户口			初中		在岳各庄市场做管理员	40706	批发和零售贸易、餐饮业	村居委会等自治组织	3													群众		否
4420000001420000	4420000001420000	442000	广东	新增	男	2	1983		初婚	4	2	1983	2001	10000	10000	5000	442000		本村/居委会	1	7													3													群众		否
6401030007630000	6401030007630000	640103	宁夏	新增	男	1	1989	5	未婚	1	1	1989					640502		本县（县级市、区）其他乡镇街道	2	2													3													群众		否
3306020000800000	3306020000800000	330602	浙江	新增	女	11	1965		初婚	3	2	1965	1986	20000	20000	0	331083		本村/居委会	4	99	99999	否	99999	农业户口		否	未上过学		在洋坎村做农民	50102	农、林、牧、渔业	务农：农林牧副渔业生产（如种地、养殖鸡鸭水产等）	99	99999	是		农业户口		否	未上过学		家庭主妇，从事家杂活	99998			群众		否
3314020005030000	3314020005030000	331402	浙江	新增	男	1	1992	12	未婚	1	1	1992					520402		本县区以外	1	99	99999	是		农业户口		否	小学/私塾		一直在家里务农工作	50100	农、林、牧、渔业	务农：农林牧副渔业生产（如种地、养殖鸡鸭水产等）	99	99999	是		农业户口		否	小学/私塾		一直在家务农工作	50100	农、林、牧、渔业	个体工商户（包括登记过的个体工商户或未登记的各类店主）	群众		否
3603020004310000	3603020004310000	360302	江西	新增	女	22	1984		初婚	4	2	1984	99999	99999	99999	99999	360725		本县区以外	2	99	99999	否	99999	农业户口		否	初中		在农村进行农业生产	50100	农、林、牧、渔业	务农：农林牧副渔业生产（如种地、养殖鸡鸭水产等）	99	99999	是		农业户口		否	初中		在农村进行农业生产	50100	农、林、牧、渔业	务农：农林牧副渔业生产（如种地、养殖鸡鸭水产等）	群众		否
4114010010030000	4114010010030000	411401	河南	新增	女	1	1980	7	未婚	1	1	1980					411381		本县区以外	2	99	1960	是		农业户口		否	初中		在家务农，无工作	50100	农、林、牧、渔业	务农：农林牧副渔业生产（如种地、养殖鸡鸭水产等）	99	1960	是		农业户口		否	初中		无工作，家庭主妇	99998			群众		否
3212010003320000	3212010003320000	321201	江苏	新增	男	1	1964		初婚	1	2	1964	1988	5000	99999	1000	320481		本村/居委会	3	99	1940	否	2011	农业户口		否	初中		没有上班，在世时在家务农	50100	农、林、牧、渔业	务农：农林牧副渔业生产（如种地、养殖鸡鸭水产等）	6													群众		否
6101010005710000	6101010005710000	610101	陕西	新增	男	1	1953		初婚	1	2	1953	1978	2000	500	2000	610324		本村/居委会	5	99	1923	否	2011	农业户口		否	未上过学		在自家地里务农	50100			2													群众		否
5107010003020000	5107010003020000	510701	四川	新增	男	21	1981		初婚	2	2	1981	2007	30000	0	30000	511403		本村/居委会	0	99	1954	否	2014	农业户口		否	小学/私塾		在彭山区义和乡杨庙村务农	50100	农、林、牧、渔业	务农：农林牧副渔业生产（如种地、养殖鸡鸭水产等）	1													群众		是
4417810000920000	4417810000920000	441781	广东	新增	女	1	1957		初婚	1	2	1957	1978	2000	5000	2000	441781		本村/居委会	2	99	1928	否	1977	农业户口		否	小学/私塾		务农 农业生产经营	50100	农、林、牧、渔业	务农：农林牧副渔业生产（如种地、养殖鸡鸭水产等）	99	1927	否	1985	农业户口		否	小学/私塾		务农 农业生产经营	50100	农、林、牧、渔业	务农：农林牧副渔业生产（如种地、养殖鸡鸭水产等）	群众		否
5206010001920000	5206010001920000	520601	贵州	新增	男	1	1981		初婚	1	2	1981	2005	30000	50000	30000	520624	许家坝镇	本村/居委会	3	2													4													群众		否
3607010000130000	3607010000130000	360701	江西	新增	女	1	1978	7	初婚	1	2	1978	1997	15000	15000	1500	360681		本村/居委会	4	99	99999	是		居民户口（之前是农业户口）		否			在贵碑李家做一些农务活动	50102	农、林、牧、渔业	务农：农林牧副渔业生产（如种地、养殖鸡鸭水产等）	99	1948	是		居民户口（之前是农业户口）		否			在贵溪老家做一些农务活动	50100	农、林、牧、渔业	务农：农林牧副渔业生产（如种地、养殖鸡鸭水产等）	群众		否
3314010002620000	3314010002620000	331401	浙江	新增	男	1	1989	9	初婚	2	2	1989	2011	100000	100000	100000	330111		本村/居委会	0	1													99	99999	是		农业户口		否	小学/私塾		一直都是在家做家务	99998			群众		否
6206060001630000	6206060001630000	620606	甘肃	新增	男	1	1966	8	初婚	1	2	1966	1987	1500	500	1500	620702		本村/居委会	4	99	99999	否	1984	农业户口		否	小学/私塾		在家从事务农工作	50100	农、林、牧、渔业	务农：农林牧副渔业生产（如种地、养殖鸡鸭水产等）	99	99999	是		农业户口		否	未上过学		在家从事务农工作	50100	农、林、牧、渔业	务农：农林牧副渔业生产（如种地、养殖鸡鸭水产等）	群众		否
3205020002900000	3205020002900000	320502	江苏	新增	男	1	1962		初婚	1	2	1962	99999	99999	99999	99999	321322		本村/居委会	4	1													9													群众		否
1307010008230000	1307010008230000	130701	河北	新增	男	2	1963	10	初婚	2	2	1963	1988	800	0	800	130732		本县（县级市、区）其他乡镇街道	3	99	1938	是		农业户口		否	小学/私塾		在农村务农种地	50102	农、林、牧、渔业	务农：农林牧副渔业生产（如种地、养殖鸡鸭水产等）	99	1941	是		农业户口		否	小学/私塾		在农村务农种地	50102	农、林、牧、渔业	务农：农林牧副渔业生产（如种地、养殖鸡鸭水产等）	群众		否
6113010001320000	6113010001320000	611301	陕西	新增	男	2	1965		初婚	2	2	1965	1983	200	500	200	610528		本村/居委会	3	99	1941	否	2013	农业户口		是	普通高中		在本村内务农，无工作	50100			5													群众		是
4305030002410000	4305030002410000	430503	湖南	新增	男	11	1954		初婚	6	2	1954	1980	1000	0	1000	430482	松柏镇	本村/居委会	4	99	99999	否	99999	其他	无	否	未上过学		由于时间长远，不清楚情况	99999			99	99999	否	99999	其他	无	否	未上过学		由于时间长远，不太清楚	99999			中共党员	2000	否
3503020002410000	3503020002410000	350302	福建	新增	女	22	99999		初婚	6	2	1980	2006	0	99999	99999	350582		本乡镇（街道）其他村居委会	1	99	1954	是		农业户口		否	小学/私塾		在晋江市本地务农	50100	农、林、牧、渔业	务农：农林牧副渔业生产（如种地、养殖鸡鸭水产等）	99	1956	是		农业户口		否	普通高中		在晋江市本地务农	50100	农、林、牧、渔业	务农：农林牧副渔业生产（如种地、养殖鸡鸭水产等）	群众		否
2302030003030000	2302030003030000	230203	黑龙江	新增	男	1	1995	9	离异	1	4	1965	1985	4000	0	4000	230104		本村/居委会	4	2													3													群众		否
3705020004410300	3705020004410000	370502	山东	新增	女	2	1973		初婚	2	2	1973	1995	5000	12000	6000	371329		本村/居委会	5	99	99999	否	2003	农业户口		否	未上过学		在家里做务农工作	50100	农、林、牧、渔业	务农：农林牧副渔业生产（如种地、养殖鸡鸭水产等）	99	99999	否	99999	农业户口		否	未上过学		在家里做小竹框	50506	制造业	无固定工作者（零散工、摊贩、无派遣单位的保姆、自营运司机、手工工匠等）	群众		否
3603020002710000	3603020002710000	360302	江西	新增	男	2	1981		初婚	2	2	1981	2010	80000	20000	0	360725		本村/居委会	2	5													6													群众		否
4423010010030000	4423010010030000	442301	广东	新增	女	1	1994	10	初婚	1	2	1994	2016	50000	10000	50000	441900		本乡镇（街道）其他村居委会	3	99	99999	是		农业户口		否	初中		在家里自己做生意	40100	其他行业	自由职业者（网络作家、画家、自媒体工作人员、自由摄影师等脑力工作者等）	99	99999	是		农业户口		否	初中		在家里帮忙做生意	40102	其他行业	自由职业者（网络作家、画家、自媒体工作人员、自由摄影师等脑力工作者等）	群众		否
4441020000330000	4441020000330000	444102	广东	新增	男	2	1975	11	再婚	2	3	1972	99999	99999	99999	99999	442000		本村/居委会	2	99	99999	是		居民户口（之前是非农户口）		是			在小榄镇的国营的厂当运输工人	40200	制造业	国营企业	99	99999	是		农业户口		否			一直无工作 在家操持家务	99998			群众		否
4409020005000000	4409020005000000	440902	广东	新增	女	2	1988	2	初婚	4	2	1988	2012	0	80000	0	431102		本县区以外	1	99	1963	是		农业户口		否	小学/私塾		在老家帮别人建房子	62900	建筑业	无固定工作者（零散工、摊贩、无派遣单位的保姆、自营运司机、手工工匠等）	99	1963	是		农业户口		否	初中		在湖南老家务农	50100	农、林、牧、渔业	务农：农林牧副渔业生产（如种地、养殖鸡鸭水产等）	群众		否
3310010001210000	3310010001210000	331001	浙江	新增	男	21	1989		未婚	3	2	1989	2017	200000	100000	200000	330109		本村/居委会	0	2													1													群众		否
4441010004220000	4441010004220000	444101	广东	新增	女	2	1991		初婚	4	2	1991	2014	99999	99999	99999	441622		本村/居委会	4	99	1958	是		农业户口		否	普通高中		在当地与他人合作做房屋建筑	20218	建筑业		99	1958	是		农业户口		否	小学/私塾		在当地与他人合作做房屋建筑	62901	建筑业		群众		否
3205020001000000	3205020001000000	320502	江苏	新增	女	1	1961		初婚	1	2	1961	1983	90	200	290	321322		本村/居委会	6	99	99999	否	2008	农业户口		是	初中		在银行里当主任	40501	金融保险业	国营企业	99	99999	否	1994	农业户口		否	未上过学		在田地里干农活	50100			群众		否
4419020000400000	4419020000400000	441902	广东	新增	女	11	1968		初婚	3	2	1968	1992	5500	99999	5500	441204		本村/居委会	3	99	1935	否	2016	农业户口		否	初中		在自家做承包鱼塘	50400		务农：农林牧副渔业生产（如种地、养殖鸡鸭水产等）	99	1945	是		农业户口		否	初中		在自家做农民耕田	50100		务农：农林牧副渔业生产（如种地、养殖鸡鸭水产等）	群众		否
3314010002820000	3314010002820000	331401	浙江	新增	女	1	1973	1	初婚	1	2	1973	1997	20000	20000	20000	330111		本村/居委会	3	99	99999	是		农业户口		否	小学/私塾		一直在富阳务农	50100	农、林、牧、渔业	务农：农林牧副渔业生产（如种地、养殖鸡鸭水产等）	99	99999	是		农业户口		否	小学/私塾		一直在家务农富阳	50100	农、林、牧、渔业	务农：农林牧副渔业生产（如种地、养殖鸡鸭水产等）	群众		否
4105020001410000	4105020001410000	410502	河南	新增	男	11	1966		初婚	2	2	1966	1985	200	0	0	411524		本村/居委会	3	99	1940	是		农业户口		否	未上过学		老农民，种地为生。	50102	农、林、牧、渔业	务农：农林牧副渔业生产（如种地、养殖鸡鸭水产等）	99	1942	是		农业户口		否	未上过学		老农民，种地为生。	50102	农、林、牧、渔业	务农：农林牧副渔业生产（如种地、养殖鸡鸭水产等）	群众		是
3602020003600000	3602020003600000	360202	江西	新增	男	2	1954		初婚	2	2	1954	1977	450	200	450	361123	文成镇金桥村外欧家6号	本村/居委会	8	99	1935	否	1964	农业户口		否	未上过学		在家里下地种种田	50102	农、林、牧、渔业	务农：农林牧副渔业生产（如种地、养殖鸡鸭水产等）	99	1937	是		农业户口		否	未上过学		在家下地种种田	50102	农、林、牧、渔业	务农：农林牧副渔业生产（如种地、养殖鸡鸭水产等）	群众		否
3306020000120400	3306020000120000	330602	浙江	新增	男	41	1982	9	未婚	4	1	1982					331083	干江镇盐盘村	本村/居委会	1	2													3													群众		否
4409030002320000	4409030002320000	440903	广东	新增	男	16	1967		初婚	3	2	1967	1989	3000	1000	0	431028		本县区以外	8	99	1925	否	1985	农业户口		否	小学/私塾		在湖南老家务农	50100	农、林、牧、渔业	务农：农林牧副渔业生产（如种地、养殖鸡鸭水产等）	99	1931	否	2017	农业户口		否	小学/私塾		在湖南老家务农	50100	农、林、牧、渔业	务农：农林牧副渔业生产（如种地、养殖鸡鸭水产等）	群众		否
3213010003130000	3213010003130000	321301	江苏	新增	男	2	1954	6	初婚	2	2	1954	1979	20	0	20	320925	吕港村	本村/居委会	3	99	99999	否	1997	农业户口		否	未上过学		在家务农维持家用	50100	农、林、牧、渔业	务农：农林牧副渔业生产（如种地、养殖鸡鸭水产等）	99	1936	否	2012	农业户口		否	小学/私塾		在家务农维持家用	50100	农、林、牧、渔业	务农：农林牧副渔业生产（如种地、养殖鸡鸭水产等）	群众		否
3310010002010000	3310010002010000	331001	浙江	新增	男	21	1975		初婚	3	2	1975	2001	35000	35000	35000			本村/居委会	1	2													1													群众		否
4401060009330000	4401060009330000	440106	广东	新增	女	1	1980	12	初婚	1	2	1980	2004	10000	6000	10000	440203		本县区以外	2	99	1952	是		农业户口		否	小学/私塾		在老家自家农田务农做农活	50100	农、林、牧、渔业	务农：农林牧副渔业生产（如种地、养殖鸡鸭水产等）	99	1955	是		农业户口		否	小学/私塾		身体不好中风丧失劳动力	99998			群众		否
3715010001620000	3715010001620000	371501	山东	新增	男	1	1961		初婚	1	2	1961	1983	99999	99999	99999	370982		本村/居委会	4	99	1918	否	2014	农业户口		否	未上过学		农民在家务农种地	50102	农、林、牧、渔业	务农：农林牧副渔业生产（如种地、养殖鸡鸭水产等）	99	1926	否	2001	农业户口		否	未上过学		农民在家务农种地	50102	农、林、牧、渔业	务农：农林牧副渔业生产（如种地、养殖鸡鸭水产等）	中共党员	2009	否
5003010001710000	5003010001710000	500301	重庆	新增	男	11	1962		初婚	3	2	1962	1987	500	400	400	500115		本村/居委会	6	99	99999	否	2005	农业户口		否	小学/私塾		在村里面务农，做各种农活	50102	农、林、牧、渔业	务农：农林牧副渔业生产（如种地、养殖鸡鸭水产等）	99	99999	是		农业户口		否	小学/私塾		在家务农，在村里面做农活	50100	农、林、牧、渔业	务农：农林牧副渔业生产（如种地、养殖鸡鸭水产等）	群众		否
3307020003310000	3307020003310000	330702	浙江	新增	女	1	1984		初婚	1	2	1984	2003	20000	20000	20000	330382		本村/居委会	2	99	1963	是		农业户口		否	小学/私塾		在自己家乡务农	50100	农、林、牧、渔业	务农：农林牧副渔业生产（如种地、养殖鸡鸭水产等）	99	1964	否	1998	农业户口		否	小学/私塾		在自己家乡务农	50100	农、林、牧、渔业	务农：农林牧副渔业生产（如种地、养殖鸡鸭水产等）	群众		否
5303010003000000	5303010003000000	530301	云南	新增	女	2	1982		初婚	6	2	1982	2013	6000	6000	0	530823		本村/居委会	3	99	1956	是		农业户口		否	小学/私塾		在普洱市景东县古里村牧羊	50300	农、林、牧、渔业	务农：农林牧副渔业生产（如种地、养殖鸡鸭水产等）	99	1960	是		农业户口		否	未上过学		在景东县景福镇家里做家务	99998	农、林、牧、渔业	务农：农林牧副渔业生产（如种地、养殖鸡鸭水产等）	群众		否
5104010004800000	5104010004800000	510401	四川	新增	女	2	1955		初婚	2	2	1955	1976	15	30	15	511322		本村/居委会	3	99	99999	否	1983	农业户口		否	未上过学		在营山县另一个镇做农民务农	50102	农、林、牧、渔业	务农：农林牧副渔业生产（如种地、养殖鸡鸭水产等）	99	99999	否	1996	农业户口		否	未上过学		在营山县另一个镇做农民务农	50100	农、林、牧、渔业	务农：农林牧副渔业生产（如种地、养殖鸡鸭水产等）	群众		否
5203010000700000	5203010000700000	520301	贵州	新增	女	21	1977		初婚	5	2	1977	2001	99999	99999	99999	520325		本村/居委会	2	99	1954	是		农业户口		否	小学/私塾		贵州省遵义市道真县务农	50100	农、林、牧、渔业	务农：农林牧副渔业生产（如种地、养殖鸡鸭水产等）	1													群众		否
5202020001510000	5202020001510000	520202	贵州	新增	男	21	1986		初婚	6	2	1986	2013	30000	99999	15000	522325		本村/居委会	3	1													2													群众		否
6203010001100000	6203010001100000	620301	甘肃	新增	女	22	1986	10	初婚	6	2	1986	2004	20000	50000	20000	620822	独店镇吊街村新庄社	本村/居委会	2	3													4													群众		否
3214010003430000	3214010003430000	321401	江苏	新增	男	1	1994	12	未婚	1	1	1994					320281		本村/居委会	1	2													3													群众		否
4419020003500000	4419020003500000	441902	广东	新增	男	1	1975		初婚	1	2	1975	2000	30000	30000	15000	441204		本村/居委会	2	5													6													群众		否
4439020006630000	4439020006630000	443902	广东	新增	女	1	1976	4	初婚	1	2	1976	2005	3000	8000	0	445103		本县区以外	5	99	99999	是		农业户口			初中		在老家务农种田	50102	农、林、牧、渔业	务农：农林牧副渔业生产（如种地、养殖鸡鸭水产等）	99	99999	是		农业户口		否	未上过学		在老家种田务农	50102	农、林、牧、渔业	务农：农林牧副渔业生产（如种地、养殖鸡鸭水产等）	群众		否
3310010003510000	3310010003510000	331001	浙江	新增	男	2	1973		初婚	4	2	1973	2009	350000	150000	200000	330109		本村/居委会	1	2													3													群众		否
3708020000300000	3708020000300000	370802	山东	新增	男	21	1990		未婚	3	2	1990	2017	280000	20000	300000	370921		本村/居委会	2	2													1													群众		否
4311010005330000	4311010005330000	431101	湖南	新增	男	1	1972		初婚	1	2	1972	1995	0	0	0	431021		本村/居委会	5	99	99999	否	1976	农业户口		是			在农村里当干部	10500	国家机关、党政机关和社会团体	村居委会等自治组织	99	99999	是		农业户口					在农村里干农活	50100	农、林、牧、渔业	务农：农林牧副渔业生产（如种地、养殖鸡鸭水产等）	中共党员	1992	是
6203010002000000	6203010002000000	620301	甘肃	新增	女	21	1997		未婚	3	1	1997					620822		本村/居委会	1	1													2													群众		否
3715010001220000	3715010001220000	371501	山东	新增	男	1	1962		初婚	1	2	1962	1986	99999	99999	99999	370982		本村/居委会	3	99	99999	否	1999	农业户口		否	小学/私塾		农民在家务农种地	50102	农、林、牧、渔业	务农：农林牧副渔业生产（如种地、养殖鸡鸭水产等）	99	99999	是		农业户口		否	未上过学		农民在家务农种地	50102	农、林、牧、渔业	务农：农林牧副渔业生产（如种地、养殖鸡鸭水产等）	群众		否
4415020000810000	4415020000810000	441502	广东	新增	女	1	1974		初婚	1	2	1974	1998	99999	10000	99999	440784		本村/居委会	3	99	99999	否	2002	农业户口		否			在自己农田里耕种	50102	农、林、牧、渔业	务农：农林牧副渔业生产（如种地、养殖鸡鸭水产等）	99	1954	是		农业户口		否	小学/私塾		在自家农田里耕种	50102	农、林、牧、渔业	务农：农林牧副渔业生产（如种地、养殖鸡鸭水产等）	群众		否
3503020002410000	3503020002410000	350302	福建	新增	男	21	1982		未婚	4	1	1982					350582		本村/居委会	1	1													2													群众		否
4409050004330000	4409050004330000	440905	广东	新增	男	2	1974	9	初婚	2	2	1974	2000	40000	40000	20000	530521		本县区以外	4	99	99999	是		农业户口		否	小学/私塾		在云南老家从事农业工作	50100	农、林、牧、渔业	务农：农林牧副渔业生产（如种地、养殖鸡鸭水产等）	99	99999	是		农业户口		否	未上过学		在云南老家从事农业工作	50100	农、林、牧、渔业	务农：农林牧副渔业生产（如种地、养殖鸡鸭水产等）	群众		否
5209010003430000	5209010003430000	520901	贵州	新增	男	1	1992	3	初婚	1	2	1992	2018	260000	50000	70000	520621		本村/居委会	1	2													3													群众		否
3504020004300000	3504020004300000	350402	福建	新增	女	1	1977	6	初婚	2	2	1977	1996	20000	0	20000	350583		本村/居委会	2	5													99	99999	否	2009	农业户口		否	未上过学		受访者母亲去世前一直在家务农	50100	农、林、牧、渔业	务农：农林牧副渔业生产（如种地、养殖鸡鸭水产等）	群众		否
4421020001200000	4421020001200000	442102	广东	新增	女	22	1995	4	初婚	6	2	1995	2016	40000	40000	40000	441704	大八镇雷冈村	本村/居委会	5	99	99999	是		居民户口（之前是非农户口）		否			在阳江市某个地区做渔民	50400	农、林、牧、渔业	务农：农林牧副渔业生产（如种地、养殖鸡鸭水产等）	99	99999	是		居民户口（之前是农业户口）		否	小学/私塾		在阳江家里做一名家庭主妇	99998			群众		否
4302010013430000	4302010013430000	430201	湖南	新增	女	1	1972	6	初婚	1	2	1972	1994	10000	10000	0	430923		本县区以外	2	99	1942	是		农业户口		否	小学/私塾		在安化县家中务农	50100	农、林、牧、渔业	务农：农林牧副渔业生产（如种地、养殖鸡鸭水产等）	99	1946	是		农业户口		否	小学/私塾		在安化家中务农	50100	农、林、牧、渔业	务农：农林牧副渔业生产（如种地、养殖鸡鸭水产等）	群众		否
4211010004130000	4211010004130000	421101	湖北	新增	女	1	1973	1	初婚	1	2	1973	1996	2500	99999	2500	421202		本村/居委会	4	99	1947	是		农业户口		否	普通高中		在家从事农业生产	50100	农、林、牧、渔业	务农：农林牧副渔业生产（如种地、养殖鸡鸭水产等）	99	1946	是		农业户口		否	未上过学		在家从事农业生产	50100	农、林、牧、渔业	务农：农林牧副渔业生产（如种地、养殖鸡鸭水产等）	群众		否
1301020002810000	1301020002810000	130102	河北	新增	男	21	1968		初婚	2	2	1975	2000	150000	20000	150000	130638	昝岗镇赵岗村358号	本村/居委会	1	1													99	1947	否	2001	农业户口		否	小学/私塾		在家从事务农工作	50100		务农：农林牧副渔业生产（如种地、养殖鸡鸭水产等）	群众		否
1103020004700000	1103020004700000	110302	北京	新增	女	1	1979		初婚	1	2	1979	2002	10000	20000	3000	110106		本村/居委会	0	3													2													群众		否
3708040001610000	3708040001610000	370804	山东	新增	男	21	1988		初婚	3	2	1977	2007	10000	3000	10000	370921		本村/居委会	2	2													1													群众		否
3503020003010000	3503020003010000	350302	福建	新增	女	11	1969		初婚	3	2	1969	1996	0	25000	0	350524		本县区以外	6	99	1933	否	1997	农业户口		是			在泉州市安溪县（老家）务农	50100	农、林、牧、渔业	务农：农林牧副渔业生产（如种地、养殖鸡鸭水产等）	99	1939	是		农业户口		否	未上过学		在家里操持家务	99998			群众		否
2302030003930000	2302030003930000	230203	黑龙江	新增	女	1	1988	6	初婚	1	2	1988	2008	0	60000	60000	230113		本县（县级市、区）其他乡镇街道	2	99	99999	是		农业户口		否	小学/私塾		在黑龙江省哈尔滨市双城区务农	50100	农、林、牧、渔业	务农：农林牧副渔业生产（如种地、养殖鸡鸭水产等）	99	99999	是		农业户口		否	未上过学		在黑龙江省哈尔滨市双城区务农	50100	农、林、牧、渔业	务农：农林牧副渔业生产（如种地、养殖鸡鸭水产等）	群众		否
6113010001520000	6113010001520000	611301	陕西	新增	男	1	1970		初婚	1	2	1970	1991	3500	0	0	610528		本村/居委会	3	5													99	1950	否	1999	农业户口			未上过学		在家务农，一直都农民	50100		务农：农林牧副渔业生产（如种地、养殖鸡鸭水产等）	群众		否
6202030002800000	6202030002800000	620203	甘肃	新增	男	21	1984		初婚	3	2	1984	2012	50000	20000	99999	621225		本村/居委会	3	8													1													群众		否
4212030001530000	4212030001530000	421203	湖北	新增	男	1	1977	4	未婚	1	1	1977					420528		本村/居委会	1	99	1950	否	2011	农业户口		否	初中		在家务农，种植玉米茶叶烟叶红薯土豆	50102	农、林、牧、渔业	务农：农林牧副渔业生产（如种地、养殖鸡鸭水产等）	2													群众		否
4105020002010000	4105020002010000	410502	河南	新增	女	1	1986		初婚	1	2	1986	2008	3000	10000	3000	411524		本村/居委会	3	99	99999	是		农业户口		否	普通高中		农民，在家种地，有水田有旱地	50102	农、林、牧、渔业	务农：农林牧副渔业生产（如种地、养殖鸡鸭水产等）	99	99999	是		农业户口		否	未上过学		农民，在家务农，有水田有旱地	50100	农、林、牧、渔业	务农：农林牧副渔业生产（如种地、养殖鸡鸭水产等）	群众		否
3205030003310000	3205030003310000	320503	江苏	新增	女	22	1979	7	初婚	4	2	1979	2000	9000	9000	9000	321322		本村/居委会	4	99	99999	否	2017	农业户口		否	小学/私塾		农民，种水稻、玉米等等农作物	50102	农、林、牧、渔业	务农：农林牧副渔业生产（如种地、养殖鸡鸭水产等）	99	1945	是		农业户口		否	未上过学		农民，种水稻、玉米等等农作物	50102	农、林、牧、渔业	务农：农林牧副渔业生产（如种地、养殖鸡鸭水产等）	群众		否
4501020004330000	4501020004330000	450102	广西	新增	女	1	1983	1	初婚	1	2	1983	2006	99999	15000	15000	450803		本乡镇（街道）其他村居委会	2	99	1963	是		农业户口		否	初中		自己开粉店卖粉	40102	批发和零售贸易、餐饮业	个体工商户（包括登记过的个体工商户或未登记的各类店主）	99	1964	是		农业户口		否	小学/私塾		和配偶开粉店卖粉	40102	批发和零售贸易、餐饮业	个体工商户（包括登记过的个体工商户或未登记的各类店主）	群众		否
3307020002610000	3307020002610000	330702	浙江	新增	男	21	1987		未婚	2	1	1987					330382		本村/居委会	1	3													4													群众		否
1304010002700000	1304010002700000	130401	河北	新增	女	1	1983		初婚	1	2	1983	2006	20000	140000	20000	130229		本乡镇（街道）其他村居委会	2	99	1943	否	2007	农业户口		否	技校		在孙各庄村务农	50100	农、林、牧、渔业	务农：农林牧副渔业生产（如种地、养殖鸡鸭水产等）	99	99999	是		农业户口		否	小学/私塾		在孙各庄村务农	50100	农、林、牧、渔业	务农：农林牧副渔业生产（如种地、养殖鸡鸭水产等）	群众		否
4417810001620000	4417810001620000	441781	广东	新增	女	1	1973		初婚	1	2	1973	2001	10000	10000	10000	441781		本村/居委会	5	99	1935	否	1998	农业户口		否	初中		务农 生产小队生产队长	50100	农、林、牧、渔业	国有/集体事业单位	99	1935	是		农业户口		否	未上过学		务农 农业生产经营	50100	农、林、牧、渔业	务农：农林牧副渔业生产（如种地、养殖鸡鸭水产等）	群众		否
4313010000130000	4313010000130000	431301	湖南	新增	男	1	1956	2	同居	1	6	1956					431281		本村/居委会	3	99	99999	否	2008	农业户口		否			务农、在田地里种田	50102	农、林、牧、渔业	务农：农林牧副渔业生产（如种地、养殖鸡鸭水产等）	99	99999	是		农业户口		否			务农、在田地里干活	50100	农、林、牧、渔业	务农：农林牧副渔业生产（如种地、养殖鸡鸭水产等）	群众		是
5003010002910000	5003010002910000	500301	重庆	新增	女	2	1975		初婚	2	2	1975	1995	10000	5000	5000	500115		本村/居委会	3	99	1943	是		农业户口		否	小学/私塾		在家务农，在村里面做农活	50100	农、林、牧、渔业	务农：农林牧副渔业生产（如种地、养殖鸡鸭水产等）	99	1944	是		农业户口		否	小学/私塾		在家务农，在村里面做农活	50100	农、林、牧、渔业	务农：农林牧副渔业生产（如种地、养殖鸡鸭水产等）	群众		否
4417010001700000	4417010001700000	441701	广东	新增	女	1	1987	12	初婚	1	2	1987	2003	0	0	0	440982		本县（县级市、区）其他乡镇街道	4	99	1965	是		农业户口		否	普通高中		自己做医药生意	40100	其他行业	个体工商户（包括登记过的个体工商户或未登记的各类店主）	99	1969	否	99999	农业户口		否	普通高中		无99998，没有做什么	99998			群众		否
5209010004830000	5209010004830000	520901	贵州	新增	男	1	1976	8	初婚	1	2	1976	1999	10000	10000	0	520621	金钟社区张家湾一组	本村/居委会	2	99	99999	否	2000	农业户口		否	初中		务农在家里种植包谷和水稻	50102	农、林、牧、渔业	务农：农林牧副渔业生产（如种地、养殖鸡鸭水产等）	99	99999	是		农业户口		否	小学/私塾		务农在家里种植包谷和稻谷	50102	农、林、牧、渔业	务农：农林牧副渔业生产（如种地、养殖鸡鸭水产等）	群众		否
4439010011130000	4439010011130000	443901	广东	新增	男	1	1976	10	初婚	1	2	1976	2008	99998	99998	99998	430223		本县区以外	0	99	99999	是		农业户口		否	小学/私塾		在村里务农，一直	50100	农、林、牧、渔业	务农：农林牧副渔业生产（如种地、养殖鸡鸭水产等）	99	99999	是		农业户口		否	小学/私塾		在村里务农，湖南省	50100	农、林、牧、渔业	务农：农林牧副渔业生产（如种地、养殖鸡鸭水产等）	群众		否
6206050003920000	6206050003920000	620605	甘肃	新增	男	2	1978	7	初婚	2	2	1978	2000	6000	3000	5000	620702		本村/居委会	3	3													4													群众		否
3405010002200000	3405010002200000	340501	安徽	新增	男	21	1982		初婚	4	2	1982	2014	20000	0	0	341523		本村/居委会	1	3													99	99999	是		农业户口		否	未上过学		在家里做务农工作	50100			群众		否
3306020002200000	3306020002200000	330602	浙江	新增	女	2	1961		初婚	2	2	1961	1982	99999	99999	99999	331083		本村/居委会	4	99	99999	否	99999	农业户口		否	小学/私塾		在家做务农工作	50100	农、林、牧、渔业	务农：农林牧副渔业生产（如种地、养殖鸡鸭水产等）	99	1940	否	99999	农业户口		否	未上过学		在家做务农工作	50100	农、林、牧、渔业	务农：农林牧副渔业生产（如种地、养殖鸡鸭水产等）	群众		否
6113010001820000	6113010001820000	611301	陕西	新增	男	21	1987		初婚	3	2	1987	2010	100000	5000	100000	610528		本村/居委会	1	1													2													群众		否
6202050004020000	6202050004020000	620205	甘肃	新增	男	11	1961		初婚	3	2	1961	1984	400	200	400	621225		本村/居委会	2	99	99999	否	2007	农业户口		否	小学/私塾		在甘肃省西和县西峪乡下寨村5社当会计	50199	金融保险业	村居委会等自治组织	99	99999	否	2010	农业户口		否	未上过学		在甘肃省西和县西峪乡下寨村5社务农	50100	农、林、牧、渔业	务农：农林牧副渔业生产（如种地、养殖鸡鸭水产等）	群众		否
3211010004630000	3211010004630000	321101	江苏	新增	女	1	1966	4	初婚	1	2	1966	1990	1000	1000	0	321023		本村/居委会	5	99	99999	否	99999	农业户口		否			草泥马人家父亲已经不在了再问就哭出来了滚吧	99997	农、林、牧、渔业	务农：农林牧副渔业生产（如种地、养殖鸡鸭水产等）	99	99999	否	99999	农业户口		否	未上过学		滚吧去世了去世了去世了别问了	99997	农、林、牧、渔业	务农：农林牧副渔业生产（如种地、养殖鸡鸭水产等）	群众		否
3702030003430000	3702030003430000	370203	山东	新增	男	1	1986	6	初婚	1	2	1986	2008	20000	10000	20000	370811		本村/居委会	2	99	1958	是		农业户口		否	普通高中		父亲的职业是在家务农	50100	农、林、牧、渔业		99	1959	是		农业户口		否	普通高中		母亲的职业是在家务农	50100	农、林、牧、渔业		群众		否
1301020003310000	1301020003310000	130102	河北	新增	女	22	1975		初婚	6	2	1971	1996	0	10000	0	130638		本村/居委会	4	99	99999	否	1985	农业户口		否			在单位粮店里面做主管	10601	国家机关、党政机关和社会团体	国营企业	99	99999	否	2013	农业户口		否	未上过学		在家务农，无职业	50100	农、林、牧、渔业	务农：农林牧副渔业生产（如种地、养殖鸡鸭水产等）	群众		否
5301010010520000	5301010010520000	530101	云南	新增	女	1	1981		初婚	1	2	1981	99999	20000	5000	3000	530622		本县（县级市、区）其他乡镇街道	2	99	1953	是		农业户口		否	小学/私塾		在家务农：种洋芋、土豆	50102	农、林、牧、渔业	务农：农林牧副渔业生产（如种地、养殖鸡鸭水产等）	99	1956	是		农业户口		否	小学/私塾		在家务农：种洋芋、土豆	50102	农、林、牧、渔业	务农：农林牧副渔业生产（如种地、养殖鸡鸭水产等）	群众		否
3305010004000000	3305010004000000	330501	浙江	新增	男	11	1968		初婚	2	2	1968	1983	600	600	600	330282		本村/居委会	3	5													4													群众		否
6202050000620000	6202050000620000	620205	甘肃	新增	女	2	1980	1	初婚	2	2	1980	2003	10000	15000	99999	621225		本村/居委会	2	99	1958	是		农业户口		否	普通高中		在西和县石堡乡务农。	50100	农、林、牧、渔业	务农：农林牧副渔业生产（如种地、养殖鸡鸭水产等）	99	1956	是		农业户口		否	未上过学		在西和县石堡乡务农。	50100	农、林、牧、渔业	务农：农林牧副渔业生产（如种地、养殖鸡鸭水产等）	群众		否
4441020004430000	4441020004430000	444102	广东	新增	女	1	1978	8	初婚	1	2	1978	2002	5000	5000	3000	450423		本县区以外	2	99	1947	是		农业户口		否	未上过学		在户口地的家里务农	50100	农、林、牧、渔业	务农：农林牧副渔业生产（如种地、养殖鸡鸭水产等）	99	1951	是		农业户口		否	未上过学		在户口地的家里务农	50100	农、林、牧、渔业	务农：农林牧副渔业生产（如种地、养殖鸡鸭水产等）	群众		否
4410030006920000	4410030006920000	441003	广东	新增	女	1	1988		初婚	1	2	1988	2011	99999	99999	99999	430722		本县区以外	3	99	1955	是		农业户口		否	小学/私塾		在家务农，在家务农	50100	农、林、牧、渔业	务农：农林牧副渔业生产（如种地、养殖鸡鸭水产等）	99	1960	是		农业户口		否	小学/私塾		在家务农。。。。。。。	50100	农、林、牧、渔业	务农：农林牧副渔业生产（如种地、养殖鸡鸭水产等）	群众		否
4409050001530000	4409050001530000	440905	广东	新增	女	2	1985	7	初婚	2	2	1985	2009	99999	99999	99999	411727		本县区以外	2	99	99999	是		农业户口		否	小学/私塾		在河南老家务农	50100	农、林、牧、渔业	务农：农林牧副渔业生产（如种地、养殖鸡鸭水产等）	99	99999	是		农业户口		否	初中		在河南老家务农	50100	农、林、牧、渔业	务农：农林牧副渔业生产（如种地、养殖鸡鸭水产等）	群众		否
6204020002510000	6204020002510000	620402	甘肃	新增	男	41	2002		未婚	5	1	2002					620525		本村/居委会	2	3													4													群众		否
4420030001210000	4420030001210000	442003	广东	新增	男	1	1986		初婚	1	2	1986	2013	50000	0	50000	441322		本村/居委会	5	2													3													群众		否
1301020000110000	1301020000110000	130102	河北	新增	男	21	1983	5	初婚	4	2	1983	2007	30000	0	99998	130638	昝岗镇赵岗村	本村/居委会	1	2													1													群众		否
5208010001030000	5208010001030000	520801	贵州	新增	女	1	1980	9	再婚	1	3	1980	2004	99999	99999	99999	520123		本村/居委会	2	99	99999	否	99999	农业户口		否			家里做砖瓦 也给别人打工	80000	其他行业		99	99999	是		农业户口		否	未上过学		做土地 在家务农	50100		务农：农林牧副渔业生产（如种地、养殖鸡鸭水产等）	群众		否
4426010004000000	4426010004000000	442601	广东	新增	男	21	1995		未婚	3	1	1995					442000		本村/居委会	1	2													1													群众		否
3306020000800000	3306020000800000	330602	浙江	新增	男	11	1965		初婚	2	2	1965	1976	20000	20000	20000	331083		本村/居委会	1	99	1943	是		农业户口		否	小学/私塾		在盐盘村当地从事务农	50100	农、林、牧、渔业	务农：农林牧副渔业生产（如种地、养殖鸡鸭水产等）	5													群众		否
1207010007610000	1207010007610000	120701	天津	新增	女	22	1986		初婚	3	2	1986	2009	99999	99999	99999	230225		本县区以外	1	99	99999	是		农业户口		否	初中		视情况而定的临时工	80000			99	99999	是		农业户口		否	初中		在家里照看孩子的家庭妇女	99998			群众		否
4440020005130000	4440020005130000	444002	广东	新增	女	1	1992	7	未婚	1	1	1992					440883		本村/居委会	3	99	1970	是		农业户口		否	普通高中		在珠海做金属生意	40100	批发和零售贸易、餐饮业	民营、私营企业	99	1970	是		农业户口		否	普通高中		在珠海做金属生意	61999	批发和零售贸易、餐饮业	民营、私营企业	群众		否
5206010001520000	5206010001520000	520601	贵州	新增	女	2	1986		初婚	2	2	1986	2008	30000	30000	30000	520624	许家坝镇小水井村	本村/居委会	2	99	99999	是		农业户口		否	小学/私塾		在家务农，自家种地	50102	农、林、牧、渔业	务农：农林牧副渔业生产（如种地、养殖鸡鸭水产等）	99	99999	是		农业户口		否	小学/私塾		在家务农，自家种地	50102	农、林、牧、渔业	务农：农林牧副渔业生产（如种地、养殖鸡鸭水产等）	群众		否
4429040000710000	4429040000710000	442904	广东	新增	男	1	1980	4	初婚	4	2	1980	2006	30000	5000	30000	445224		本村/居委会	2	1													2													群众		否
6401060000930000	6401060000930000	640106	宁夏	新增	男	21	1996	11	未婚	3	1	1996					640502		本村/居委会	3	2													1													群众		否
3317010002930000	3317010002930000	331701	浙江	新增	女	1	1955	12	初婚	1	2	1955	1981	99999	99999	99999	330203		本村/居委会	4	99	1926	否	1978	农业户口		否	未上过学		在农村里面务农	50100	农、林、牧、渔业	务农：农林牧副渔业生产（如种地、养殖鸡鸭水产等）	99	1932	是		农业户口		否	未上过学		在农村里面务农	50100	农、林、牧、渔业	务农：农林牧副渔业生产（如种地、养殖鸡鸭水产等）	群众		否
6401040003920000	6401040003920000	640104	宁夏	新增	女	22	1976		初婚	4	2	1976	1998	3000	20000	3000	640502		本村/居委会	3	99	99999	是		非农户口		否	小学/私塾		在宁夏回族自治区中卫市沙坡头区东园镇五里村务农	50100	农、林、牧、渔业	务农：农林牧副渔业生产（如种地、养殖鸡鸭水产等）	99	99999	是		非农户口		否	未上过学		在宁夏回族自治区中卫市沙坡头区东园镇五里村务农	50100	农、林、牧、渔业	务农：农林牧副渔业生产（如种地、养殖鸡鸭水产等）	群众		否
3206020009630000	3206020009630000	320602	江苏	新增	女	1	1973	10	初婚	1	2	1973	99999	0	10000	10000	320282		本村/居委会	2	99	99999	是		农业户口		否			在宜兴市打零散工	80000		无固定工作者（零散工、摊贩、无派遣单位的保姆、自营运司机、手工工匠等）	99	99999	是		农业户口		否	未上过学		在宜兴市从事农业生产	50100	农、林、牧、渔业	务农：农林牧副渔业生产（如种地、养殖鸡鸭水产等）	群众		否
4433010000220500	4433010000220000	443301	广东	新增	男	12	99999		初婚	4	2	1954	99999	1300	500	1300	440781		本县区以外	1	99	99999	否	1998	农业户口		否	未上过学		在个体户从事农业生产	50100	农、林、牧、渔业	务农：农林牧副渔业生产（如种地、养殖鸡鸭水产等）	99	99999	否	99999	农业户口		否	未上过学		在个体户从事农业生产	50100	农、林、牧、渔业	务农：农林牧副渔业生产（如种地、养殖鸡鸭水产等）	群众		否
4419020001300000	4419020001300000	441902	广东	新增	男	1	1962		初婚	3	2	1962	1984	3000	2500	3000	441204		本村/居委会	3	99	99999	否	1994	农业户口		否	小学/私塾		在自家做农民耕田	50102		务农：农林牧副渔业生产（如种地、养殖鸡鸭水产等）	99	1932	是		农业户口		否	小学/私塾		在自家做农民耕田	50100		务农：农林牧副渔业生产（如种地、养殖鸡鸭水产等）	群众		否
3503020002410000	3503020002410000	350302	福建	新增	男	21	1979		初婚	3	2	1979	2006	70000	30000	40000	350582		本乡镇（街道）其他村居委会	2	1													2													群众		否
4444010000730000	4444010000730000	444401	广东	新增	男	1	1969	9	初婚	1	2	1969	1989	30000	20000	30000	430611		本县区以外	2	99	1924	否	2001	农业户口		否	未上过学		在农村里面务农	50100	农、林、牧、渔业	务农：农林牧副渔业生产（如种地、养殖鸡鸭水产等）	99	1930	否	2018	农业户口		否	未上过学		在农村里面务农	50100	农、林、牧、渔业	务农：农林牧副渔业生产（如种地、养殖鸡鸭水产等）	群众		否
4106010001200000	4106010001200000	410601	河南	新增	女	1	1981		初婚	1	2	1981	2006	2000	3000	0	411025		本村/居委会	2	99	99999	是		农业户口		否	初中		在田地里种庄稼	50102	农、林、牧、渔业	务农：农林牧副渔业生产（如种地、养殖鸡鸭水产等）	99	1954	是		农业户口		否	小学/私塾		在田地里做农活	50100	农、林、牧、渔业	务农：农林牧副渔业生产（如种地、养殖鸡鸭水产等）	群众		否
4432020002220000	4432020002220000	443202	广东	新增	女	2	1981	8	初婚	1	2	1981	2001	5000	5000	2500	420582		本县区以外	1	99	99999	否	2015	农业户口		否	未上过学		在湖北老家务农	50100	农、林、牧、渔业	务农：农林牧副渔业生产（如种地、养殖鸡鸭水产等）	99	99999	是		农业户口		否	未上过学		在湖北老家务农	50100	农、林、牧、渔业	务农：农林牧副渔业生产（如种地、养殖鸡鸭水产等）	群众		否
3211010004330000	3211010004330000	321101	江苏	新增	男	1	1974	10	初婚	1	2	1974	1985	5000	0	0	321023		本村/居委会	5	99	99999	是		农业户口		否	未上过学		在农村做农民种田	50102	农、林、牧、渔业	务农：农林牧副渔业生产（如种地、养殖鸡鸭水产等）	99	99999	是		农业户口		否	未上过学		在农村做农民务农	50100	农、林、牧、渔业	务农：农林牧副渔业生产（如种地、养殖鸡鸭水产等）	群众		否
4420040004530000	4420040004530000	442004	广东	新增	女	1	1982	10	初婚	1	2	1982	2015	40000	10000	10000	441322		本村/居委会	5	99	1948	是		农业户口		是	小学/私塾		当兵，参军，在福建	70000	其他行业	党政机关、人民团体、军队	99	1965	是		农业户口		否	初中		在家，没有工作	99998			群众		否
6401040001510000	6401040001510000	640104	宁夏	新增	女	2	1977		初婚	2	2	1977	1998	5000	20000	5000	640502	码头村	本乡镇（街道）其他村居委会	3	99	1953	是		农业户口		否	未上过学		在农村里面务农	50100	农、林、牧、渔业	务农：农林牧副渔业生产（如种地、养殖鸡鸭水产等）	99	1955	是		农业户口		否	小学/私塾		在农村里面务农	50100	农、林、牧、渔业	务农：农林牧副渔业生产（如种地、养殖鸡鸭水产等）	群众		否
4506020003100000	4506020003100000	450602	广西	新增	男	3	1993		未婚	4	1	1991					451027		本村/居委会	7	3													2													群众		否
1501010002400000	1501010002400000	150101	内蒙古	新增	女	11	1968		初婚	3	2	1989	2011	10000000000	999999	10000	150902		本村/居委会	2	2													99	1968	是		农业户口		否	小学/私塾		在家里操持家务带孩子	99998		自由职业者（网络作家、画家、自媒体工作人员、自由摄影师等脑力工作者等）	群众		否
6202050005830000	6202050005830000	620205	甘肃	新增	男	1	1983	12	初婚	1	2	1983	2007	40000	99999	20000	621225		本村/居委会	3	99	99999	是		农业户口		是	初中		在陇南市西和县务农	50100	农、林、牧、渔业	务农：农林牧副渔业生产（如种地、养殖鸡鸭水产等）	99	99999	是		农业户口		否	未上过学		在陇南市西和县务农	50100	农、林、牧、渔业	务农：农林牧副渔业生产（如种地、养殖鸡鸭水产等）	群众		否
4436010003510000	4436010003510000	443601	广东	新增	男	2	1955		初婚	1	2	1955	1981	500	0	0	441403	城东镇葵上村	本村/居委会	5	99	99999	否	99999	农业户口		否			不清楚父亲的职业	99999			99	99999	否	99999	农业户口		否			不清楚母亲的职业	99999			群众		否
1307010007030000	1307010007030000	130701	河北	新增	女	1	1971	11	初婚	1	2	1971	1991	2000	2000	2000	130705		本县（县级市、区）其他乡镇街道	5	99	1931	否	2013	农业户口		是	小学/私塾		在当地农村务农	50100	农、林、牧、渔业	务农：农林牧副渔业生产（如种地、养殖鸡鸭水产等）	99	1936	否	2014	农业户口		否	未上过学		在家里做家庭妇女	99998			群众		否
4417020003910000	4417020003910000	441702	广东	新增	男	1	1960		再婚	1	1	1960					440982		本村/居委会	5	99	1958	否	2011	农业户口		否	小学/私塾		在农村耕田当农民	50102	农、林、牧、渔业	务农：农林牧副渔业生产（如种地、养殖鸡鸭水产等）	2													群众		否
6113010000720000	6113010000720000	611301	陕西	新增	女	11	1973		初婚	3	2	1973	1993	2000	2000	2000	610528		本村/居委会	2	99	1950	是		农业户口			初中		在渭南市富平县务农	50100			99	1949	是		农业户口			初中		在渭南市富平县务农	50100			群众		否
4407010016630000	4407010016630000	440701	广东	新增	女	1	1986	10	初婚	1	2	1986	2008	0	8000	0	441403		本县区以外	6	99	1950	是		农业户口		否	普通高中		在老家地区务农	50100	农、林、牧、渔业	务农：农林牧副渔业生产（如种地、养殖鸡鸭水产等）	99	1956	是		农业户口		否	小学/私塾		在老家地区务农	50100	农、林、牧、渔业	务农：农林牧副渔业生产（如种地、养殖鸡鸭水产等）	群众		否
4441010001320000	4441010001320000	444101	广东	新增	男	22	1975		初婚	3	2	1975	2003	99999	99999	99999	441622		本村/居委会	4	99	1929	是		农业户口		否	小学/私塾		在家乡耕田种地务农	50102		务农：农林牧副渔业生产（如种地、养殖鸡鸭水产等）	99	99999	是		农业户口		否	未上过学		在家乡耕田种地务农	50102		务农：农林牧副渔业生产（如种地、养殖鸡鸭水产等）	群众		否
3712020002930000	3712020002930000	371202	山东	新增	女	1	1978	6	初婚	1	2	1978	2003	99999	99999	0	370283		本村/居委会	4	99	99999	是		农业户口		否	小学/私塾		在朱家村田地务农	50100	农、林、牧、渔业	务农：农林牧副渔业生产（如种地、养殖鸡鸭水产等）	99	99999	是		农业户口		否	小学/私塾		在朱家村田地务农	50100	农、林、牧、渔业	务农：农林牧副渔业生产（如种地、养殖鸡鸭水产等）	群众		否
3202010001700000	3202010001700000	320201	江苏	新增	男	1	1967		初婚	1	2	1967	1990	5000	0	5000	320115		本村/居委会	1	2													3													群众		否
4445010003730000	4445010003730000	444501	广东	新增	女	1	1976	3	初婚	1	2	1976	1998	99999	99999	99999	440606		本村/居委会	1	99	99999	否	99999	农业户口		否	小学/私塾		不清楚不清楚不清楚	99999			99	1939	是		农业户口		否	小学/私塾		不清楚不清楚不清楚	99999			群众		否
2304030004110000	2304030004110000	230403	黑龙江	新增	男	3	1966	6	初婚	4	2	1966	1988	1000	0	1000	230184		本村/居委会	1	99	1945	否	2015	农业户口		否	小学/私塾		在家务农，种植水稻等农作物	50102	农、林、牧、渔业	务农：农林牧副渔业生产（如种地、养殖鸡鸭水产等）	99	1946	是		农业户口		否	小学/私塾		在家务农，种植水稻等农作物	50102	农、林、牧、渔业	务农：农林牧副渔业生产（如种地、养殖鸡鸭水产等）	群众		否
4432020007730000	4432020007730000	443202	广东	新增	女	2	1985	6	初婚	7	2	1985	2007	5000	5000	0	440983		本县区以外	2	99	1965	是		农业户口		否	小学/私塾		在广西老家从事农业工作	50100	农、林、牧、渔业	务农：农林牧副渔业生产（如种地、养殖鸡鸭水产等）	99	1964	是		农业户口		否	小学/私塾		在广西老家从事农业工作	50100	农、林、牧、渔业	务农：农林牧副渔业生产（如种地、养殖鸡鸭水产等）	群众		否
4439010010130000	4439010010130000	443901	广东	新增	男	1	1971	11	初婚	1	2	1971	1997	0	0	0	441581		本县区以外	4	99	1936	否	1993	农业户口		否	未上过学		在汕尾陆丰老家干农活	50100	农、林、牧、渔业	务农：农林牧副渔业生产（如种地、养殖鸡鸭水产等）	99	1936	是		农业户口		否	未上过学		在汕尾陆丰老家干农活	50100	农、林、牧、渔业	务农：农林牧副渔业生产（如种地、养殖鸡鸭水产等）	群众		否
4442020004430000	4442020004430000	444202	广东	新增	男	1	1983	12	初婚	1	2	1983	2006	0	0	0	441521		本县（县级市、区）其他乡镇街道	5	99	99999	是		农业户口		是	中专		在乡村的小学里面做代课教师	20803	教育、文化艺术和广播电影电视业		99	99999	否	2002	农业户口		否	中专		被访者回答 不清楚	99999			群众		否
4411010001200000	4411010001200000	441101	广东	新增	男	1	1967		初婚	1	2	1967	1996	40000	99999	99999	440607		本村/居委会	3	99	1939	是		农业户口		否	小学/私塾		在家从事农业生产工作	50100	农、林、牧、渔业	务农：农林牧副渔业生产（如种地、养殖鸡鸭水产等）	99	99999	是		农业户口		否	小学/私塾		在家从事农业生产工作	50100	农、林、牧、渔业	务农：农林牧副渔业生产（如种地、养殖鸡鸭水产等）	群众		否
4113010004330000	4113010004330000	411301	河南	新增	女	2	1965	5	初婚	2	2	1965	1984	800	2000	800	411282		本村/居委会	3	99	1941	是		农业户口		否	小学/私塾		在家里务农 没有工作	50100	农、林、牧、渔业	务农：农林牧副渔业生产（如种地、养殖鸡鸭水产等）	99	99999	否	99999	农业户口		否	小学/私塾		在家里务农 没有固定工作	50100	农、林、牧、渔业	务农：农林牧副渔业生产（如种地、养殖鸡鸭水产等）	群众		否
6201020000510000	6201020000510000	620102	甘肃	新增	女	1	1983	1	初婚	1	2	1983	2003	3000	20000	3000	621227		本村/居委会	1	99	99999	是		农业户口		否	小学/私塾		在家务农（种植小麦）	50102	农、林、牧、渔业	务农：农林牧副渔业生产（如种地、养殖鸡鸭水产等）	99	99999	是		农业户口		否	小学/私塾		在家务农（种植小麦）	50102	农、林、牧、渔业	务农：农林牧副渔业生产（如种地、养殖鸡鸭水产等）	群众		否
6203010004130000	6203010004130000	620301	甘肃	新增	男	2	1967	11	初婚	2	2	1967	1991	5000	2000	2000	620822		本村/居委会	3	99	1916	否	2016	农业户口		否	未上过学		独店镇吊街村西园子社务农	50100	农、林、牧、渔业	务农：农林牧副渔业生产（如种地、养殖鸡鸭水产等）	99	1946	是		农业户口		否	未上过学		吊街村西园子务农	50100	农、林、牧、渔业	务农：农林牧副渔业生产（如种地、养殖鸡鸭水产等）	群众		否
5004010006030000	5004010006030000	500401	重庆	新增	女	2	1997	7	初婚	2	2	1997	2018	99999	99999	99999	500116		本村/居委会	0	99	1953	是		农业户口		否	小学/私塾		在重庆市江津区支坪镇务农	50100	农、林、牧、渔业	务农：农林牧副渔业生产（如种地、养殖鸡鸭水产等）	99	99999	否	99999	农业户口		否			在重庆市江津区支坪镇务农	50100	农、林、牧、渔业	务农：农林牧副渔业生产（如种地、养殖鸡鸭水产等）	群众		否
4406030010730000	4406030010730000	440603	广东	新增	男	1	1988	10	初婚	1	2	1988	2012	40000	99999	0	440902		本县区以外	4	99	1949	是		农业户口		否	小学/私塾		在自己家中种田	50102	农、林、牧、渔业	务农：农林牧副渔业生产（如种地、养殖鸡鸭水产等）	99	1964	是		农业户口		否	中专		在海鲜厂做包装工	63105	批发和零售贸易、餐饮业	民营、私营企业	群众		否
5206010002020000	5206010002020000	520601	贵州	新增	男	1	1972		初婚	1	2	1972	1997	10000	10000	10000	520624		本村/居委会	0	99	99999	否	99999	农业户口		是	小学/私塾		在思南县许家坝务农工作	50100	农、林、牧、渔业	务农：农林牧副渔业生产（如种地、养殖鸡鸭水产等）	99	99999	否	99999	农业户口		是	未上过学		在思南县许家坝务农工作	50100	农、林、牧、渔业	务农：农林牧副渔业生产（如种地、养殖鸡鸭水产等）	群众		否
3702030001830000	3702030001830000	370203	山东	新增	女	2	1957		初婚	2	2	1957	99999	10000	99999	10000	370811		本村/居委会	3	99	99999	否	99999	农业户口		否			父亲的职业是在家里种地	50102	农、林、牧、渔业	务农：农林牧副渔业生产（如种地、养殖鸡鸭水产等）	99	99999	否	99999	农业户口		否			母亲的职业是在家里种地	50102	农、林、牧、渔业	务农：农林牧副渔业生产（如种地、养殖鸡鸭水产等）	群众		否
4504020002310000	4504020002310000	450402	广西	新增	男	21	1984		未婚	2	1	1986					451422		本村/居委会	3	99	99999	否	99999	居民户口（之前是农业户口）					建筑行业，给人家修建房屋。	62904			1													群众		否
1105020000130000	1105020000130000	110502	北京	新增	女	2	1970		初婚	2	2	1970	1994	300	3000	300	110115		本村/居委会	5	99	1933	是		农业户口		否	未上过学		在农村里面务农	50100	农、林、牧、渔业	务农：农林牧副渔业生产（如种地、养殖鸡鸭水产等）	99	1932	否	2007	农业户口		否	小学/私塾		在农村里面务农	50100	农、林、牧、渔业	务农：农林牧副渔业生产（如种地、养殖鸡鸭水产等）	中共党员	2011	否
5307010005820000	5307010005820000	530701	云南	新增	女	1	1974		初婚	1	2	1974	1996	6000	6000	6000	511621		本县区以外	6	99	1934	否	1966	农业户口					被访者不清楚当时父亲的工作	99999			99	1935	是		农业户口		否	小学/私塾		受访者告诉调查者其母亲没有工作，之前务农。	50100	农、林、牧、渔业	务农：农林牧副渔业生产（如种地、养殖鸡鸭水产等）	群众		否
4435010005320000	4435010005320000	443501	广东	新增	女	2	1993		初婚	2	2	1993	2010	10000	10000	0	442000		本村/居委会	1	99	1967	是		农业户口		否	小学/私塾		开小卖部做生意	40102	其他行业	个体工商户（包括登记过的个体工商户或未登记的各类店主）	99	1969	是		农业户口		否	小学/私塾		开小卖部做生意	40100	其他行业	个体工商户（包括登记过的个体工商户或未登记的各类店主）	群众		否
3710020000610000	3710020000610000	371002	山东	新增	女	2	1970		初婚	2	2	1970	1996	3000	3000	100	370782		本村/居委会	5	99	1919	否	2000	农业户口		否	未上过学		务农	50100	农、林、牧、渔业	务农：农林牧副渔业生产（如种地、养殖鸡鸭水产等）	99	1937	是		农业户口		否	未上过学		务农	50100	农、林、牧、渔业	务农：农林牧副渔业生产（如种地、养殖鸡鸭水产等）	群众		否
5105010000400000	5105010000400000	510501	四川	新增	男	2	1969		初婚	2	2	1969	1991	800	0	800	512002	迎接镇	本县（县级市、区）其他乡镇街道	3	6													7													群众		否
4438010006230000	4438010006230000	443801	广东	新增	女	11	1971		初婚	3	2	1971	2001	0	0	0	350628		本县区以外	5	99	1937	否	2014	农业户口		否	小学/私塾		在家的山种植柚子	50102	农、林、牧、渔业	务农：农林牧副渔业生产（如种地、养殖鸡鸭水产等）	99	1942	否	2008	农业户口		否	未上过学		在家中种植柚子水果水稻等	50102	农、林、牧、渔业	务农：农林牧副渔业生产（如种地、养殖鸡鸭水产等）	群众		否
4209020004930000	4209020004930000	420902	湖北	新增	男	2	1962	4	初婚	2	2	1962	1987	2800	2000	2800	421126		本村/居委会	6	99	99999	否	99999	农业户口		否	未上过学		在家里田里干农活	50100	农、林、牧、渔业	务农：农林牧副渔业生产（如种地、养殖鸡鸭水产等）	99	1914	否	1995	农业户口		否	未上过学		在家里田里干农活	50100	农、林、牧、渔业	务农：农林牧副渔业生产（如种地、养殖鸡鸭水产等）	群众		否
4442010000820000	4442010000820000	444201	广东	新增	女	22	1986		初婚	5	2	1986	2012	40000	60000	40000	440781	大江镇沙冲嘴潮	本村/居委会	2	99	1962	是		农业户口		否	小学/私塾		在月山镇做制衣厂生产工		其他行业	外资、合资企业	99	1964	是		农业户口		否	初中		在水口镇纸箱厂做生产工	60702	其他行业	民营、私营企业	群众		否
4428020002500000	4428020002500000	442802	广东	新增	男	1	1960		初婚	1	2	1960	1988	0	0	0	445202		本村/居委会	6	99	1915	否	1986	农业户口		否	未上过学		他只在家里耕田务农。	50100			99	1916	否	1978	农业户口		否	小学/私塾		家庭妇女，在家料理家务。	99998			群众		否
3215010005030000	3215010005030000	321501	江苏	新增	女	1	1989	11	初婚	1	2	1989	99999	20000	10000	20000	321323		本村/居委会	1	2													3													群众		否
3602020003400000	3602020003400000	360202	江西	新增	男	2	1967		初婚	2	2	1967	1992	6000	0	0	361123	文成镇金桥村花屋里1号	本村/居委会	9	99	1926	是		农业户口		否	未上过学		在自己家里做普通农民	50102	农、林、牧、渔业	务农：农林牧副渔业生产（如种地、养殖鸡鸭水产等）	99	99999	否	99999	农业户口		否	未上过学		在自己家里做普通农民	50100	农、林、牧、渔业	务农：农林牧副渔业生产（如种地、养殖鸡鸭水产等）	群众		否
4112010002220000	4112010002220000	411201	河南	新增	女	2	1962		初婚	2	2	1962	1983	500	600	500	411327		本村/居委会	4	99	99999	否	2013	农业户口		否	未上过学		在家务农工作，没有出去工作过	50100	农、林、牧、渔业	务农：农林牧副渔业生产（如种地、养殖鸡鸭水产等）	99	99999	否	2010	农业户口		否	未上过学		在家务农，照顾小孩	50100	农、林、牧、渔业	务农：农林牧副渔业生产（如种地、养殖鸡鸭水产等）	群众		否
6101010001300000	6101010001300000	610101	陕西	新增	男	21	1967		初婚	3	2	1967	1988	800	0	800	610324		本村/居委会	3	2													1													群众		否
4409020005110000	4409020005110000	440902	广东	新增	男	11	1957		初婚	2	2	1957	1978	99999	99999	200	440983		本县区以外	6	99	99999	否	99999	农业户口		否	小学/私塾		在家里务农耕种	50102	农、林、牧、渔业	务农：农林牧副渔业生产（如种地、养殖鸡鸭水产等）	99	99999	是		农业户口		否	未上过学		在家里务农耕种	50102	农、林、牧、渔业	务农：农林牧副渔业生产（如种地、养殖鸡鸭水产等）	群众		否
4417810002420000	4417810002420000	441781	广东	新增	女	2	1972		初婚	2	2	1972	1996	2000	5000	2000	441781		本村/居委会	3	99	1945	否	2010	农业户口		否	小学/私塾		务农 农业生产经营	50100	农、林、牧、渔业	务农：农林牧副渔业生产（如种地、养殖鸡鸭水产等）	99	1948	是		农业户口		否	未上过学		务农 农业生产经营	50100	农、林、牧、渔业	务农：农林牧副渔业生产（如种地、养殖鸡鸭水产等）	群众		否
3310010000610000	3310010000610000	331001	浙江	新增	男	21	1990		未婚	3	2	1990	99999	150000	100000	150000	330109		本村/居委会	1	1													2													群众		否
3304020003210000	3304020003210000	330402	浙江	新增	女	2	1963		初婚	2	2	1963	1988	0	0	0	330481		本村/居委会	3	99	99999	否	99999	农业户口					在海宁市尖山村当地务农	50100	农、林、牧、渔业	务农：农林牧副渔业生产（如种地、养殖鸡鸭水产等）	99	99999	否	99999	农业户口					在海宁市尖山村当地务农	50100	农、林、牧、渔业	务农：农林牧副渔业生产（如种地、养殖鸡鸭水产等）	群众		否
4409050001530000	4409050001530000	440905	广东	新增	男	1	1988	1	初婚	1	2	1988	2010	30000	0	0			本县区以外	1	99	99999	是		农业户口		否	普通高中		一直在家呆着没有工作	99998		无固定工作者（零散工、摊贩、无派遣单位的保姆、自营运司机、手工工匠等）	99	99999	是		农业户口		否			一直在家没有工作做	99998			群众		否
6204020004820000	6204020004820000	620402	甘肃	新增	男	21	2002	3	未婚	5	1	2002					620525		本村/居委会	3	3													1													群众		否
4432020008030000	4432020008030000	443202	广东	新增	男	1	1982		未婚	1	1	1982							本村/居委会	99997	99	99999	是		农业户口		否	小学/私塾		在家干农活一直是农民	50102	农、林、牧、渔业	务农：农林牧副渔业生产（如种地、养殖鸡鸭水产等）	99	99999	是		农业户口		否	普通高中		在家干农活一直做农活	50100	农、林、牧、渔业	务农：农林牧副渔业生产（如种地、养殖鸡鸭水产等）	群众		否
1502020010530000	1502020010530000	150202	内蒙古	新增	男	1	1962	10	初婚	1	2	1962	99999	800	0	800	210905		本县区以外	2	99	99999	否	99999	农业户口					务农，，，，，，，，，，，，	50100			99	99999	是		农业户口					务农，，，，，，，	50100			群众		否
3412010008730000	3412010008730000	341201	安徽	新增	男	2	1985	9	初婚	2	2	1985	2007	10000	10000	20000	340321		本村/居委会	3	99	99999	是		农业户口		是	小学/私塾		丧失劳动能力，在家待着	99998	国家机关、党政机关和社会团体		99	99999	否	99999	农业户口		否	未上过学		在蚌埠怀远家里务农	50100	农、林、牧、渔业	务农：农林牧副渔业生产（如种地、养殖鸡鸭水产等）	群众		否
4428020002200000	4428020002200000	442802	广东	新增	男	1	1982	12	初婚	1	2	1982	2011	50000	10000	30000	445202		本村/居委会	3	5													2													群众		否
3702030003430000	3702030003430000	370203	山东	新增	女	2	1987	3	初婚	2	2	1987	2008	10000	20000	10000	370811		本村/居委会	2	99	99999	否	99999	农业户口		否			父亲的职业是在家务农	50100	农、林、牧、渔业		99	99999	是		农业户口		否	小学/私塾		母亲的职业是在家务农	50100	农、林、牧、渔业		群众		否
3307010001600000	3307010001600000	330701	浙江	新增	男	21	1991		未婚	4	1	1991					330382		本村/居委会	1	1													2													中共党员	2011	是
6111010007630000	6111010007630000	611101	陕西	新增	男	2	1988	9	初婚	2	2	1988	2013	100000	100000	100000	610602		本村/居委会	2	99	1956	是		农业户口		否	小学/私塾		在家乡从事农业生产	50100	农、林、牧、渔业	务农：农林牧副渔业生产（如种地、养殖鸡鸭水产等）	99	1948	是		农业户口		否	未上过学		在老家从事农业生产	50100	农、林、牧、渔业	务农：农林牧副渔业生产（如种地、养殖鸡鸭水产等）	群众		否
5105010007430000	5105010007430000	510501	四川	新增	女	1	1980	12	初婚	1	2	1980	2005	0	20000	0	512002		本村/居委会	0	99	99999	是		农业户口		否	小学/私塾		在资阳某农村当农民	50102	农、林、牧、渔业	务农：农林牧副渔业生产（如种地、养殖鸡鸭水产等）	99	99999	是		农业户口		否	小学/私塾		在资阳某农村当农民	50100	农、林、牧、渔业	务农：农林牧副渔业生产（如种地、养殖鸡鸭水产等）	群众		否
3202010003800000	3202010003800000	320201	江苏	新增	女	2	1983		初婚	2	2	1983	2006	55000	85000	30000	320115		本村/居委会	0	3													4													群众		否
3507020001800000	3507020001800000	350702	福建	新增	男	1	1983		初婚	1	2	1983	2008	30000	20000	30000	350622		本县（县级市、区）其他乡镇街道	2	4													5													群众		否
4111020000630000	4111020000630000	411102	河南	新增	男	21	1981	4	初婚	3	2	1981	2006	20000	0	20000	410327	香鹿山留村	本村/居委会	1	1													2													群众		是
5005010002720000	5005010002720000	500501	重庆	新增	女	22	1964	2	初婚	2	2	1964	1985	200	200	200	500235		本村/居委会	6	99	99999	否	99999	农业户口		否	未上过学		年轻时去台湾当壮丁	80000			99	1940	是		农业户口		否	未上过学		一直在大树村做农活	50100		务农：农林牧副渔业生产（如种地、养殖鸡鸭水产等）	群众		否
6208020003030000	6208020003030000	620802	甘肃	新增	男	1	1963	4	初婚	1	2	1963	1984	5000	5000	0	621122		本村/居委会	1	1													99	1939	否	2015	农业户口		否	中专		云田镇三十里铺村务农	50100	农、林、牧、渔业	务农：农林牧副渔业生产（如种地、养殖鸡鸭水产等）	群众		否
3703030003310000	3703030003310000	370303	山东	新增	女	2	1959		初婚	2	2	1959	99999	99999	10000	99999	370811		本村/居委会	0	99	1937	是		农业户口		否	小学/私塾		一直在家里从事务农活动	50100	农、林、牧、渔业	务农：农林牧副渔业生产（如种地、养殖鸡鸭水产等）	99	1940	是		农业户口		否	小学/私塾		一直在家里从事务农活动	50100	农、林、牧、渔业	务农：农林牧副渔业生产（如种地、养殖鸡鸭水产等）	群众		否
3703030002810000	3703030002810000	370303	山东	新增	女	1	1958		初婚	1	2	1958	1980	10000	30000	40000	370811		本村/居委会	0	99	1938	是		农业户口		是	初中		在居住地附近私营工厂里上班	80000		集体企业	99	1939	是		农业户口		否	小学/私塾		一直在家里做家庭主妇	99998			群众		否
4406030001610000	4406030001610000	440603	广东	新增	男	1	1968		初婚	1	2	1968	1993	500	0	0	441621		本县区以外	3	99	1937	否	2007	农业户口		否	小学/私塾		在老家耕地务农	50100	农、林、牧、渔业	务农：农林牧副渔业生产（如种地、养殖鸡鸭水产等）	99	1941	是		农业户口		否	未上过学		在老家耕地务农	50100	农、林、牧、渔业	务农：农林牧副渔业生产（如种地、养殖鸡鸭水产等）	群众		否
3602020004600000	3602020004600000	360202	江西	新增	女	49	1989	7	初婚	11	2	1989	2013	40000	55000	40000	361123	文成镇金桥村外欧家10号	本村/居委会	1	99	1961	是		农业户口		否	小学/私塾		在本地做搬运工	40205	制造业	民营、私营企业	99	1965	是		农业户口		否	小学/私塾		在家里下地种种田	50102	农、林、牧、渔业	务农：农林牧副渔业生产（如种地、养殖鸡鸭水产等）	群众		否
1304010004210000	1304010004210000	130401	河北	新增	男	1	1986		初婚	1	2	1986	2008	99999	99999	99999	130229		本村/居委会	0	5													6													群众		否
4419020001600000	4419020001600000	441902	广东	新增	女	2	1981		初婚	2	2	1981	2004	30000	99999	30000	441204	蛟塘村	本村/居委会	3	99	99999	是		农业户口		否	初中		农民，种田。。。。。。	50102			99	99999	是		农业户口		否	未上过学		农民，种田。。。。。	50102			群众		否
6112020004230000	6112020004230000	611202	陕西	新增	女	1	1982	8	初婚	1	2	1982	2003	20000	30000	1000	610628		本村/居委会	5	99	1956	是		农业户口		否	初中		在县城作小生意	40100	批发和零售贸易、餐饮业	个体工商户（包括登记过的个体工商户或未登记的各类店主）	99	1958	是		农业户口		否	未上过学		在家中从事务农的工作	50100	农、林、牧、渔业	务农：农林牧副渔业生产（如种地、养殖鸡鸭水产等）	群众		否
6208020000230000	6208020000230000	620802	甘肃	新增	男	1	1967	12	初婚	1	2	1967	1989	1000	400	0	621122		本村/居委会	4	99	1935	否	1987	农业户口		否	未上过学		云田镇三十里铺种农田	50102	农、林、牧、渔业	务农：农林牧副渔业生产（如种地、养殖鸡鸭水产等）	99	1935	是		农业户口		否	未上过学		云田镇三十里铺种农田	50102	农、林、牧、渔业	务农：农林牧副渔业生产（如种地、养殖鸡鸭水产等）	群众		否
3501030005720000	3501030005720000	350103	福建	新增	男	1	1975	10	离异	1	4	1975	99999	20000	0	20000	350121		本村/居委会	4	4													99	99999	否	1996	农业户口		否	未上过学		在家务农，做家务	50100	农、林、牧、渔业		群众		否
1304010003000000	1304010003000000	130401	河北	新增	男	21	1996		未婚	3	1	1996					130229		本村/居委会	1	2													1													群众		否
4429040006120000	4429040006120000	442904	广东	新增	女	1	1956		初婚	1	2	1956	1980	99999	99999	99999	445224		本村/居委会	4	99	1925	否	2017	农业户口		否			在水利局工作，已过世。	40900	质勘查业、水利管理业	国有/集体事业单位	99	1930	是		农业户口		否	未上过学		以前在务农，现在在家操持家务。	50100	农、林、牧、渔业	务农：农林牧副渔业生产（如种地、养殖鸡鸭水产等）	群众		否
3316010001230000	3316010001230000	331601	浙江	新增	女	22	1970	12	初婚	4	2	1970	1995	99999	99999	99999	330411		本村/居委会	2	99	99999	否	2016	农业户口		否	普通高中		务农。。。。。。。。	50100	农、林、牧、渔业	务农：农林牧副渔业生产（如种地、养殖鸡鸭水产等）	99	1945	是		农业户口		否	小学/私塾		务农。。。。。。。。	50100	农、林、牧、渔业	务农：农林牧副渔业生产（如种地、养殖鸡鸭水产等）	群众		否
4438010003120000	4438010003120000	443801	广东	新增	男	21	1997		未婚	3	1	1997					445102		本村/居委会	0	1													2													群众		否
5309010003220000	5309010003220000	530901	云南	新增	男	1	1992		初婚	1	2	1992	2015	30000	30000	30000	530581		本村/居委会	4	4													3													群众		否
3301010004700000	3301010004700000	330101	浙江	新增	女	81	1968		离异	4	4	1968	99999	99999	99999	99999	360000	未知	本县区以外	99999	99	99999	否	99999	农业户口			其他	不清楚	在家中务农0000000	50100	农、林、牧、渔业	务农：农林牧副渔业生产（如种地、养殖鸡鸭水产等）	99	99999	否	99999	农业户口			其他	未知	不清楚其母亲职业	99999	农、林、牧、渔业		群众		否
3705020005120000	3705020005120000	370502	山东	新增	女	1	1959		初婚	1	2	1959	99999	200	300	200	371329		本村/居委会	4	99	99999	否	99999	农业户口		否	未上过学		在家里做务农工作	50100	农、林、牧、渔业	务农：农林牧副渔业生产（如种地、养殖鸡鸭水产等）	99	99999	否	1998	农业户口		否	未上过学		在家里做务农工作	50100	农、林、牧、渔业	务农：农林牧副渔业生产（如种地、养殖鸡鸭水产等）	群众		否
3507030003910000	3507030003910000	350703	福建	新增	男	2	1983		初婚	2	2	1983	2006	10000	10000	0	350622	内龙村	本村/居委会	2	3													4													中共党员	2009	否
4117010001930000	4117010001930000	411701	河南	新增	男	2	1963	10	初婚	2	2	1963	1986	99999	99999	99999	411422		本村/居委会	4	99	99999	否	2013	农业户口		否	未上过学		在自己村庄务农，做农活	50100	农、林、牧、渔业	务农：农林牧副渔业生产（如种地、养殖鸡鸭水产等）	99	1922	否	2016	农业户口		否	未上过学		在自己村庄务农	50100	农、林、牧、渔业	务农：农林牧副渔业生产（如种地、养殖鸡鸭水产等）	群众		否
3309020004720000	3309020004720000	330902	浙江	新增	男	1	1972	1	初婚	1	2	1972	1997	20000	0	0	350825		本县区以外	3	99	1948	是		农业户口		是	小学/私塾		农场乡镇集体企业干部	10601	农、林、牧、渔业	集体企业	99	1950	是		农业户口		否	小学/私塾		在农村做农业生产工作	50100	农、林、牧、渔业	务农：农林牧副渔业生产（如种地、养殖鸡鸭水产等）	中共党员	1994	否
4441010000620000	4441010000620000	444101	广东	新增	女	2	1970		初婚	2	2	1970	1990	2000	2000	0	441622		本村/居委会	3	99	1938	是		农业户口		否	初中		在村里做种田工作	50102	农、林、牧、渔业	务农：农林牧副渔业生产（如种地、养殖鸡鸭水产等）	99	1937	是		农业户口		否	小学/私塾		在村里做种田劳动	50102	农、林、牧、渔业	务农：农林牧副渔业生产（如种地、养殖鸡鸭水产等）	群众		否
3202020000720300	3202020000720000	320202	江苏	新增	男	2	1961	3	初婚	2	2	1961	99999	99999	99999	99999	320115	麒麟街道	本县（县级市、区）其他乡镇街道	0	99	99999	否	99999	居民户口（之前是非农户口）		否			在麒麟街道做农活	50100	农、林、牧、渔业	务农：农林牧副渔业生产（如种地、养殖鸡鸭水产等）	99	99999	是		居民户口（之前是非农户口）		否			在麒麟街道做农民	50100	农、林、牧、渔业	务农：农林牧副渔业生产（如种地、养殖鸡鸭水产等）	群众		否
6111020001130000	6111020001130000	611102	陕西	新增	男	1	1957	1	初婚	1	2	1957	1982	900	600	900	610602		本村/居委会	5	99	99999	否	99999	农业户口		否			在毛堡则村里是农民种地	50102			99	99999	否	99999	农业户口		否	未上过学		在毛堡则村里的种地农民	50102			群众		否
6101030001310000	6101030001310000	610103	陕西	新增	男	21	1985		初婚	5	2	1985	2013	80000	80000	80000	610324		本村/居委会	3	2													2													中共党员	1976	是
4426010000920400	4426010000920000	442601	广东	新增	女	2	1969	7	初婚	2	2	1969	1992	15000	99999	15000	442000		本村/居委会	4	99	1935	否	1980	农业户口		是	小学/私塾		在家务农，做生产队队长	50100	农、林、牧、渔业	务农：农林牧副渔业生产（如种地、养殖鸡鸭水产等）	99	1938	是		农业户口		否	初中		在家务农，种植生产	50102	农、林、牧、渔业	务农：农林牧副渔业生产（如种地、养殖鸡鸭水产等）	群众		否
6201020004020000	6201020004020000	620102	甘肃	新增	男	1	1953		初婚	1	2	1953	1980	4000	800	0	621227		本村/居委会	3	99	99999	否	1998	农业户口		否	未上过学		在陇南市徽县务农	50100	农、林、牧、渔业	务农：农林牧副渔业生产（如种地、养殖鸡鸭水产等）	99	99999	否	2003	农业户口		否	未上过学		在陇南市徽县务农	50100	农、林、牧、渔业	务农：农林牧副渔业生产（如种地、养殖鸡鸭水产等）	群众		否
6113010003820000	6113010003820000	611301	陕西	新增	男	11	1956		初婚	3	2	1956	1980	90	0	90	610528		本村/居委会	1	99	99999	否	99999	农业户口		否	小学/私塾		在陕西省富平县务农	50100	农、林、牧、渔业	务农：农林牧副渔业生产（如种地、养殖鸡鸭水产等）	5													群众		否
3501030006620000	3501030006620000	350103	福建	新增	男	3	1964	4	初婚	4	2	1964	1992	6000	0	6000	350121		本村/居委会	4	99	1935	否	2013	农业户口		否	小学/私塾		务农在家种地，收入很少，记工分	50102	农、林、牧、渔业	务农：农林牧副渔业生产（如种地、养殖鸡鸭水产等）	99	1936	否	2015	农业户口		否	未上过学		在家务农，操持家务	50100	农、林、牧、渔业	务农：农林牧副渔业生产（如种地、养殖鸡鸭水产等）	群众		否
3512010001530000	3512010001530000	351201	福建	新增	女	21	1996	12	未婚	2	1	1996					350128		本村/居委会	3	99	1958	否	2017	农业户口		是	小学/私塾		在本县承包工程	40000	建筑业	个体工商户（包括登记过的个体工商户或未登记的各类店主）	1													群众		否
3708040002810000	3708040002810000	370804	山东	新增	男	1	1964		初婚	1	2	1964	1984	2000	1000	2000	370921		本村/居委会	4	99	99999	否	1986	农业户口		否	初中		在家务农。。。。。。	50100	农、林、牧、渔业	务农：农林牧副渔业生产（如种地、养殖鸡鸭水产等）	99	99999	是		农业户口		否	未上过学		在家务农。。。。。。。。。	50100	农、林、牧、渔业	务农：农林牧副渔业生产（如种地、养殖鸡鸭水产等）	群众		否
3702020003420000	3702020003420000	370202	山东	新增	女	1	1980		初婚	1	2	1980	2004	10000	20000	10000	370811		本村/居委会	0	99	99999	是		农业户口		否	初中		在农村从事务农工作	50100	农、林、牧、渔业	务农：农林牧副渔业生产（如种地、养殖鸡鸭水产等）	99	99999	是		农业户口		否	小学/私塾		在农村从事务农工作	50100	农、林、牧、渔业	务农：农林牧副渔业生产（如种地、养殖鸡鸭水产等）	群众		否
4109010004800000	4109010004800000	410901	河南	新增	女	22	1973		初婚	3	2	1963	1991	2000	3000	3000	410183		本县（县级市、区）其他乡镇街道	2	99	1951	是		农业户口		否	小学/私塾		一直在新密老家干农活	50100	农、林、牧、渔业	务农：农林牧副渔业生产（如种地、养殖鸡鸭水产等）	99	1951	是		农业户口		否	小学/私塾		一直在家操持家务	99998			群众		否
4117010002330000	4117010002330000	411701	河南	新增	男	2	1999	7	初婚	3	2	1999	2017	99999	99999	99999	411422		本村/居委会	1	5													2													群众		否
4428020002900000	4428020002900000	442802	广东	新增	女	2	1969		初婚	2	2	1969	1993	99999	99999	99999	445202		本村/居委会	4	99	1910	否	1991	农业户口			未上过学		在生产队耕作田地	50102	农、林、牧、渔业	务农：农林牧副渔业生产（如种地、养殖鸡鸭水产等）	99	99999	否	99999	农业户口		否	未上过学		在生产队耕作田地	50102	农、林、牧、渔业	务农：农林牧副渔业生产（如种地、养殖鸡鸭水产等）	群众		否
5309010001120000	5309010001120000	530901	云南	新增	男	1	1964		初婚	1	2	1964	1990	10000	4000	0	530581		本村/居委会	3	99	99999	否	1996	农业户口		否	小学/私塾		在保山市腾冲市中和镇新岐村从事务农	50100	农、林、牧、渔业	务农：农林牧副渔业生产（如种地、养殖鸡鸭水产等）	99	99999	否	1990	农业户口		否	未上过学		在保山市腾冲市中和镇新岐村从事务农	50100	农、林、牧、渔业	务农：农林牧副渔业生产（如种地、养殖鸡鸭水产等）	中共党员	1985	是
3202020001210000	3202020001210000	320202	江苏	新增	男	1	1969		初婚	1	2	1969	1989	99999	99999	99999	320115		本村/居委会	2	99	99999	否	2003	农业户口		否	小学/私塾		大部分时间在家务农	50100	农、林、牧、渔业	务农：农林牧副渔业生产（如种地、养殖鸡鸭水产等）	99	99999	是		农业户口		否	未上过学		大部分时间在家务农	50100	农、林、牧、渔业	务农：农林牧副渔业生产（如种地、养殖鸡鸭水产等）	群众		否
6113010000220000	6113010000220000	611301	陕西	新增	女	2	1972		初婚	2	2	1972	1994	2000	3000	2000	610528		本村/居委会	2	99	99999	否	99999	农业户口		否	初中		在家里种植粮食作物	50102	农、林、牧、渔业	务农：农林牧副渔业生产（如种地、养殖鸡鸭水产等）	99	99999	否	99999	农业户口		否	初中		在家里种植粮食作物	50102	农、林、牧、渔业	务农：农林牧副渔业生产（如种地、养殖鸡鸭水产等）	群众		否
4508010001120000	4508010001120000	450801	广西	新增	男	21	1990		未婚	3	1	1990					451424		本村/居委会	1	1													2													中共党员	99999	否
4406030010430000	4406030010430000	440603	广东	新增	男	21	2003	9	未婚	2	1	2003					430525		本县区以外	1	1																										群众		否
6208020001230000	6208020001230000	620802	甘肃	新增	男	1	1988	8	初婚	1	2	1988	2015	150000	30000	150000	621122		本村/居委会	1	3													4													群众		否
3702030000330000	3702030000330000	370203	山东	新增	男	1	1970	5	初婚	1	2	1970	1995	99999	4000	99999	370811		本村/居委会	3	99	99999	否	1987	农业户口		否	初中		父亲的职业是务农	50100	农、林、牧、渔业	务农：农林牧副渔业生产（如种地、养殖鸡鸭水产等）	99	1946	是		农业户口		否	小学/私塾		母亲的职业是务农	50100	农、林、牧、渔业	务农：农林牧副渔业生产（如种地、养殖鸡鸭水产等）	群众		否
6208020000430000	6208020000430000	620802	甘肃	新增	女	2	1968	12	初婚	2	2	1968	1991	400	600	1000	621122		本村/居委会	5	99	99999	否	99999	农业户口		否	未上过学		常年在家从事务农工作。	50100	农、林、牧、渔业	务农：农林牧副渔业生产（如种地、养殖鸡鸭水产等）	99	99999	否	99999	农业户口		否	未上过学		常年在家从事务农工作。	50100	农、林、牧、渔业	务农：农林牧副渔业生产（如种地、养殖鸡鸭水产等）	群众		否
6203010003300000	6203010003300000	620301	甘肃	新增	女	21	1990		未婚	3	2	1990	2011	20000	50000	20000	620822		本乡镇（街道）其他村居委会	2	1													2													群众		否
3211010004030000	3211010004030000	321101	江苏	新增	女	1	1964	7	初婚	1	2	1964	1989	500	200	300	321023		本村/居委会	0	99	99999	否	2001	农业户口		否	初中		在家务农，没有其他工作	50100	农、林、牧、渔业	务农：农林牧副渔业生产（如种地、养殖鸡鸭水产等）	99	99999	否	2002	农业户口		否	未上过学		在家务农，没有其他工作	50100	农、林、牧、渔业	务农：农林牧副渔业生产（如种地、养殖鸡鸭水产等）	群众		否
4444010000730000	4444010000730000	444401	广东	新增	女	2	1971	6	初婚	2	2	1971	1989	1000	1000	1000	430611		本县区以外	3	99	1947	是		农业户口		否	小学/私塾		在家里从事农业生产	50100	农、林、牧、渔业	务农：农林牧副渔业生产（如种地、养殖鸡鸭水产等）	99	1948	否	2002	农业户口		否	小学/私塾		在家里帮忙从事农业	50100	农、林、牧、渔业	务农：农林牧副渔业生产（如种地、养殖鸡鸭水产等）	群众		否
3601030003800000	3601030003800000	360103	江西	新增	男	21	1997		未婚	4	1	1997					360981		本村/居委会	1	1													2													群众		否
1409010000430000	1409010000430000	140901	山西	新增	男	2	1967	1	初婚	2	2	1967	1992	30000	0	20000	140222		本村/居委会	4	99	1935	是		农业户口		否	小学/私塾		在大同市天镇县务农种果蔬和玉米	50102	农、林、牧、渔业	务农：农林牧副渔业生产（如种地、养殖鸡鸭水产等）	99	1933	否	2008	农业户口		否	未上过学		在大同市天镇县务农种地	50102	农、林、牧、渔业	务农：农林牧副渔业生产（如种地、养殖鸡鸭水产等）	群众		否
3510010005930000	3510010005930000	351001	福建	新增	男	1	1967	7	初婚	1	2	1967	1988	2000	2000	0	350629		本村/居委会	4	99	1925	否	2001	农业户口		否	未上过学		在家里的田地里做农活	50100	农、林、牧、渔业	务农：农林牧副渔业生产（如种地、养殖鸡鸭水产等）	99	99999	否	1977	农业户口		否	未上过学		在家里的田地里做农活	50100	农、林、牧、渔业	务农：农林牧副渔业生产（如种地、养殖鸡鸭水产等）	群众		否
4432020007830000	4432020007830000	443202	广东	新增	男	1	1981	7	初婚	1	2	1981	2007	15000	0	15000	440403		本村/居委会	2	3													4													群众		否
5202020003010000	5202020003010000	520202	贵州	新增	男	21	1993	7	初婚	5	2	1993	2014	60000	30000	60000	522301	贞丰县挽澜乡店子村托田组	本村/居委会	2	2													4													群众		否
4412010002600000	4412010002600000	441201	广东	新增	女	1	1963		初婚	1	2	1963	2002	5000	2000	0	440823		本县区以外	4	99	1918	否	1974	农业户口		是	未上过学		在村里的生产队做队长	10202	国家机关、党政机关和社会团体	村居委会等自治组织	99	1918	否	2003	农业户口		否	未上过学		在农田里面做农民	50100	农、林、牧、渔业	务农：农林牧副渔业生产（如种地、养殖鸡鸭水产等）	群众		否
4413020007930000	4413020007930000	441302	广东	新增	女	1	1957	3	初婚	1	2	1957	1981	200	200	200	440705		本村/居委会	7	99	99999	否	1980	农业户口		否	小学/私塾		在新会区种田，务农	50102	农、林、牧、渔业	务农：农林牧副渔业生产（如种地、养殖鸡鸭水产等）	99	99999	否	2005	农业户口		否	未上过学		在新会区种田，务农	50102	农、林、牧、渔业	务农：农林牧副渔业生产（如种地、养殖鸡鸭水产等）	群众		否
5108020000530000	5108020000530000	510802	四川	新增	男	2	1989	8	初婚	2	2	1989	2012	30000	30000	15000	510522		本村/居委会	0	99	1966	是		农业户口		否	初中		在合江农村务农	50100	农、林、牧、渔业	务农：农林牧副渔业生产（如种地、养殖鸡鸭水产等）	99	1968	是		农业户口		否	初中		在合江农村务农	50100	农、林、牧、渔业	务农：农林牧副渔业生产（如种地、养殖鸡鸭水产等）	群众		否
4108010020130000	4108010020130000	410801	河南	新增	男	1	1978	12	初婚	1	2	1978	2006	30000	0	20000	411621		本县区以外	1	99	99999	否	2018	农业户口		否	小学/私塾		在家里做务农工作	50100	农、林、牧、渔业	务农：农林牧副渔业生产（如种地、养殖鸡鸭水产等）	99	99999	是		农业户口		否	小学/私塾		在家里做务农工作	50100	农、林、牧、渔业	务农：农林牧副渔业生产（如种地、养殖鸡鸭水产等）	群众		否
3306020001900000	3306020001900000	330602	浙江	新增	男	21	1986		初婚	3	2	1986	2013	200000	50000	50000	331083	干江镇盐盘村	本村/居委会	1	2													1													群众		否
4420030000610000	4420030000610000	442003	广东	新增	男	11	1970		初婚	2	2	1970	1994	10000	10000	0	441322	白莲湖	本乡镇（街道）其他村居委会	3	99	1940	是		农业户口		否	小学/私塾		在老家耕田、务农	50100	农、林、牧、渔业	务农：农林牧副渔业生产（如种地、养殖鸡鸭水产等）	99	1949	是		农业户口		否	小学/私塾		在老家耕田、务农	50100	农、林、牧、渔业	务农：农林牧副渔业生产（如种地、养殖鸡鸭水产等）	群众		否
4436010001110000	4436010001110000	443601	广东	新增	男	2	1962		初婚	2	2	1962	1984	100	0	0	441403	城东镇葵上村	本村/居委会	7	99	99999	否	99999	农业户口		否			不清楚父亲的职业	99999			7													群众		否
1308010002720000	1308010002720000	130801	河北	新增	男	21	2000		未婚	4	1	2000					130430		本村/居委会	1	2													1													群众		否
6201010000700000	6201010000700000	620101	甘肃	新增	男	11	1971	5	初婚	4	2	1971	1995	10000	1000	1000	621227		本村/居委会	4	99	1940	否	2002	农业户口		否	未上过学		在陇南市徽县闫庄务农	50100	农、林、牧、渔业	务农：农林牧副渔业生产（如种地、养殖鸡鸭水产等）	99	1943	否	2005	农业户口		否	未上过学		在陇南市徽县闫庄务农	50100	农、林、牧、渔业	务农：农林牧副渔业生产（如种地、养殖鸡鸭水产等）	群众		否
4434010011330000	4434010011330000	443401	广东	新增	女	1	1986	1	初婚	1	2	1986	2008	0	0	0	520330		本县区以外	4	99	99999	是		农业户口		是	小学/私塾		在家乡从事农业生产活动	50100	农、林、牧、渔业	务农：农林牧副渔业生产（如种地、养殖鸡鸭水产等）	99	99999	是		农业户口		否	初中		在家乡从事农业生产活动	50100	农、林、牧、渔业	务农：农林牧副渔业生产（如种地、养殖鸡鸭水产等）	群众		否
3202020003010000	3202020003010000	320202	江苏	新增	女	22	1984		初婚	4	2	1984	2010	40000	99999	40000	320115		本村/居委会	0	99	1961	是		农业户口		否	小学/私塾		大部分在家务农	50100	农、林、牧、渔业	务农：农林牧副渔业生产（如种地、养殖鸡鸭水产等）	99	1962	是		农业户口		否	小学/私塾		大部分时间在家务农	50100	农、林、牧、渔业	务农：农林牧副渔业生产（如种地、养殖鸡鸭水产等）	群众		否
3211010000920000	3211010000920000	321101	江苏	新增	男	2	1971		初婚	4	2	1971	99999	99999	99999	99999	321023		本村/居委会	0	2													3													群众		否
3501030001610000	3501030001610000	350103	福建	新增	男	11	1960		初婚	2	2	1960	1982	1000	1000	0	350121	南通镇瓜山村	本村/居委会	5	99	99999	否	1982	农业户口		否	小学/私塾		在瓜山村做裁缝生意	40100	其他行业	个体工商户（包括登记过的个体工商户或未登记的各类店主）	99	1923	是		农业户口		否	未上过学		在瓜山村当地从事农业活动	50100	农、林、牧、渔业	务农：农林牧副渔业生产（如种地、养殖鸡鸭水产等）	中共党员	2004	否
3301010016630000	3301010016630000	330101	浙江	新增	男	1	1995	7	未婚	1	1	1995					520000		本县区以外	1	2													99	99997	否	99997	居民户口（之前是非农户口）		否			受访者不方便回答	99997			群众		否
4428020002700000	4428020002700000	442802	广东	新增	女	11	1966		初婚	3	2	1966	1986	99999	2000	99999	445202		本村/居委会	1	99	1934	否	2004	农业户口		否	小学/私塾		在村里耕作田地	50102	农、林、牧、渔业	务农：农林牧副渔业生产（如种地、养殖鸡鸭水产等）	99	1947	是		农业户口		否	小学/私塾		在村里耕作田地	50102	农、林、牧、渔业	务农：农林牧副渔业生产（如种地、养殖鸡鸭水产等）	群众		否
4432020010030000	4432020010030000	443202	广东	新增	男	1	1983	8	初婚	1	2	1983	2010	50000	0	10000	420525		本县区以外	1	99	1957	是		农业户口		否	小学/私塾		在老家做建筑行业做建筑	20218	建筑业	自由职业者（网络作家、画家、自媒体工作人员、自由摄影师等脑力工作者等）	99	1960	是		农业户口		否	小学/私塾		在老家干农活一直是农民	50100	农、林、牧、渔业	务农：农林牧副渔业生产（如种地、养殖鸡鸭水产等）	群众		否
5107010003220000	5107010003220000	510701	四川	新增	男	21	1968		初婚	2	2	1968	1988	500	500	500	511403		本村/居委会	1	1													99	99999	否	99999	农业户口		否			在彭山区杨庙村务农	50100	农、林、牧、渔业	务农：农林牧副渔业生产（如种地、养殖鸡鸭水产等）	群众		否
4433010000220500	4433010000220000	443301	广东	新增	男	2	1988	6	初婚	2	2	1988	2015	100000	100000	50000	440781		本县区以外	2	4													5													群众		否
4432020006020000	4432020006020000	443202	广东	新增	男	21	1996	7	未婚	3	1	1995					440403		本村/居委会	2	1													2													群众		否
3211010003520000	3211010003520000	321101	江苏	新增	女	11	1966		初婚	2	2	1966	1993	99999	99999	99999	321023		本村/居委会	0	99	99999	否	99999	农业户口		否	小学/私塾		本人说去世的早，不记得了	99999			99	99999	否	99999	农业户口		否	小学/私塾		去世的早，不记得了	99999			群众		否
5004010006030000	5004010006030000	500401	重庆	新增	男	1	1993	3	初婚	1	2	1993	2018	99999	99999	99999	500116		本村/居委会	0	3													4													群众		否
4440010002720000	4440010002720000	444001	广东	新增	女	1	1975		初婚	1	2	1975	1998	15000	15000	3000	441623		本村/居委会	4	99	1949	是		农业户口		否	小学/私塾		在家乡耕田务农做农民	50102			99	1951	是		农业户口		否	未上过学		在家乡耕田务农做农民	50100			中共党员	2002	否
4112010003720000	4112010003720000	411201	河南	新增	女	21	2002		未婚	3	1	2002					411327		本村/居委会	3	1													2													群众		否
6206020006000000	6206020006000000	620602	甘肃	新增	女	1	1974		初婚	1	2	1974	1993	0	8000	0	620702		本县（县级市、区）其他乡镇街道	3	99	99999	是		农业户口		否	小学/私塾		在家里从事务农工作	50100	农、林、牧、渔业	务农：农林牧副渔业生产（如种地、养殖鸡鸭水产等）	99	99999	是		农业户口		否	未上过学		在家从事务农工作	50100	农、林、牧、渔业	务农：农林牧副渔业生产（如种地、养殖鸡鸭水产等）	群众		否
3501020002100000	3501020002100000	350102	福建	新增	男	11	1960		再婚	3	3	1960	1979	300	0	300	350121		本村/居委会	3	99	99999	否	99999	农业户口		否	未上过学		在关中村白石洋务农	50100	农、林、牧、渔业	务农：农林牧副渔业生产（如种地、养殖鸡鸭水产等）	99	99999	否	99999	农业户口		否	未上过学		在关中村务农	50100	农、林、牧、渔业	务农：农林牧副渔业生产（如种地、养殖鸡鸭水产等）	群众		否
4417810001420000	4417810001420000	441781	广东	新增	男	11	1966		初婚	2	2	1968	1991	20000	10000	20000	441781		本村/居委会	5	99	1935	是		农业户口		否	普通高中		务农 农业生产经营	50100	农、林、牧、渔业	务农：农林牧副渔业生产（如种地、养殖鸡鸭水产等）	99	1937	是		农业户口		否	小学/私塾		务农 农业生产经营	50100	农、林、牧、渔业	务农：农林牧副渔业生产（如种地、养殖鸡鸭水产等）	群众		否
2202020001510000	2202020001510000	220202	吉林	新增	女	1	1960		初婚	1	2	1960	1985	0	0	0	220104		本乡镇（街道）其他村居委会	3	99	99999	否	99999	农业户口			小学/私塾		在国营石油公司做一般工人	61000		国营企业	99	99999	否	99999	农业户口			小学/私塾		在私营建筑公司做会计工作	20603	建筑业	民营、私营企业	群众		否
3714010001920000	3714010001920000	371401	山东	新增	女	2	1973	12	初婚	2	2	1973	1998	99999	99999	99999	371322		本村/居委会	2	99	1945	是		农业户口		否	初中		务农，在家种植粮食作物	50102	农、林、牧、渔业	务农：农林牧副渔业生产（如种地、养殖鸡鸭水产等）	99	1945	是		农业户口		否	未上过学		务农，在家种植粮食作物	50102	农、林、牧、渔业	务农：农林牧副渔业生产（如种地、养殖鸡鸭水产等）	群众		否
4427020004800000	4427020004800000	442702	广东	新增	女	2	1974		初婚	2	2	1974	1993	99999	99999	99999	445103		本村/居委会	3	99	1936	否	1991	农业户口		否	初中		在家乡田里务农	50100	农、林、牧、渔业	务农：农林牧副渔业生产（如种地、养殖鸡鸭水产等）	99	1936	否	2014	农业户口		否	小学/私塾		在家里田里务农	50100	农、林、牧、渔业	务农：农林牧副渔业生产（如种地、养殖鸡鸭水产等）	群众		否
4441010003020000	4441010003020000	444101	广东	新增	女	1	1983		初婚	1	2	1983	2003	3000	13000	3000	441623		本村/居委会	7	99	1928	否	2002	农业户口		否	小学/私塾		在村里种地务农	50102	农、林、牧、渔业	务农：农林牧副渔业生产（如种地、养殖鸡鸭水产等）	99	1942	是		农业户口		否	小学/私塾		在村里种地务农	50102	农、林、牧、渔业	务农：农林牧副渔业生产（如种地、养殖鸡鸭水产等）	群众		否
4431020003230000	4431020003230000	443102	广东	新增	男	1	1986	4	未婚	1	1	1986					441803		本县区以外	2	2													3													群众		否
4511010002530000	4511010002530000	451101	广西	新增	女	22	1997	4	初婚	6	2	1997	2017	99999	99999	99999	450923		本村/居委会	4	99	99999	是		农业户口		否	初中		在家中操持家务	80000			99	99999	是		农业户口		否	初中		在制鞋厂工作，上班	60504	制造业	民营、私营企业	群众		否
1101050010930000	1101050010930000	110105	北京	新增	女	1	1989	8	初婚	1	2	1989	2010	50000	50000	50000	130528		本县区以外	1	99	99999	是		农业户口			初中		在农村做生产工作	50100	农、林、牧、渔业	务农：农林牧副渔业生产（如种地、养殖鸡鸭水产等）	99	99999	是		农业户口		否	初中		在农村做生产工作	50000	农、林、牧、渔业	务农：农林牧副渔业生产（如种地、养殖鸡鸭水产等）	群众		否
5303010004820000	5303010004820000	530301	云南	新增	男	1	1968		初婚	1	2	1968	1990	1000	3500	1000	530823		本村/居委会	2	99	99999	否	1970	农业户口		否	未上过学		在云南省景东县景福镇务农	50100	农、林、牧、渔业	务农：农林牧副渔业生产（如种地、养殖鸡鸭水产等）	3													中共党员	2001	否
4510010001730000	4510010001730000	451001	广西	新增	女	2	1966	8	初婚	2	2	1966	1989	0	2000	0	451324		本村/居委会	3	99	99999	否	2000	农业户口		否	小学/私塾		跟着生产队一起做工	80000	农、林、牧、渔业	务农：农林牧副渔业生产（如种地、养殖鸡鸭水产等）	99	99999	否	99999	农业户口		否			跟着生产队一起做工	60000	农、林、牧、渔业	务农：农林牧副渔业生产（如种地、养殖鸡鸭水产等）	群众		否
4209040000510000	4209040000510000	420904	湖北	新增	男	2	1979		初婚	1	2	1979	2003	99999	99999	0	421126		本村/居委会	7	99	99999	否	1983	农业户口		否			在家里梅铺村种田，做农活	50102	农、林、牧、渔业	务农：农林牧副渔业生产（如种地、养殖鸡鸭水产等）	99	1936	否	2008	农业户口		否	未上过学		在梅铺村家里务农，做农活	50100	农、林、牧、渔业	务农：农林牧副渔业生产（如种地、养殖鸡鸭水产等）	群众		否
4434010010630000	4434010010630000	443401	广东	新增	男	1	1973	9	初婚	1	2	1973	2003	0	0	0	430426		本县区以外	3	99	1953	是		农业户口		否	小学/私塾		在队伍里当兵入伍相关工作	70000		党政机关、人民团体、军队	99	1953	是		农业户口		否	小学/私塾		在家乡从事农业生产活动	50100	农、林、牧、渔业	务农：农林牧副渔业生产（如种地、养殖鸡鸭水产等）	群众		否
4417020002610000	4417020002610000	441702	广东	新增	男	21	1975	2	初婚	2	3	1975	1999	5000	600	5000	440982		本村/居委会	2	1													99	99999	否	99999	农业户口		否			在农村种植农作物	50102	农、林、牧、渔业	务农：农林牧副渔业生产（如种地、养殖鸡鸭水产等）	群众		否
4114010009530000	4114010009530000	411401	河南	新增	男	2	1980	6	初婚	2	2	1980	2009	80000	50000	80000	410725		本县区以外	2	99	99999	是		农业户口		否	初中		农民，在家务农，无工作	50102	农、林、牧、渔业	务农：农林牧副渔业生产（如种地、养殖鸡鸭水产等）	99	99999	是		农业户口		否	初中		农村家庭主妇，无工作	99998	农、林、牧、渔业	务农：农林牧副渔业生产（如种地、养殖鸡鸭水产等）	群众		否
4444010008130000	4444010008130000	444401	广东	新增	男	1	1972	10	初婚	1	2	1972	1996	10000	0	10000	430424		本县区以外	2	99	99999	是		农业户口		否	小学/私塾		已经退休，在老家	80000	农、林、牧、渔业	务农：农林牧副渔业生产（如种地、养殖鸡鸭水产等）	99	99999	否	2014	农业户口		否	小学/私塾		在老家务农和并且种地	50102	农、林、牧、渔业	务农：农林牧副渔业生产（如种地、养殖鸡鸭水产等）	群众		否
4436010003910000	4436010003910000	443601	广东	新增	女	21	1979		初婚	3	2	1979	1996	10000	0	10000	441403	城东镇葵上村	本村/居委会	1	7													2													群众		否
5208010001630000	5208010001630000	520801	贵州	新增	男	2	1985	10	初婚	2	2	1985	2008	10000	5000	0	520123		本村/居委会	3	99	1953	是		农业户口		否	未上过学		在贵州省修文县六广镇家种植庄稼	50102	农、林、牧、渔业	务农：农林牧副渔业生产（如种地、养殖鸡鸭水产等）	99	1965	是		农业户口		否	未上过学		在贵州省修文县种植庄稼	50102	农、林、牧、渔业	务农：农林牧副渔业生产（如种地、养殖鸡鸭水产等）	群众		否
4406030006520000	4406030006520000	440603	广东	新增	男	21	1989		未婚	3	1	1989					360430		本县区以外	0	1													2													群众		否
4413020007420000	4413020007420000	441302	广东	新增	男	1	1959		初婚	1	2	1959	1984	200	3000	3300	440705		本村/居委会	5	99	1929	是		农业户口		否	未上过学		在新会本地耕田务农	50100	农、林、牧、渔业	务农：农林牧副渔业生产（如种地、养殖鸡鸭水产等）	99	1938	是		农业户口		否	未上过学		在新会本地耕田种地务农	50102	农、林、牧、渔业	务农：农林牧副渔业生产（如种地、养殖鸡鸭水产等）	群众		否
4115010002620000	4115010002620000	411501	河南	新增	男	1	1978		初婚	1	2	1978	2001	99999	99999	99999	411621		本村/居委会	2	5													5													群众		否
4211010002620000	4211010002620000	421101	湖北	新增	女	1	1968	8	初婚	1	2	1969	1993	99999	99999	99999	421202		本村/居委会	2	99	99999	否	1997	农业户口		否			在自有田地耕种，生产队队长	50102	农、林、牧、渔业	务农：农林牧副渔业生产（如种地、养殖鸡鸭水产等）	99	1932	否	2017	农业户口		否	小学/私塾		在自由田地耕种	50102	农、林、牧、渔业	务农：农林牧副渔业生产（如种地、养殖鸡鸭水产等）	群众		否
4445010000730000	4445010000730000	444501	广东	新增	男	21	1992	8	未婚	3	1	1990					440604		本县区以外	1	1													2													群众		否
3607010004830000	3607010004830000	360701	江西	新增	男	1	1955	5	初婚	1	2	1955	1976	200	0	200	360681		本村/居委会	3	99	1925	否	1988	农业户口			未上过学		在家乡里的田地里干一些农活	50100	农、林、牧、渔业		99	1928	否	1990	农业户口			未上过学		在家里忙于一些家务劳动工作	99998			群众		否
4410040000520000	4410040000520000	441004	广东	新增	女	1	1989		初婚	1	2	1989	2011	80000	60000	0	440605		本村/居委会	1	99	1959	是		非农户口		否	初中		在广宁油墨厂做计算工作	20603			99	1953	是		农业户口		否	初中		在铝厂制做铝合金的工作	61700			群众		否
3315010001820000	3315010001820000	331501	浙江	新增	男	1	1969		初婚	1	2	1969	1993	3000	2000	0	330603		本村/居委会	1	99	1937	是		农业户口		否	小学/私塾		退休之前曾经是在家务农	50100	农、林、牧、渔业	务农：农林牧副渔业生产（如种地、养殖鸡鸭水产等）	99	1943	是		农业户口		否	未上过学		退休之前曾经在家务农	99998	农、林、牧、渔业	务农：农林牧副渔业生产（如种地、养殖鸡鸭水产等）	群众		否
3411010000620000	3411010000620000	341101	安徽	新增	男	21	1990	7	初婚	3	2	1990	1990	70000	50000	20000	341222		本村/居委会	1	2													1													群众		否
4109020000210000	4109020000210000	410902	河南	新增	男	2	1977		初婚	2	2	1977	2000	20000	10000	20000	410183		本村/居委会	1	5													6													群众		否
6401040000310000	6401040000310000	640104	宁夏	新增	男	21	1998		未婚	3	1	1998					640502		本村/居委会	2	2													1													群众		否
3306020004000000	3306020004000000	330602	浙江	新增	女	4	1974		未婚	6	1	1974					331083	干江镇盐盘村	本村/居委会	2	4													5													群众		否
3411020000630000	3411020000630000	341102	安徽	新增	男	1	1962	6	初婚	1	2	1962	99999	400	0	0	341222		本村/居委会	1	99	99999	否	1987	农业户口		否	未上过学		在家里 干农活	50100	农、林、牧、渔业	务农：农林牧副渔业生产（如种地、养殖鸡鸭水产等）	99	99999	否	99999	农业户口		否	未上过学		在家里 务农干农活	50100	农、林、牧、渔业	务农：农林牧副渔业生产（如种地、养殖鸡鸭水产等）	群众		否
4417810000820000	4417810000820000	441781	广东	新增	男	21	1976	11	初婚	5	2	1976	2006	100000	0	40000	441781		本村/居委会	2	99	1935	否	99999	农业户口		否	小学/私塾		务农 农业生产经营	50100	农、林、牧、渔业	务农：农林牧副渔业生产（如种地、养殖鸡鸭水产等）	1													群众		否
4417810002420000	4417810002420000	441781	广东	新增	男	1	1974		初婚	1	2	1974	1996	5000	5000	5000	441781		本村/居委会	5	99	1941	否	2010	农业户口		否	未上过学		在农村做农民务农	50102	农、林、牧、渔业	务农：农林牧副渔业生产（如种地、养殖鸡鸭水产等）	99	1948	是		农业户口		否	未上过学		在农村务农做农民	50100	农、林、牧、渔业	务农：农林牧副渔业生产（如种地、养殖鸡鸭水产等）	群众		否
2202020000510000	2202020000510000	220202	吉林	新增	女	2	1965		初婚	2	2	1965	1987	20000	50000	20000	220102		本村/居委会	2	99	1942	是		农业户口			未上过学		在家务农，农民	50102	农、林、牧、渔业	务农：农林牧副渔业生产（如种地、养殖鸡鸭水产等）	99	1945	是		农业户口		否	未上过学		在家务农，农民	50100	农、林、牧、渔业	务农：农林牧副渔业生产（如种地、养殖鸡鸭水产等）	群众		否
4438010002120000	4438010002120000	443801	广东	新增	男	2	1957		初婚	2	2	1957	1981	0	0	0	500116		本县区以外	6	99	1927	否	2015	农业户口		否	未上过学		在家乡做生产队会计 务农	50199	农、林、牧、渔业	务农：农林牧副渔业生产（如种地、养殖鸡鸭水产等）	99	1927	否	2013	农业户口		否	未上过学		在重庆家乡务农从事农业工作	50100	农、林、牧、渔业	务农：农林牧副渔业生产（如种地、养殖鸡鸭水产等）	群众		否
3507020004300000	3507020004300000	350702	福建	新增	男	1	1981		未婚	1	1	1981					350622		本县区以外	4	2																										群众		否
3509010003320000	3509010003320000	350901	福建	新增	男	1	1999		未婚	1	1	1999					350703		本村/居委会	1	3													2													群众		否
3306020001900000	3306020001900000	330602	浙江	新增	男	2	1962		初婚	2	2	1962	1985	99999	99999	99999	331083		本村/居委会	5	99	99999	否	99999	农业户口		否	未上过学		在户口所在地务农	50100	农、林、牧、渔业	务农：农林牧副渔业生产（如种地、养殖鸡鸭水产等）	99	99999	否	99999	农业户口		否	未上过学		在户口所在地务农	50100	农、林、牧、渔业	务农：农林牧副渔业生产（如种地、养殖鸡鸭水产等）	群众		否
5306010001210000	5306010001210000	530601	云南	新增	男	2	1972		初婚	2	2	1972	1997	99999	99999	99999	533401	尼西乡汤满村	本村/居委会	6	99	99999	否	1997	农业户口		否	未上过学		在香格里拉市务农	50100	农、林、牧、渔业	务农：农林牧副渔业生产（如种地、养殖鸡鸭水产等）	99	99999	否	2007	农业户口		否	未上过学		在香格里拉市务农	50100	农、林、牧、渔业	务农：农林牧副渔业生产（如种地、养殖鸡鸭水产等）	群众		否
1105020000730000	1105020000730000	110502	北京	新增	男	1	1962	10	初婚	1	2	1962	1997	2000	99999	99999	110115		本村/居委会	4	99	99999	否	2014	农业户口		否	未上过学		在家种地种地种地务农	50102	农、林、牧、渔业	务农：农林牧副渔业生产（如种地、养殖鸡鸭水产等）	2													群众		否
3412010001420000	3412010001420000	341201	安徽	新增	男	2	1991		初婚	2	2	1991	2011	100000	80000	100000	340321		本县（县级市、区）其他乡镇街道	1	99	99999	是		农业户口		否	初中		在怀远县塘集镇务农	50100	农、林、牧、渔业	务农：农林牧副渔业生产（如种地、养殖鸡鸭水产等）	99	99999	是		农业户口		否	小学/私塾		在怀远县塘集镇务农	50100	农、林、牧、渔业	务农：农林牧副渔业生产（如种地、养殖鸡鸭水产等）	群众		否
1103020004400000	1103020004400000	110302	北京	新增	女	1	1975		初婚	1	4	1975	1999	100000	0	100000	110106		本村/居委会	1	99	1951	是		居民户口（之前是非农户口）		否	初中		北京整流汽厂做工人	62000			99	1948	是		农业户口		否	初中		农田种地的农民	50102	农、林、牧、渔业	务农：农林牧副渔业生产（如种地、养殖鸡鸭水产等）	群众		否
4423010010830000	4423010010830000	442301	广东	新增	男	1	1991		初婚	1	2	1991	99999	50000	0	0	441523		本县区以外	4	99	99999	否	99999	农业户口		否	小学/私塾		在老家那里做生意	40100	批发和零售贸易、餐饮业	民营、私营企业	99	99999	是		农业户口		否	小学/私塾		在老家那边做一点小生意	20601	批发和零售贸易、餐饮业	民营、私营企业	群众		否
4420000003420000	4420000003420000	442000	广东	新增	女	1	1969		初婚	1	2	1969	1994	4500	6000	4500	442000		本村/居委会	4	99	1923	否	2016	农业户口		是	小学/私塾		在家务农，没有做过别的工作	50100	农、林、牧、渔业	务农：农林牧副渔业生产（如种地、养殖鸡鸭水产等）	99	99999	否	1978	农业户口		否			在家务农，没有做过别的工作	50100	农、林、牧、渔业	务农：农林牧副渔业生产（如种地、养殖鸡鸭水产等）	群众		否
3212010003320000	3212010003320000	321201	江苏	新增	男	21	1989		初婚	3	2	1989	2015	99999	99999	99999	320481		本村/居委会	0	1													2													群众		否
4117010002930000	4117010002930000	411701	河南	新增	女	1	1991	6	初婚	1	2	1991	2013	20000	99999	20000	411422		本村/居委会	3	99	1963	是		农业户口		否	普通高中		在村子里种地务农	50102	农、林、牧、渔业	务农：农林牧副渔业生产（如种地、养殖鸡鸭水产等）	99	1963	是		农业户口		否	小学/私塾		在村里的地里种地务农	50102	农、林、牧、渔业	务农：农林牧副渔业生产（如种地、养殖鸡鸭水产等）	群众		否
3310010001010000	3310010001010000	331001	浙江	新增	男	21	1979		初婚	3	2	1979	2002	50000	30000	50000	330109		本村/居委会	0	1													2													群众		是
3705020002500000	3705020002500000	370502	山东	新增	男	2	1974		初婚	4	2	1974	2002	10000	0	10000	371329		本村/居委会	5	99	99999	否	2008	农业户口		否	未上过学		在家里做务农工作	50100	农、林、牧、渔业	务农：农林牧副渔业生产（如种地、养殖鸡鸭水产等）	5													群众		否
4113010000320000	4113010000320000	411301	河南	新增	女	2	1970		初婚	2	2	1970	1992	5000	10000	3000	411282		本村/居委会	2	99	1947	是		农业户口		是	小学/私塾		在村委做干部会计	50199	国家机关、党政机关和社会团体	党政机关、人民团体、军队	99	1947	否	2008	农业户口		是	小学/私塾		在村委做党员代表	10500	国家机关、党政机关和社会团体	党政机关、人民团体、军队	群众		否
4432020008330000	4432020008330000	443202	广东	新增	男	21	1997	11	未婚	3	1	1997					500235		本县区以外	2	2													1													群众		否
3316010000230000	3316010000230000	331601	浙江	新增	女	2	1965	12	初婚	2	2	1965	1988	750	750	0	330411		本村/居委会	3	99	1936	是		农业户口		否	小学/私塾		务农。。。。。	50100	农、林、牧、渔业	务农：农林牧副渔业生产（如种地、养殖鸡鸭水产等）	99	99999	否	1995	农业户口		否	未上过学		务农。。。。。。	50100	农、林、牧、渔业	务农：农林牧副渔业生产（如种地、养殖鸡鸭水产等）	群众		否
3708020004000000	3708020004000000	370802	山东	新增	女	1	1984	9	初婚	1	2	1984	2009	10000	40000	20000	370921		本村/居委会	2	99	99999	否	99999	农业户口		否	小学/私塾		在宁阳县做农民	50102	农、林、牧、渔业	务农：农林牧副渔业生产（如种地、养殖鸡鸭水产等）	99	99999	否	99999	农业户口		否	小学/私塾		在宁阳县做农民	50100	农、林、牧、渔业	务农：农林牧副渔业生产（如种地、养殖鸡鸭水产等）	群众		否
4439020002430000	4439020002430000	443902	广东	新增	女	2	1963	3	初婚	2	2	1963	1984	400	200	200	445103		本县区以外	3	99	99999	否	2014	农业户口		否			在农村老家干农务活	50102	农、林、牧、渔业	务农：农林牧副渔业生产（如种地、养殖鸡鸭水产等）	99	1936	是		农业户口		否			在老家做农务活	50100	农、林、牧、渔业	务农：农林牧副渔业生产（如种地、养殖鸡鸭水产等）	群众		否
5102030009630000	5102030009630000	510203	四川	新增	男	1	1988	2	初婚	1	2	1988	2008	80000	0	80000	513424		本县区以外	1	99	99999	是		农业户口		否	小学/私塾		在米易县家里务农	50100	农、林、牧、渔业	务农：农林牧副渔业生产（如种地、养殖鸡鸭水产等）	99	99999	是		农业户口		否	小学/私塾		在米易县家里务农	50100	农、林、牧、渔业	务农：农林牧副渔业生产（如种地、养殖鸡鸭水产等）	群众		否
4438010008730000	4438010008730000	443801	广东	新增	男	1	1985	1	未婚	1	1	1985					360828		本县区以外	1	99	1950	否	2008	农业户口		否	小学/私塾		在建筑工地做搬运工	62900	建筑业	民营、私营企业	2													群众		否
3212010002720000	3212010002720000	321201	江苏	新增	男	1	1955		初婚	1	2	1955	1981	200	200	200	320481		本村/居委会	6	99	99999	否	2013	农业户口		否	未上过学		没有工作，在家务农	50100	农、林、牧、渔业	务农：农林牧副渔业生产（如种地、养殖鸡鸭水产等）	99	99999	否	1989	农业户口		否	未上过学		没有工作，在家务农	50100	农、林、牧、渔业	务农：农林牧副渔业生产（如种地、养殖鸡鸭水产等）	群众		否
1407020001030000	1407020001030000	140702	山西	新增	女	1	1982	6	初婚	1	2	1982	2002	10000	10000	10000	140826		本村/居委会	3	99	1955	否	2010	农业户口		否	初中		在山西省运城市绛县本地务农	50100	农、林、牧、渔业	务农：农林牧副渔业生产（如种地、养殖鸡鸭水产等）	2													群众		否
4438010000320000	4438010000320000	443801	广东	新增	女	21	1996		未婚	5	1	1996					445102		本村/居委会	1	2													1													群众		否
2302030000430000	2302030000430000	230203	黑龙江	新增	女	1	1975	4	初婚	1	2	1975	1995	3000	10000	0	230104		本村/居委会	6	99	1933	是		农业户口		否	未上过学		在巨源乡松花江村务农	50100	农、林、牧、渔业	务农：农林牧副渔业生产（如种地、养殖鸡鸭水产等）	99	1937	否	2015	农业户口		否	未上过学		在巨源乡松花江村务农	50100	农、林、牧、渔业	务农：农林牧副渔业生产（如种地、养殖鸡鸭水产等）	群众		否
4409030009030000	4409030009030000	440903	广东	新增	男	1	1981	11	初婚	1	2	1981	2012	0	0	0	411524		本县区以外	1	99	1954	是		农业户口		否	未上过学		在河南老家务农	50100	农、林、牧、渔业	务农：农林牧副渔业生产（如种地、养殖鸡鸭水产等）	3													群众		否
2115010000730000	2115010000730000	211501	辽宁	新增	女	2	1975	2	初婚	2	2	1975	1993	10000	20000	10000	210422		本村/居委会	1	99	99999	是		农业户口		否	小学/私塾		在新宾满族自治县南杂木种地	50102	农、林、牧、渔业	务农：农林牧副渔业生产（如种地、养殖鸡鸭水产等）	99	99999	是		农业户口		否	小学/私塾		在新宾满族自治县南杂木种地	50102	农、林、牧、渔业	务农：农林牧副渔业生产（如种地、养殖鸡鸭水产等）	群众		否
3604020001030000	3604020001030000	360402	江西	新增	女	2	1976	3	初婚	2	2	1976	1994	2500	1500	2500	360734		本村/居委会	2	99	99999	是		农业户口		否	小学/私塾		在寻乌县会昌镇种田	50102	农、林、牧、渔业	务农：农林牧副渔业生产（如种地、养殖鸡鸭水产等）	99	99999	是		农业户口		否	小学/私塾		在寻乌县会昌镇种田	50102	农、林、牧、渔业	务农：农林牧副渔业生产（如种地、养殖鸡鸭水产等）	群众		否
3501030006020000	3501030006020000	350103	福建	新增	男	1	1958	12	再婚	1	3	1958	1980	200	0	200	350121		本村/居委会	8	99	99999	否	99999	农业户口		否	未上过学		在家务农，没什么收入	50100	农、林、牧、渔业	务农：农林牧副渔业生产（如种地、养殖鸡鸭水产等）	99	99999	否	99999	农业户口		否	未上过学		在家操持家务，没什么收入	99998	农、林、牧、渔业		群众		否
4412010006200000	4412010006200000	441201	广东	新增	女	2	1964		初婚	2	2	1964	1984	200	300	200	421023		本县区以外	8	99	1938	是		农业户口		否	小学/私塾		在当地家中做农民	50102	农、林、牧、渔业	务农：农林牧副渔业生产（如种地、养殖鸡鸭水产等）	99	1936	是		农业户口		否	未上过学		在当地家中做农民	50100	农、林、牧、渔业	务农：农林牧副渔业生产（如种地、养殖鸡鸭水产等）	群众		否
4420030001510000	4420030001510000	442003	广东	新增	女	1	1976		初婚	1	2	1976	2001	99999	99999	99999	441322	龙溪街道	本村/居委会	5	99	1941	是		农业户口		否	小学/私塾		在老家耕田、务农	50100	农、林、牧、渔业	务农：农林牧副渔业生产（如种地、养殖鸡鸭水产等）	99	1954	是		农业户口		否	小学/私塾		在老家耕田、务农	50100	农、林、牧、渔业	务农：农林牧副渔业生产（如种地、养殖鸡鸭水产等）	群众		否
5105060002230000	5105060002230000	510506	四川	新增	女	1	1967	2	初婚	1	2	1967	1994	300	500	300	512002	回龙乡牛家村	本村/居委会	3	99	1940	否	2013	农业户口		否	初中		在牛家村作乡村医生	20509	卫生、体育和社会福利业	个体工商户（包括登记过的个体工商户或未登记的各类店主）	99	1934	是		农业户口		否	未上过学		在牛家村作农民，务农工作	50100	农、林、牧、渔业	务农：农林牧副渔业生产（如种地、养殖鸡鸭水产等）	群众		否
4108020007820000	4108020007820000	410802	河南	新增	男	1	1989		未婚	1	1	1989					411322		本县区以外	1	99	1968	是		农业户口		否	初中		在南阳市方城县务农	50100	农、林、牧、渔业	务农：农林牧副渔业生产（如种地、养殖鸡鸭水产等）	99	1968	是		农业户口		否	小学/私塾		在南阳市方城县务农	50100	农、林、牧、渔业	务农：农林牧副渔业生产（如种地、养殖鸡鸭水产等）	群众		否
3208030001710000	3208030001710000	320803	江苏	新增	男	11	1972		初婚	2	2	1972	1998	10000	10000	50000	321084		本村/居委会	2	99	99999	否	2014	农业户口		否	小学/私塾		在本村进行农业生产活动	50100	农、林、牧、渔业	务农：农林牧副渔业生产（如种地、养殖鸡鸭水产等）	99	99999	是		农业户口		否	小学/私塾		在本村进行农业活动	50102	农、林、牧、渔业	务农：农林牧副渔业生产（如种地、养殖鸡鸭水产等）	群众		否
4413020007120000	4413020007120000	441302	广东	新增	女	1	1955		初婚	1	2	1955	1980	0	3000	3000	440705		本村/居委会	10	99	99999	否	2014	农业户口		否	小学/私塾		在新会种田务农	50102	农、林、牧、渔业	务农：农林牧副渔业生产（如种地、养殖鸡鸭水产等）	99	99999	否	2015	农业户口		否	未上过学		在新会耕田种地务农	50102	农、林、牧、渔业	务农：农林牧副渔业生产（如种地、养殖鸡鸭水产等）	群众		否
3407010000100000	3407010000100000	340701	安徽	新增	男	1	1970		初婚	1	2	1970	1996	2000	0	2000	341623		本村/居委会	5	5													6													群众		否
3604020003230000	3604020003230000	360402	江西	新增	男	2	1969	5	初婚	2	2	1969	1993	0	0	0	360734	澄江镇	本村/居委会	5	99	1945	是		农业户口		否	未上过学		【在】澄江镇农田【做】农民	50102	农、林、牧、渔业	务农：农林牧副渔业生产（如种地、养殖鸡鸭水产等）	99	1945	是		农业户口		否	未上过学		【在】澄江镇农田【做】农民	50100	农、林、牧、渔业	务农：农林牧副渔业生产（如种地、养殖鸡鸭水产等）	群众		否
5310020003330000	5310020003330000	531002	云南	新增	男	1	1971	4	未婚	1	1	1971					530902	邦东乡团山村委会团山组	本村/居委会	0	99	99999	否	2016	农业户口		否			在农村家里种地	50102	农、林、牧、渔业	务农：农林牧副渔业生产（如种地、养殖鸡鸭水产等）	99	99999	否	2016	农业户口		否			在农村家里种地务农	50102	农、林、牧、渔业	务农：农林牧副渔业生产（如种地、养殖鸡鸭水产等）	群众		否
3503020005310000	3503020005310000	350302	福建	新增	男	1	1953		初婚	1	2	1953	1978	200	100	200	350582		本村/居委会	5	99	99999	否	1957	农业户口		否	未上过学		在福建省晋江市农村务农	50100	农、林、牧、渔业	务农：农林牧副渔业生产（如种地、养殖鸡鸭水产等）	99	1982	否	99999	农业户口		否	未上过学		在福建省晋江市农村务农	50100	农、林、牧、渔业	务农：农林牧副渔业生产（如种地、养殖鸡鸭水产等）	中共党员	1974	是
4418020005830000	4418020005830000	441802	广东	新增	男	21	1999	8	未婚	8	1	1999					441225		本村/居委会	8	1													2													群众		否
4417810005520000	4417810005520000	441781	广东	新增	女	2	99999		初婚	2	2	1971	1994	0	0	0	441781		本村/居委会	4	99	99999	是		农业户口		否	小学/私塾		在农村耕田务农	50100	农、林、牧、渔业	务农：农林牧副渔业生产（如种地、养殖鸡鸭水产等）	99	99999	是		农业户口		否	未上过学		在农村耕田务农	50100	农、林、牧、渔业	务农：农林牧副渔业生产（如种地、养殖鸡鸭水产等）	群众		否
1407020001530000	1407020001530000	140702	山西	新增	男	1	1968	2	初婚	1	2	1968	1990	1000	2000	1000	140826		本村/居委会	7	99	1923	否	1998	农业户口		否	小学/私塾		在村里种地务农干农活	50102	农、林、牧、渔业	务农：农林牧副渔业生产（如种地、养殖鸡鸭水产等）	99	1923	否	1972	农业户口		否	小学/私塾		在村里种地务农干农活	50102	农、林、牧、渔业	务农：农林牧副渔业生产（如种地、养殖鸡鸭水产等）	群众		否
3205030002110000	3205030002110000	320503	江苏	新增	女	1	1989		初婚	1	2	1989	2010	20000	20000	0	321322		本村/居委会	1	99	99999	是		农业户口		否	小学/私塾		在家里种田务农	50102	农、林、牧、渔业	务农：农林牧副渔业生产（如种地、养殖鸡鸭水产等）	99	1976	是		农业户口		否	未上过学		在家里务农种他	50102	农、林、牧、渔业	务农：农林牧副渔业生产（如种地、养殖鸡鸭水产等）	群众		否
3406010005300000	3406010005300000	340601	安徽	新增	男	1	1967		初婚	1	2	1967	1990	500	500	500	341824	上庄镇余川村	本村/居委会	6	99	99999	否	99999	农业户口		否	未上过学		在家里从事农业生产	50100	农、林、牧、渔业	务农：农林牧副渔业生产（如种地、养殖鸡鸭水产等）	99	99999	否	99999	农业户口		否	未上过学		在家里从事农业生产	50100	农、林、牧、渔业	务农：农林牧副渔业生产（如种地、养殖鸡鸭水产等）	群众		否
3208030001110000	3208030001110000	320803	江苏	新增	女	2	1969		初婚	3	2	1969	1990	1500	3500	1500	321084		本村/居委会	2	99	1942	是		农业户口		否	小学/私塾		在缦阳村从事农业工作	50100	农、林、牧、渔业	务农：农林牧副渔业生产（如种地、养殖鸡鸭水产等）	99	1945	是		农业户口		否	小学/私塾		在缦阳村从事农业生产工作	50102	农、林、牧、渔业	务农：农林牧副渔业生产（如种地、养殖鸡鸭水产等）	群众		否
4305030000910000	4305030000910000	430503	湖南	新增	男	1	1959		初婚	1	2	1959	1983	1000	500	1000	430482	松柏镇金联村葫芦湾	本村/居委会	2	99	1927	否	2002	农业户口		是	未上过学		在家里从事矿工活动	61601			3													群众		否
4410040004220000	4410040004220000	441004	广东	新增	女	11	1966		初婚	3	2	1966	1996	99999	99999	99999	440605		本村/居委会	5	99	99999	否	2011	农业户口		否	未上过学		在家乡从事务农活动	50100	农、林、牧、渔业	务农：农林牧副渔业生产（如种地、养殖鸡鸭水产等）	99	99999	否	99999	农业户口		否	未上过学		在家乡里从事务农活动	50100	农、林、牧、渔业	务农：农林牧副渔业生产（如种地、养殖鸡鸭水产等）	群众		否
4211020001030000	4211020001030000	421102	湖北	新增	女	1	1965	8	初婚	1	2	1965	1985	0	500	250	421202		本村/居委会	4	99	99999	否	2017	农业户口		否	未上过学		在家里务农，，，，，	50100	农、林、牧、渔业	务农：农林牧副渔业生产（如种地、养殖鸡鸭水产等）	99	1942	是		农业户口		否	未上过学		在家务农，，，，，	50100	农、林、牧、渔业	务农：农林牧副渔业生产（如种地、养殖鸡鸭水产等）	群众		否
3307020002010000	3307020002010000	330702	浙江	新增	男	1	1958		初婚	1	2	1958	1986	2000	1000	2000	330382		本村/居委会	5	99	99999	否	2012	农业户口		否	未上过学		在家种田，之前是集体户的情况	50102	农、林、牧、渔业	务农：农林牧副渔业生产（如种地、养殖鸡鸭水产等）	99	99999	否	2014	农业户口		否	未上过学		也是集体户，女性在家带孩子之类的	99998			中共党员	2000	否
4442010003820000	4442010003820000	444201	广东	新增	男	2	1978		初婚	2	2	1978	2004	10000	3000	10000	440781	大江镇	本村/居委会	3	3													4													群众		否
4109020002610000	4109020002610000	410902	河南	新增	男	1	1960		初婚	1	2	1960	1981	100	0	100	410183		本村/居委会	8	99	99999	否	99999	农业户口		否			在农村从事农业生产活动	50100	农、林、牧、渔业	务农：农林牧副渔业生产（如种地、养殖鸡鸭水产等）	99	99999	是		农业户口		否			在农村从事农业生产活动	50100	农、林、牧、渔业	务农：农林牧副渔业生产（如种地、养殖鸡鸭水产等）	群众		否
3714020000230000	3714020000230000	371402	山东	新增	女	2	1983		初婚	4	2	1983	2017	20000	10000	0	371322		本村/居委会	0	99	99999	是		农业户口		否	未上过学		在家里种地务农	50102	农、林、牧、渔业	务农：农林牧副渔业生产（如种地、养殖鸡鸭水产等）	99	99999	是		农业户口		否	未上过学		在家里种地务农	50102	农、林、牧、渔业	务农：农林牧副渔业生产（如种地、养殖鸡鸭水产等）	群众		否
3304020002410000	3304020002410000	330402	浙江	新增	女	2	1955		初婚	2	2	1955	1981	1000	1981	1000	330481		本村/居委会	4	99	1926	否	99999	农业户口		是	未上过学		在嘉兴市海盐县农机厂当工人	62400	制造业	民营、私营企业	99	1930	否	2017	农业户口		否	未上过学		在浙江省海宁市黄湾村务农	50100	农、林、牧、渔业	务农：农林牧副渔业生产（如种地、养殖鸡鸭水产等）	群众		否
3310010004010000	3310010004010000	331001	浙江	新增	女	2	1956		初婚	2	2	1956	1979	0	1200	600	330109		本村/居委会	6	99	99999	否	99999	农业户口		否	未上过学		农民农民农民农民	50102	农、林、牧、渔业	务农：农林牧副渔业生产（如种地、养殖鸡鸭水产等）	99	99999	否	99999	农业户口		否	未上过学		农民农民农民农民	50100	农、林、牧、渔业	务农：农林牧副渔业生产（如种地、养殖鸡鸭水产等）	群众		否
3202020010120000	3202020010120000	320202	江苏	新增	女	11	1969		初婚	3	2	1969	1996	2000	3000	99999	320115		本村/居委会	3	99	1939	是		农业户口		否	小学/私塾		在南京市江宁区务农	50100	农、林、牧、渔业	务农：农林牧副渔业生产（如种地、养殖鸡鸭水产等）	99	1934	是		农业户口		否	小学/私塾		在南京市江宁区务农	50100	农、林、牧、渔业	务农：农林牧副渔业生产（如种地、养殖鸡鸭水产等）	群众		否
3310010004010000	3310010004010000	331001	浙江	新增	女	21	1980	1	初婚	4	2	1980	2002	100000	300000	70000	330109		本村/居委会	1	1													2													群众		否
4411010001510300	4411010001510000	441101	广东	新增	女	2	1971	10	初婚	2	2	1971	1995	5000	5000	5000	440607		本村/居委会	3	99	1942	是		农业户口		否	小学/私塾		在自己的田地耕田	50102	农、林、牧、渔业	务农：农林牧副渔业生产（如种地、养殖鸡鸭水产等）	99	1945	是		农业户口		否	初中		在自己的田地耕田	50102	农、林、牧、渔业	务农：农林牧副渔业生产（如种地、养殖鸡鸭水产等）	中共党员	1991	否
4308010002220000	4308010002220000	430801	湖南	新增	男	1	1964		初婚	1	2	1964	99999	500	500	0	431382		本村/居委会	3	99	99999	否	99999	农业户口			小学/私塾		在本乡村从事务农工作	50100	农、林、牧、渔业	务农：农林牧副渔业生产（如种地、养殖鸡鸭水产等）	99	99999	否	99999	农业户口			小学/私塾		在本乡村从事务农工作	50100	农、林、牧、渔业	务农：农林牧副渔业生产（如种地、养殖鸡鸭水产等）	群众		否
4406030009430000	4406030009430000	440603	广东	新增	女	21	2003	10	未婚	2	1	2003					445281		本县区以外	4	99	99999	是		农业户口		否	小学/私塾		没有见过父亲，不清楚	99999			1													群众		否
3307020000910000	3307020000910000	330702	浙江	新增	女	1	1959		初婚	1	2	1959	1981	0	500	0	330382		本村/居委会	7	99	99999	否	2013	农业户口		否	未上过学		在智仁乡西滩村务农	50100	农、林、牧、渔业	务农：农林牧副渔业生产（如种地、养殖鸡鸭水产等）	99	1934	否	2017	农业户口		否	未上过学		在智仁乡西滩村务农	50100	农、林、牧、渔业	务农：农林牧副渔业生产（如种地、养殖鸡鸭水产等）	群众		否
4506020001700000	4506020001700000	450602	广西	新增	男	1	1969		初婚	1	2	1969	1993	300	0	300	451027		本村/居委会	5	1													2													群众		否
4442010001720000	4442010001720000	444201	广东	新增	女	2	1959		初婚	2	2	1959	1984	500	700	500	440781		本村/居委会	7	99	99999	否	99999	农业户口		否	未上过学		在自家农田耕种农作物	50102	农、林、牧、渔业	务农：农林牧副渔业生产（如种地、养殖鸡鸭水产等）	99	1928	是		农业户口		否	未上过学		在自家农田耕种农作物	50102	农、林、牧、渔业	务农：农林牧副渔业生产（如种地、养殖鸡鸭水产等）	群众		否
4211020000330000	4211020000330000	421102	湖北	新增	女	1	1970	2	初婚	1	2	1970	2001	20000	20000	5000	421202		本村/居委会	5	99	1950	是		农业户口		是	初中		在信用社做会计	50199	国家机关、党政机关和社会团体	国有/集体事业单位	99	1952	是		农业户口		否	初中		在家务农，，，，，，，	50100	农、林、牧、渔业		群众		否
1304030002010000	1304030002010000	130403	河北	新增	男	2	1962		初婚	2	2	1962	1988	1000	600	1000	130229		本村/居委会	4	99	1930	否	2016	农业户口		是	小学/私塾		当兵，在家务农	50100	农、林、牧、渔业	务农：农林牧副渔业生产（如种地、养殖鸡鸭水产等）	99	1935	否	2008	农业户口		否	小学/私塾		在家里务农，干农活	50100	农、林、牧、渔业	务农：农林牧副渔业生产（如种地、养殖鸡鸭水产等）	群众		否
1304010003000000	1304010003000000	130401	河北	新增	女	1	1968		初婚	1	2	1968	1995	99999	6000	99999	130229		本村/居委会	2	99	1941	是		非农户口		否	初中		在马家沟煤矿村上班	61600	采掘业	国营企业	99	1938	是		农业户口		否			在家日常进行农业活动	50100	农、林、牧、渔业	务农：农林牧副渔业生产（如种地、养殖鸡鸭水产等）	群众		否
5208010005530000	5208010005530000	520801	贵州	新增	男	1	1992	6	未婚	4	1	1992					520123		本村/居委会	2	2													3													群众		否
3305010000400000	3305010000400000	330501	浙江	新增	男	2	1975		初婚	2	2	1975	2000	300000	20000	300000	330282		本村/居委会	1	4													5													群众		否
5004010005730000	5004010005730000	500401	重庆	新增	女	1	2001	7	未婚	1	1	2001					500116		本村/居委会	0	2													99	99999	是		其他	父母亲离婚，受访者不清楚				父母亲离婚，受访者不清楚	99999			群众		否
4435010001710000	4435010001710000	443501	广东	新增	男	2	1982		初婚	2	2	1982	2010	50000	50000	40000	442000		本村/居委会	2	4													5													群众		否
5303010000800000	5303010000800000	530301	云南	新增	男	1	1964		初婚	1	2	1964	1985	300	100	300	530823		本村/居委会	4	99	99999	否	1985	其他	99998	否	未上过学		在普洱市景东彝族自治县务农	50100	农、林、牧、渔业	务农：农林牧副渔业生产（如种地、养殖鸡鸭水产等）	2													群众		否
3307010004800000	3307010004800000	330701	浙江	新增	女	1	1974		初婚	1	2	1974	2000	99999	99999	0	330382		本乡镇（街道）其他村居委会	3	99	1946	是		农业户口		否	小学/私塾		在北白象镇干农活	50100	农、林、牧、渔业	务农：农林牧副渔业生产（如种地、养殖鸡鸭水产等）	99	1951	是		农业户口		否	小学/私塾		在北白象镇干农活	50100	农、林、牧、渔业	务农：农林牧副渔业生产（如种地、养殖鸡鸭水产等）	群众		否
4421050004930000	4421050004930000	442105	广东	新增	女	1	1970	12	初婚	1	2	1970	1995	0	99999	0	441704	北惯镇彭村村委会	本村/居委会	3	99	99999	否	2015	农业户口		否			在阳春家里务农	50100	农、林、牧、渔业	务农：农林牧副渔业生产（如种地、养殖鸡鸭水产等）	99	99999	是		农业户口		否	未上过学		在阳春家里务农	50100	农、林、牧、渔业	务农：农林牧副渔业生产（如种地、养殖鸡鸭水产等）	群众		否
3606010001420000	3606010001420000	360601	江西	新增	女	11	1973		初婚	3	2	1973	1994	3000	10000	3000	360322		本村/居委会	5	99	99999	否	2004	农业户口		否	未上过学		在山里帮别人烧木炭	80000	其他行业		99	99999	否	2011	农业户口		否	未上过学		在家里干农活，当家庭主妇	50100			群众		否
3702020002120000	3702020002120000	370202	山东	新增	男	2	1987		初婚	2	2	1987	2010	999999	99999	999997	370811		本村/居委会	0	99	1960	否	99999	农业户口		否	未上过学		在化工工厂做工人	61100	制造业	国有/集体事业单位	99	1962	否	99999	农业户口		否	未上过学		在家里是劳动妇女	99998		务农：农林牧副渔业生产（如种地、养殖鸡鸭水产等）	群众		否
1408010002220000	1408010002220000	140801	山西	新增	女	2	1973		初婚	2	2	1973	99999	10000	100000	0	140227		本村/居委会	2	99	99999	否	99999	农业户口		否			山西省大同市大同县务农	50100	农、林、牧、渔业	务农：农林牧副渔业生产（如种地、养殖鸡鸭水产等）	99	99999	是		农业户口		否	小学/私塾		山西省大同市大同县务农	50100	农、林、牧、渔业	务农：农林牧副渔业生产（如种地、养殖鸡鸭水产等）	群众		否
1301020002810000	1301020002810000	130102	河北	新增	女	22	1970		初婚	3	2	1970	1998	100000	50000	100000	130638	昝岗镇赵岗村358号	本村/居委会	2	1													99	1946	是		农业户口		否	未上过学		在家里从事农业活动	50100		务农：农林牧副渔业生产（如种地、养殖鸡鸭水产等）	群众		否
4435010005520000	4435010005520000	443501	广东	新增	男	2	1969		初婚	2	2	1969	1996	20000	30000	99999	442000		本村/居委会	4	99	1926	否	2006	农业户口		否	小学/私塾		在家里务农，耕地，自给自足	50100	农、林、牧、渔业	务农：农林牧副渔业生产（如种地、养殖鸡鸭水产等）	99	99999	否	2000	农业户口		否	未上过学		在家务农，耕地，自给自足	50100	农、林、牧、渔业	务农：农林牧副渔业生产（如种地、养殖鸡鸭水产等）	群众		否
4435010006630000	4435010006630000	443501	广东	新增	女	1	1968	12	离异	1	4	1968	1991	3000	490	99999	441823		本县区以外	4	99	99999	否	99999	农业户口		是	未上过学		在供销社做主任	40102	国家机关、党政机关和社会团体	国营企业	99	1933	是		农业户口		否	未上过学		在家务农，耕田种地	50102	农、林、牧、渔业	务农：农林牧副渔业生产（如种地、养殖鸡鸭水产等）	群众		否
4402030000410000	4402030000410000	440203	广东	新增	女	1	1968		初婚	1	2	1968	1991	4000	2000	2000	431121		本县区以外	3	99	1924	否	2014	农业户口		是	大学本科		在家乡那里务农	50100	农、林、牧、渔业	务农：农林牧副渔业生产（如种地、养殖鸡鸭水产等）	99	1926	是		农业户口		否	小学/私塾		在家乡那里务农	50100	农、林、牧、渔业	务农：农林牧副渔业生产（如种地、养殖鸡鸭水产等）	群众		否
4302030000430000	4302030000430000	430203	湖南	新增	女	2	1979	8	初婚	2	2	1979	2001	0	0	0	431321		本乡镇（街道）其他村居委会	3	99	1954	否	2017	农业户口			小学/私塾		在家从事农业生产活动	50100	农、林、牧、渔业	务农：农林牧副渔业生产（如种地、养殖鸡鸭水产等）	99	1956	是		农业户口			普通高中		在家从事农业生产活动	50100	农、林、牧、渔业	务农：农林牧副渔业生产（如种地、养殖鸡鸭水产等）	群众		否
4440010004530000	4440010004530000	444001	广东	新增	男	21	1987	8	初婚	3	2	1987	2014	70000	10000	35000	441623		本村/居委会	4	2													1													群众		否
1101040006330000	1101040006330000	110104	北京	新增	女	1	1989	10	初婚	1	2	1989	2016	0	130000	0	130682		本县区以外	1	99	1969	否	2018	农业户口		否	普通高中		在自家超市做售货员	40102	批发和零售贸易、餐饮业	个体工商户（包括登记过的个体工商户或未登记的各类店主）	99	1966	是		农业户口		否	初中		在自家超市做收货员	40101	批发和零售贸易、餐饮业	个体工商户（包括登记过的个体工商户或未登记的各类店主）	群众		否
5002010000300000	5002010000300000	500201	重庆	新增	女	11	1960		丧偶	2	5	1960	1980	300	0	300	500114		本村/居委会	0	99	1929	否	2008	农业户口		否	小学/私塾		木匠工作，在村里进行这样工作	60600			2													群众		否
5202020001510000	5202020001510000	520202	贵州	新增	男	21	1984		初婚	3	2	1984	2007	16000	0	10000	520000	贵州省贞丰县挽澜镇店子村托田组	本村/居委会	2	1													2													中共党员	2000	否
4313010000530000	4313010000530000	431301	湖南	新增	女	1	1973	12	同居	1	6	1973					431281		本村/居委会	5	99	99999	是		农业户口		否	未上过学		在家中的田地种田、务农	50102	农、林、牧、渔业	无固定工作者（零散工、摊贩、无派遣单位的保姆、自营运司机、手工工匠等）	99	99999	是		农业户口		否	未上过学		在家里田地种田、务农	50102	农、林、牧、渔业	无固定工作者（零散工、摊贩、无派遣单位的保姆、自营运司机、手工工匠等）	群众		否
4442010004020000	4442010004020000	444201	广东	新增	女	1	1966		初婚	1	2	1966	1992	3500	3500	3500	440781		本村/居委会	2	99	99999	否	2000	农业户口		否	小学/私塾		在自家农田耕种农作物	50102	农、林、牧、渔业	务农：农林牧副渔业生产（如种地、养殖鸡鸭水产等）	99	99999	否	2012	农业户口		否	未上过学		在自家农田耕种农作物	50102	农、林、牧、渔业	务农：农林牧副渔业生产（如种地、养殖鸡鸭水产等）	群众		否
3702030004730000	3702030004730000	370203	山东	新增	男	2	1978	8	初婚	2	2	1978	2002	2000	1000	1000	370811		本村/居委会	0	99	99999	否	2008	农业户口		否	未上过学		他父亲的主要职业是务农	50100	农、林、牧、渔业	务农：农林牧副渔业生产（如种地、养殖鸡鸭水产等）	99	99999	是		农业户口		否	未上过学		母亲的主要职业是务农	50100	农、林、牧、渔业	务农：农林牧副渔业生产（如种地、养殖鸡鸭水产等）	群众		否
6112010002620000	6112010002620000	611201	陕西	新增	男	21	1989		未婚	3	1	1989					610628		本村/居委会	0	1													2													群众		否
3507030002110000	3507030002110000	350703	福建	新增	男	21	1992	7	未婚	4	1	1992					350622		本乡镇（街道）其他村居委会	1	1													2													群众		否
3304020004110000	3304020004110000	330402	浙江	新增	女	2	1957		初婚	2	2	1957	1980	500	500	500	330481		本村/居委会	2	99	1933	否	2007	非农户口		是	小学/私塾		在浙江省海宁市尖山村政府工作	30000	国家机关、党政机关和社会团体	党政机关、人民团体、军队	3													群众		否
4420030000410000	4420030000410000	442003	广东	新增	女	22	1990		初婚	4	2	1990	2010	0	99999	0	441322	龙溪街道	本村/居委会	4	99	1955	是		农业户口		否	初中		在老家务农、耕田	50100	农、林、牧、渔业	务农：农林牧副渔业生产（如种地、养殖鸡鸭水产等）	99	1958	是		农业户口		否	小学/私塾		在老家耕田、务农	50100	农、林、牧、渔业	务农：农林牧副渔业生产（如种地、养殖鸡鸭水产等）	群众		否
1309010002620000	1309010002620000	130901	河北	新增	女	1	1977		初婚	1	2	1977	1998	3000	10000	0	130728		本村/居委会	1	99	99999	是		农业户口		否	小学/私塾		在家里从事农业活动	50100	农、林、牧、渔业	务农：农林牧副渔业生产（如种地、养殖鸡鸭水产等）	99	99999	是		农业户口		否	小学/私塾		在家里从事农业活动	50100	农、林、牧、渔业	务农：农林牧副渔业生产（如种地、养殖鸡鸭水产等）	群众		否
4402030001510000	4402030001510000	440203	广东	新增	女	11	1967	8	初婚	2	2	1967	1995	0	1800	0	440904		本村/居委会	5	99	99999	否	2000	农业户口		是	小学/私塾		在家乡田地务农	50100	农、林、牧、渔业	务农：农林牧副渔业生产（如种地、养殖鸡鸭水产等）	99	1932	是		农业户口		否	未上过学		在家乡田地务农	50100	农、林、牧、渔业	务农：农林牧副渔业生产（如种地、养殖鸡鸭水产等）	群众		否
4109010014930000	4109010014930000	410901	河南	新增	女	1	1976	7	初婚	1	2	1976	2000	99998	99998	99998	410183		本县（县级市、区）其他乡镇街道	2	99	99999	是		农业户口		否	小学/私塾		一直在新密老家务农	50100	农、林、牧、渔业	务农：农林牧副渔业生产（如种地、养殖鸡鸭水产等）	99	99999	是		农业户口		否	小学/私塾		一直在老家务农	50100	农、林、牧、渔业	务农：农林牧副渔业生产（如种地、养殖鸡鸭水产等）	群众		否
4442020008130000	4442020008130000	444202	广东	新增	男	21	1991	1	未婚	3	1	1992					441500	广东省汕尾市红海湾开发区	本县区以外	2	99	99999	否	99999	农业户口		否	初中		在自己的小生意做药材生意	40100	批发和零售贸易、餐饮业		1													群众		否
5102030001800000	5102030001800000	510203	四川	新增	女	2	1968		初婚	2	2	1968	2005	0	1500	0	510421		本乡镇（街道）其他村居委会	2	99	1939	是		农业户口		否	未上过学		在家从事农业生产	50100	农、林、牧、渔业	务农：农林牧副渔业生产（如种地、养殖鸡鸭水产等）	99	1936	是		农业户口		否	未上过学		在家从事农业生产	50100	农、林、牧、渔业	务农：农林牧副渔业生产（如种地、养殖鸡鸭水产等）	群众		否
4439010012030000	4439010012030000	443901	广东	新增	女	1	1980	3	初婚	1	2	1980	2001	0	99999	0	511381		本县区以外	0	99	1954	是		农业户口		是	初中		在农村地区做基层干部工作	10500	国家机关、党政机关和社会团体	村居委会等自治组织	99	1954	是		农业户口		否	未上过学		在家乡从事农业生产活动	50100	农、林、牧、渔业	务农：农林牧副渔业生产（如种地、养殖鸡鸭水产等）	群众		否
4106040003110000	4106040003110000	410604	河南	新增	女	22	1975		初婚	4	2	1975	1998	2000	2000	2000	411025		本村/居委会	1	1													3													群众		否
4501020001600000	4501020001600000	450102	广西	新增	男	3	1988		未婚	5	2	1988	2013	35000	30000	30000	450803		本村/居委会	1	2													3													群众		否
5203010002000000	5203010002000000	520301	贵州	新增	男	21	2000		未婚	3	1	2000					520325		本村/居委会	2	2													1													群众		否
4420030005630000	4420030005630000	442003	广东	新增	女	1	1984	4	初婚	1	2	1984	2005	10000	99999	10000	441322	龙溪龙岗村第十合作社	本村/居委会	5	99	1962	是		农业户口		否	小学/私塾		在电镀基地做保安	30202	电力、煤气及水的生产和供给业		2													群众		否
4409050001330000	4409050001330000	440905	广东	新增	女	2	1996	10	初婚	2	2	1966	1992	0	0	0	450902		本县区以外	4	99	1937	否	2007	农业户口		是	初中		在村里做管理干部	10500	国家机关、党政机关和社会团体	党政机关、人民团体、军队	99	99999	是		农业户口		否	小学/私塾		在家里田地做农民	50100	农、林、牧、渔业	务农：农林牧副渔业生产（如种地、养殖鸡鸭水产等）	群众		否
5202020002810000	5202020002810000	520202	贵州	新增	男	1	1976		初婚	2	2	1976	99999	500	200	0	522325		本村/居委会	1	99	99999	否	2014	农业户口		否			在村里面务农，种植水稻、玉米	50102	农、林、牧、渔业	务农：农林牧副渔业生产（如种地、养殖鸡鸭水产等）	3													群众		否
3507030002110000	3507030002110000	350703	福建	新增	男	21	1988	3	未婚	3	1	1988					350622		本乡镇（街道）其他村居委会	1	1													2													群众		否
1308010003320000	1308010003320000	130801	河北	新增	女	1	1971		初婚	1	2	1971	1993	2000	3000	2000	130430	李二庄村	本村/居委会	5	99	1942	是		农业户口		否			在邱县医院当医生	20500	卫生、体育和社会福利业	国有/集体事业单位	99	1948	否	2013	农业户口		否	初中		在家里操持家务	99998			群众		否
4421050007530000	4421050007530000	442105	广东	新增	女	1	1966	4	初婚	1	2	1966	99999	99999	99999	99999	441704	北惯镇彭村村委会兴平村	本村/居委会	5	99	99999	是		农业户口		否	小学/私塾		在农村种田务农	50102		务农：农林牧副渔业生产（如种地、养殖鸡鸭水产等）	99	99999	是		农业户口		否	小学/私塾		在农村务农种田	50102		务农：农林牧副渔业生产（如种地、养殖鸡鸭水产等）	群众		否
6113020001730000	6113020001730000	611302	陕西	新增	女	21	1994	2	未婚	3	1	1994					610528		本村/居委会	2	1													2													群众		否
5003010000210000	5003010000210000	500301	重庆	新增	女	21	1985		未婚	3	2	1985	2014	30000	120000	0	500115		本村/居委会	1	1													2													群众		否
3314010004520000	3314010004520000	331401	浙江	新增	男	11	1965		初婚	2	2	1965	1991	4000	4000	4000	330111		本村/居委会	2	4													99	99999	否	99999	农业户口		否	未上过学		在富阳农村种地	50102	农、林、牧、渔业	务农：农林牧副渔业生产（如种地、养殖鸡鸭水产等）	群众		否
4413020004720000	4413020004720000	441302	广东	新增	男	2	1958		初婚	2	2	1958	1983	1000	600	600	440705		本村/居委会	7	99	1915	否	1979	农业户口		否	小学/私塾		在新会做建筑散工	62900	制造业	集体企业	99	1915	否	2008	农业户口		否	小学/私塾		没有做事情，在家里带孩子	99998			群众		否
4420000003220000	4420000003220000	442000	广东	新增	男	11	1962		初婚	3	2	1962	1987	5000	1000	5000	442000		本村/居委会	6	99	1936	否	1963	农业户口			小学/私塾		在中山市板芙镇务农	50100	农、林、牧、渔业	务农：农林牧副渔业生产（如种地、养殖鸡鸭水产等）	99	1937	否	2011	农业户口		否	未上过学		在中山市板芙镇务农	50100	农、林、牧、渔业	务农：农林牧副渔业生产（如种地、养殖鸡鸭水产等）	群众		否
4404020003620000	4404020003620000	440402	广东	新增	女	1	1974		初婚	1	2	1974	1993	200	200	200	511025		本县区以外	1	99	99999	是		农业户口		否	未上过学		在老家农村做农民	50102	农、林、牧、渔业	务农：农林牧副渔业生产（如种地、养殖鸡鸭水产等）	99	99999	是		农业户口		否	未上过学		在老家农村做农民	50100	农、林、牧、渔业	务农：农林牧副渔业生产（如种地、养殖鸡鸭水产等）	群众		否
3705020000920500	3705020000920000	370502	山东	新增	女	11	1957		初婚	1	2	1957	1981	200	1000	200	371329		本村/居委会	3	99	99999	否	99999	农业户口		否	未上过学		农民、在家务农	50102	农、林、牧、渔业	务农：农林牧副渔业生产（如种地、养殖鸡鸭水产等）	99	99999	否	99999	农业户口		否	未上过学		农民、在家务农	50100	农、林、牧、渔业	务农：农林牧副渔业生产（如种地、养殖鸡鸭水产等）	群众		否
4417810006230000	4417810006230000	441781	广东	新增	女	1	1982	9	初婚	1	2	1982	2004	12000	50000	12000	441781		本村/居委会	3	99	1954	否	2013	农业户口			普通高中		松柏镇村长 村干部	10500	国家机关、党政机关和社会团体	党政机关、人民团体、军队	99	1956	是		农业户口		否	小学/私塾		务农 农业生产经营	50100	农、林、牧、渔业	务农：农林牧副渔业生产（如种地、养殖鸡鸭水产等）	群众		否
4426010000400000	4426010000400000	442601	广东	新增	女	2	1962		初婚	2	3	1962	1983	0	0	0	442000		本村/居委会	4	99	99999	否	1985	农业户口		否	未上过学		在农地种地，务农	50102	农、林、牧、渔业	务农：农林牧副渔业生产（如种地、养殖鸡鸭水产等）	99	99999	否	2005	农业户口		否	未上过学		在农地种田，务农	50102	农、林、牧、渔业	务农：农林牧副渔业生产（如种地、养殖鸡鸭水产等）	群众		否
3501020001000000	3501020001000000	350102	福建	新增	女	2	1972		初婚	2	2	1972	1998	10000	30000	0	350121		本村/居委会	4	99	99999	是		农业户口		否	初中		在闽侯县从事农业工作	50100	农、林、牧、渔业	务农：农林牧副渔业生产（如种地、养殖鸡鸭水产等）	99	99999	否	99999	农业户口		否	未上过学		在闽侯县从事农业工作	50100	农、林、牧、渔业	务农：农林牧副渔业生产（如种地、养殖鸡鸭水产等）	群众		否
3501030003010000	3501030003010000	350103	福建	新增	男	2	1982		初婚	2	4	1982	2007	20000	0	20000	350121	南通镇瓜山村	本村/居委会	0	99	99999	否	1982	农业户口					在当地的村庄务农	50100	农、林、牧、渔业	务农：农林牧副渔业生产（如种地、养殖鸡鸭水产等）	4													群众		否
3206020007010000	3206020007010000	320602	江苏	新增	女	21	1982		初婚	3	2	1982	2010	99999	99999	99999	320282		本村/居委会	0	2													1													中共党员	2002	否
1310010004330000	1310010004330000	131001	河北	新增	男	1	1954	10	初婚	1	2	1954	1981	400	300	400	130402		本村/居委会	6	99	99999	否	2012	农业户口		否	小学/私塾		在邯郸本地务农，	50100	农、林、牧、渔业	务农：农林牧副渔业生产（如种地、养殖鸡鸭水产等）	99	99999	否	99999	农业户口		否	未上过学		在邯郸本地务农，	50100	农、林、牧、渔业	务农：农林牧副渔业生产（如种地、养殖鸡鸭水产等）	中共党员	1979	是
6202040000810000	6202040000810000	620204	甘肃	新增	女	1	1987	1	初婚	4	2	1987	2008	5000	15000	5000	621225		本村/居委会	1	99	99999	是		农业户口		否	小学/私塾		在西和县段家村务农	50100	农、林、牧、渔业	务农：农林牧副渔业生产（如种地、养殖鸡鸭水产等）	99	99999	是		农业户口		否	小学/私塾		在西和县段家村务农	50100	农、林、牧、渔业	务农：农林牧副渔业生产（如种地、养殖鸡鸭水产等）	群众		否
4311010000620000	4311010000620000	431101	湖南	新增	女	2	1972		初婚	2	2	1972	99999	99999	99999	99999	431021		本村/居委会	3	4													5													群众		否
4426010001500000	4426010001500000	442601	广东	新增	女	1	1958		初婚	1	2	1958	1988	99999	99999	99999	442000		本村/居委会	4	99	99999	否	2012	农业户口		是	未上过学		在村委会做干部	10500	国家机关、党政机关和社会团体	村居委会等自治组织	99	99999	是		农业户口		否	未上过学		在农地种地，务农	50102	农、林、牧、渔业	务农：农林牧副渔业生产（如种地、养殖鸡鸭水产等）	群众		否
3310010000710000	3310010000710000	331001	浙江	新增	女	21	1982		初婚	2	2	1982	2003	99999	99999	99999	330109		本村/居委会	1	1													99	1958	否	2002	农业户口		否			农民农民农民农民农民	50100	农、林、牧、渔业	务农：农林牧副渔业生产（如种地、养殖鸡鸭水产等）	群众		否
1208020001530000	1208020001530000	120802	天津	新增	女	2	1962	4	初婚	2	2	1962	99999	600	600	5	120119		本村/居委会	4	99	99999	否	1967	农业户口					在村中做书记工作	10500	国家机关、党政机关和社会团体	村居委会等自治组织	99	1923	是		农业户口		否	未上过学		在家从事务农工作	50100	农、林、牧、渔业	务农：农林牧副渔业生产（如种地、养殖鸡鸭水产等）	群众		否
4438020003330000	4438020003330000	443802	广东	新增	女	2	1971		初婚	2	2	1971	1995	0	5000	0	440781		本村/居委会	5	99	99999	否	99999	农业户口		否	小学/私塾		在农村里耕种责任田	50102	农、林、牧、渔业	务农：农林牧副渔业生产（如种地、养殖鸡鸭水产等）	99	99999	否	99999	农业户口		否	未上过学		在农村里耕种责任田	50102	农、林、牧、渔业	务农：农林牧副渔业生产（如种地、养殖鸡鸭水产等）	群众		否
3603020014530000	3603020014530000	360302	江西	新增	男	1	1974	8	初婚	1	2	1974	2002	20000	0	20000	360725		本村/居委会	3	99	99999	是		农业户口		否	未上过学		在农村做农业生产	50100	农、林、牧、渔业	务农：农林牧副渔业生产（如种地、养殖鸡鸭水产等）	99	99999	是		农业户口		否	未上过学		在农村做农业生产	50100	农、林、牧、渔业	务农：农林牧副渔业生产（如种地、养殖鸡鸭水产等）	群众		否
4419020002100000	4419020002100000	441902	广东	新增	女	22	1984		初婚	5	2	1984	2009	5000	8000	5000	441204		本村/居委会	2	99	1952	是		农业户口		否	初中		在家乡广西务农	50100	农、林、牧、渔业	务农：农林牧副渔业生产（如种地、养殖鸡鸭水产等）	99	1953	是		农业户口		否	初中		在家乡广西务农	50100	农、林、牧、渔业	务农：农林牧副渔业生产（如种地、养殖鸡鸭水产等）	群众		否
1103020003600000	1103020003600000	110302	北京	新增	男	2	1983		初婚	2	2	1983	2010	100000	100000	200000	110106		本乡镇（街道）其他村居委会	0	99	1958	是		农业户口		是	初中		在附近的市场做管理	40706	社会服务	村居委会等自治组织	99	1960	是		农业户口		否	初中		在市场做管理人员	40706	社会服务	村居委会等自治组织	中共党员	2016	否
4109010004800000	4109010004800000	410901	河南	新增	男	21	1973		初婚	2	2	1973	1991	2000	2000	2000	410183		本县（县级市、区）其他乡镇街道	2	99	1949	否	2002	农业户口		否	小学/私塾		在老家农村做农民	50102	农、林、牧、渔业	务农：农林牧副渔业生产（如种地、养殖鸡鸭水产等）	99	1949	是		农业户口		否	小学/私塾		在老家农村务农	50100	农、林、牧、渔业	务农：农林牧副渔业生产（如种地、养殖鸡鸭水产等）	群众		否
4431020006730000	4431020006730000	443102	广东	新增	女	11	1974	2	初婚	3	2	1974	1998	20000	20000	20000	440605		本县区以外	2	99	99999	是		农业户口		否	小学/私塾		在香港担任保安这一职业	30202	社会服务	民营、私营企业	99	1954	否	1995	农业户口		否	未上过学		在肇庆的农村担任农民职业	50100	农、林、牧、渔业		群众		否
4212030002830000	4212030002830000	421203	湖北	新增	男	1	1967	10	丧偶	1	5	1967	1989	500	500	0	420528		本村/居委会	4	99	99999	否	1995	农业户口		否	小学/私塾		在自己家中种田	50102	农、林、牧、渔业	务农：农林牧副渔业生产（如种地、养殖鸡鸭水产等）	99	99999	否	2011	农业户口		否	未上过学		在自己家中种地	50102	农、林、牧、渔业	务农：农林牧副渔业生产（如种地、养殖鸡鸭水产等）	群众		否
3316010001730000	3316010001730000	331601	浙江	新增	女	1	1982	12	初婚	1	2	1982	2003	30000	30000	18888	431122		本县区以外	5	99	1938	是		农业户口		否	小学/私塾		务农。。。。。。	50100	农、林、牧、渔业	务农：农林牧副渔业生产（如种地、养殖鸡鸭水产等）	99	1941	是		农业户口		否	小学/私塾		务农。。。。。。	50100	农、林、牧、渔业	务农：农林牧副渔业生产（如种地、养殖鸡鸭水产等）	群众		否
3202010004900000	3202010004900000	320201	江苏	新增	女	1	1985		未婚	1	1	1985					320115		本村/居委会	0	2													3													群众		否
4410040000420000	4410040000420000	441004	广东	新增	男	21	1996		未婚	2	1	1996					440605		本村/居委会	0	1													3													群众		否
1310010000230000	1310010000230000	131001	河北	新增	男	1	1982	8	初婚	1	2	1982	2002	10000	3000	20000	130402		本村/居委会	2	2													3													中共党员	2005	否
6204020000510000	6204020000510000	620402	甘肃	新增	男	21	1989		初婚	4	2	1989	2010	70000	35000	35000	620525		本村/居委会	3	2													1													群众		否
1304010000400000	1304010000400000	130401	河北	新增	女	1	1986	2	初婚	5	2	1986	2007	20000	20000	20000	130229		本村/居委会	3	2													1													群众		否
3304020003910000	3304020003910000	330402	浙江	新增	女	1	1963		初婚	1	2	1963	1986	2000	2000	2000	330481		本村/居委会	4	99	99999	否	1985	非农户口		否	小学/私塾		在海宁市理发店做理发师	41003	社会服务		99	99999	否	2006	农业户口		否	未上过学		在浙江省海宁市务农	50100	农、林、牧、渔业	务农：农林牧副渔业生产（如种地、养殖鸡鸭水产等）	群众		否
3714020001930000	3714020001930000	371402	山东	新增	女	1	1965	10	初婚	1	2	1965	1980	0	3	3	371322		本村/居委会	5	99	99999	否	99999	农业户口		否	未上过学		在农村里面进行农业生产	50100	农、林、牧、渔业	务农：农林牧副渔业生产（如种地、养殖鸡鸭水产等）	99	99999	否	1988	农业户口		否	未上过学		在农村的家里做农活	50100	农、林、牧、渔业	务农：农林牧副渔业生产（如种地、养殖鸡鸭水产等）	群众		否
6113010002220000	6113010002220000	611301	陕西	新增	女	11	1978		初婚	5	2	1977	2001	10000	20000	10000	610528		本村/居委会	2	99	1948	是		非农户口		是	初中		陕西省铜川市国有退休工人	60000	电力、煤气及水的生产和供给业	国有/集体事业单位	99	1954	是		农业户口		否	初中		在陕西省富平县家务农	50100			群众		否
4502020000610000	4502020000610000	450202	广西	新增	男	21	1977		初婚	2	2	1977	2001	99999	99999	10000	450804		本村/居委会	5	99	99999	否	2008	农业户口		否	小学/私塾		在居住地务农维持生活	50100	农、林、牧、渔业	务农：农林牧副渔业生产（如种地、养殖鸡鸭水产等）	1													群众		否
5307010006920000	5307010006920000	530701	云南	新增	女	1	1974		初婚	1	2	1974	1994	300	500	200	530103		本村/居委会	3	99	1951	是		农业户口		是	普通高中		在农村老家务农，主要就是种地	50102	农、林、牧、渔业	务农：农林牧副渔业生产（如种地、养殖鸡鸭水产等）	99	1949	是		农业户口		否	未上过学		在农村老家务农，种地	50102	农、林、牧、渔业	务农：农林牧副渔业生产（如种地、养殖鸡鸭水产等）	群众		否
3314020006130000	3314020006130000	331402	浙江	新增	女	1	1979		初婚	1	2	1979	1993	3000	10000	0	330111		本村/居委会	1	99	99999	是		农业户口		是	小学/私塾		在富阳农村务农	50100	农、林、牧、渔业	务农：农林牧副渔业生产（如种地、养殖鸡鸭水产等）	99	99999	是		农业户口		否	未上过学		在富阳农村务农	50100	农、林、牧、渔业	务农：农林牧副渔业生产（如种地、养殖鸡鸭水产等）	群众		否
1304030001610000	1304030001610000	130403	河北	新增	女	21	1986		离异	4	4	1986	2013	0	0	0	130229		本村/居委会	1	1													2													群众		否
4419020003400000	4419020003400000	441902	广东	新增	男	1	1969		初婚	1	2	1969	2000	99999	99999	99999	441204	蛟塘村	本村/居委会	3	5																										中共党员	2014	否
4108020003010010	4108020003010000	410802	河南	新增	女	81	1956		初婚	13	2	1964	1979	99999	0	0	410225		本县区以外	7	99	99999	否	99999	农业户口		否	未上过学		务农从事农业活动	50100	农、林、牧、渔业	务农：农林牧副渔业生产（如种地、养殖鸡鸭水产等）	99	99999	否	99999	农业户口		否	未上过学		务农从事农业活动	50100	农、林、牧、渔业	务农：农林牧副渔业生产（如种地、养殖鸡鸭水产等）	群众		否
4420000000520000	4420000000520000	442000	广东	新增	男	2	1957		初婚	2	2	1957	1983	800	0	0	442000		本村/居委会	4	99	1921	否	2014	农业户口		否	小学/私塾		在中山板芙做农民	50102	农、林、牧、渔业	务农：农林牧副渔业生产（如种地、养殖鸡鸭水产等）	99	1920	否	99999	农业户口		否	未上过学		在中山板芙做农民	50100	农、林、牧、渔业	务农：农林牧副渔业生产（如种地、养殖鸡鸭水产等）	群众		是
4444010009830000	4444010009830000	444401	广东	新增	男	1	1982	5	初婚	1	2	1982	2005	5000	0	5000	411528		本县区以外	2	99	99999	是		农业户口		否	未上过学		在河南信阳息县老家务农	50100	农、林、牧、渔业	务农：农林牧副渔业生产（如种地、养殖鸡鸭水产等）	99	99999	否	2005	农业户口		否	未上过学		在河南信阳息县老家务农	50100	农、林、牧、渔业	务农：农林牧副渔业生产（如种地、养殖鸡鸭水产等）	群众		否
6202060001330000	6202060001330000	620206	甘肃	新增	男	1	1970	5	初婚	1	2	1970	1990	1000	500	1000	621225		本村/居委会	5	99	1938	否	99999	农业户口		是	未上过学		在甘肃省西和县兴隆镇居余大队当书记	10500	国家机关、党政机关和社会团体	村居委会等自治组织	99	1939	是		农业户口		否	未上过学		在甘肃省西和县兴隆镇半山村1社务农	50100	农、林、牧、渔业	务农：农林牧副渔业生产（如种地、养殖鸡鸭水产等）	群众		否
4411010005800000	4411010005800000	441101	广东	新增	男	2	1964		初婚	4	2	1964	1997	8000	8000	0	441284		本县区以外	5	99	99999	否	2002	农业户口		否	小学/私塾		在家中加工木材厂产品	60600	制造业	无固定工作者（零散工、摊贩、无派遣单位的保姆、自营运司机、手工工匠等）	99	99999	否	1986	农业户口		否	未上过学		在本地农村中务农	50100	农、林、牧、渔业	务农：农林牧副渔业生产（如种地、养殖鸡鸭水产等）	群众		否
3413010001520000	3413010001520000	341301	安徽	新增	男	1	1967		初婚	1	2	1967	1993	1000	0	1000	340223	弋江镇奚滩	本村/居委会	0	99	99999	否	99999	农业户口		否	未上过学		在村子里种地种田	50102	农、林、牧、渔业	务农：农林牧副渔业生产（如种地、养殖鸡鸭水产等）	99	99999	否	99999	农业户口		否	未上过学		在家中从事农业劳动	50100	农、林、牧、渔业	务农：农林牧副渔业生产（如种地、养殖鸡鸭水产等）	群众		否
1306020005930000	1306020005930000	130602	河北	新增	男	1	1971	6	未婚	1	1	1971					130722	大西湾乡	本村/居委会	2	99	1925	是		农业户口		否	未上过学		在农村从事务农工作干农活	50100	农、林、牧、渔业	务农：农林牧副渔业生产（如种地、养殖鸡鸭水产等）	99	99999	否	2016	农业户口		否	未上过学		在农村从事务农工作	50100	农、林、牧、渔业	务农：农林牧副渔业生产（如种地、养殖鸡鸭水产等）	群众		否
3709020000700000	3709020000700000	370902	山东	新增	女	1	1995		未婚	1	2	1995	2017	30000	100000	20000	370785		本村/居委会	1	2													3													群众		否
1408010002720000	1408010002720000	140801	山西	新增	男	1	1966		初婚	1	2	1966	1986	3000	2000	3000	140227		本村/居委会	0	99	99999	是		农业户口		否	小学/私塾		在农村做农业生产	50100	农、林、牧、渔业	务农：农林牧副渔业生产（如种地、养殖鸡鸭水产等）	99	99999	是		农业户口		否	小学/私塾		在农村做农业生产	50100	农、林、牧、渔业	务农：农林牧副渔业生产（如种地、养殖鸡鸭水产等）	群众		否
6101010001500000	6101010001500000	610101	陕西	新增	男	21	1990		未婚	4	2	1990	2016	150000	0	13000	610324		本村/居委会	2	2													1													群众		否
3206030006320000	3206030006320000	320603	江苏	新增	男	1	1968		初婚	1	2	1968	1990	10000	10000	10000	320282		本村/居委会	3	99	1946	是		农业户口		否	初中		在紫砂村务农。打零工	50100	农、林、牧、渔业	务农：农林牧副渔业生产（如种地、养殖鸡鸭水产等）	99	1946	是		农业户口		否	未上过学		在家务农，做做散工	50100	农、林、牧、渔业	务农：农林牧副渔业生产（如种地、养殖鸡鸭水产等）	群众		否
3314010000420000	3314010000420000	331401	浙江	新增	女	1	1985		初婚	1	2	1985	2008	30000	30000	30000	330111		本村/居委会	2	99	1962	是		农业户口		否	普通高中		在富阳做油漆，装潢	62904	建筑业	民营、私营企业	99	1962	是		农业户口		否	初中		在富阳家里操持家务	99998			群众		否
5108020001430000	5108020001430000	510802	四川	新增	女	1	1971	5	初婚	1	2	1971	1992	0	200	200	510522		本村/居委会	3	99	1937	否	2015	农业户口		否	小学/私塾		在合江农村做务农	50100	农、林、牧、渔业	务农：农林牧副渔业生产（如种地、养殖鸡鸭水产等）	99	1936	是		农业户口		否	小学/私塾		在合江农村务农	50100	农、林、牧、渔业	务农：农林牧副渔业生产（如种地、养殖鸡鸭水产等）	群众		否
3509010001620000	3509010001620000	350901	福建	新增	男	2	1957		初婚	2	2	1957	1980	1000	0	0	350703		本村/居委会	3	99	1922	否	2014	农业户口		否	小学/私塾		在村里的农田做生产活动	50102	农、林、牧、渔业	务农：农林牧副渔业生产（如种地、养殖鸡鸭水产等）	99	1922	否	99999	农业户口		否	小学/私塾		在村里的农田做生产活动	50100	农、林、牧、渔业	务农：农林牧副渔业生产（如种地、养殖鸡鸭水产等）	群众		否
4432020000320000	4432020000320000	443202	广东	新增	男	1	1989	10	初婚	1	2	1989	2010	30000	10000	30000	500235		本县区以外	1	3													4													群众		否
5105010002300000	5105010002300000	510501	四川	新增	男	1	1968		初婚	1	2	1968	1989	200	100	300	512002	丰裕镇和平村10社	本乡镇（街道）其他村居委会	5	99	1932	否	2003	农业户口		否	小学/私塾		在乡村所在地务农	50100		务农：农林牧副渔业生产（如种地、养殖鸡鸭水产等）	3													群众		否
4420030004010000	4420030004010000	442003	广东	新增	女	2	1963		初婚	2	2	1963	1983	0	1000	0	441322		本村/居委会	7	99	99999	否	99999	农业户口		否	未上过学		在家里务农当农民耕田	50102	农、林、牧、渔业	务农：农林牧副渔业生产（如种地、养殖鸡鸭水产等）	99	99999	否	99999	农业户口		否	未上过学		在家务农当农民耕地	50100	农、林、牧、渔业	务农：农林牧副渔业生产（如种地、养殖鸡鸭水产等）	群众		否
3602020004700000	3602020004700000	360202	江西	新增	男	2	1974		初婚	2	2	1974	2003	10000	5000	0	361123	文成镇金桥村朱墩	本村/居委会	4	99	1939	是		农业户口		否	小学/私塾		在家里种田 务农做农活	50102	农、林、牧、渔业	务农：农林牧副渔业生产（如种地、养殖鸡鸭水产等）	99	1945	否	99999	农业户口		否	未上过学		在家里做农活 务农	50100	农、林、牧、渔业	务农：农林牧副渔业生产（如种地、养殖鸡鸭水产等）	群众		否
1305020011930000	1305020011930000	130502	河北	新增	女	1	1994	4	未婚	1	1	1994					130702		本村/居委会	0	99	1970	是		农业户口		否	初中		在家里从事农业活动	50100	农、林、牧、渔业	务农：农林牧副渔业生产（如种地、养殖鸡鸭水产等）	99	1973	是		农业户口		否	小学/私塾		在家里从事农业活动	50100	农、林、牧、渔业	务农：农林牧副渔业生产（如种地、养殖鸡鸭水产等）	群众		否
1208020003130000	1208020003130000	120802	天津	新增	男	2	1957	6	再婚	2	3	1957	1979	300	0	300	120119		本村/居委会	2	99	99999	否	1998	农业户口		否	小学/私塾		在常各庄村里面务农	50100	农、林、牧、渔业	务农：农林牧副渔业生产（如种地、养殖鸡鸭水产等）	99	99999	否	99999	农业户口		否	小学/私塾		在常各庄村务农	50100	农、林、牧、渔业	务农：农林牧副渔业生产（如种地、养殖鸡鸭水产等）	群众		否
5107010002420000	5107010002420000	510701	四川	新增	男	2	1966		初婚	2	2	1966	1988	400	200	300	511403		本村/居委会	4	99	1938	是		农业户口		否	未上过学		在义和乡杨庙村务农	50100	农、林、牧、渔业	务农：农林牧副渔业生产（如种地、养殖鸡鸭水产等）	99	1937	否	2016	农业户口		否	未上过学		在义和乡杨庙村务农	50100	农、林、牧、渔业	务农：农林牧副渔业生产（如种地、养殖鸡鸭水产等）	群众		否
4504030003930000	4504030003930000	450403	广西	新增	女	11	1966	9	丧偶	2	5	1966	1986	1500	1500	1500	451422		本村/居委会	5	99	99999	是		农业户口		否	初中		在家务农做农活	50100	农、林、牧、渔业	务农：农林牧副渔业生产（如种地、养殖鸡鸭水产等）	99	99999	是		农业户口		否			在家务农做农活	50100	农、林、牧、渔业	务农：农林牧副渔业生产（如种地、养殖鸡鸭水产等）	群众		否
4411010008210000	4411010008210000	441101	广东	新增	男	2	1977		初婚	2	2	1977	2003	99999	99999	99999	440607		本村/居委会	3	5													6													群众		否
4436010000210000	4436010000210000	443601	广东	新增	女	22	1987		初婚	8	2	1987	2009	30000	30000	20000	441403		本村/居委会	3	99	1965	是		农业户口		否	小学/私塾		在家乡从事农业耕作	50102	农、林、牧、渔业	务农：农林牧副渔业生产（如种地、养殖鸡鸭水产等）	99	1967	是		农业户口		否	初中		在家乡从事农业耕作	50100	农、林、牧、渔业	务农：农林牧副渔业生产（如种地、养殖鸡鸭水产等）	群众		否
4305030000110000	4305030000110000	430503	湖南	新增	男	11	1953		初婚	4	2	1953	1985	100	200	50	430482	松柏镇金联村葫芦湾	本村/居委会	5	99	99999	否	99999	农业户口			未上过学		在家里从事务农活动	50100	农、林、牧、渔业	务农：农林牧副渔业生产（如种地、养殖鸡鸭水产等）	99	99999	否	99999	农业户口			未上过学		在家里从事务农活动	50100	农、林、牧、渔业	务农：农林牧副渔业生产（如种地、养殖鸡鸭水产等）	群众		否
3601030003700000	3601030003700000	360103	江西	新增	女	21	1976		初婚	6	2	1976	1996	99999	99999	99999	360981		本村/居委会	6	99	99999	是		农业户口					在江西宜春市丰城市农田里做农活	50100	农、林、牧、渔业	务农：农林牧副渔业生产（如种地、养殖鸡鸭水产等）	99	99999	是		农业户口		否			在江西省宜春市丰城市农田里做农活	50100	农、林、牧、渔业	务农：农林牧副渔业生产（如种地、养殖鸡鸭水产等）	群众		否
4423010001400000	4423010001400000	442301	广东	新增	男	1	1987		未婚	1	2	1987	2013	100000	0	100000	440981		本县区以外	2	2													3													群众		否
4213010003020000	4213010003020000	421301	湖北	新增	女	11	1967	5	初婚	2	2	1965	1986	99999	99999	99999	420981		本村/居委会	9	99	1925	否	2011	农业户口		否	未上过学		给地主家种田、在集体土地上种田	50102	农、林、牧、渔业	务农：农林牧副渔业生产（如种地、养殖鸡鸭水产等）	99	99999	否	1984	农业户口		否	未上过学		给地主家种地、在集体土地上种地	50102	农、林、牧、渔业	务农：农林牧副渔业生产（如种地、养殖鸡鸭水产等）	群众		否
3510010005930000	3510010005930000	351001	福建	新增	女	2	1967	4	初婚	2	2	1967	1988	2000	2000	0	350629		本村/居委会	6	99	99999	否	2007	农业户口		否	小学/私塾		在华安县华丰镇华丰村务农	50100	农、林、牧、渔业	务农：农林牧副渔业生产（如种地、养殖鸡鸭水产等）	99	1934	是		农业户口		否	未上过学		在华安县华丰镇华丰村务农	50100	农、林、牧、渔业	务农：农林牧副渔业生产（如种地、养殖鸡鸭水产等）	群众		否
5304010002000000	5304010002000000	530401	云南	新增	女	41	1994		未婚	5	2	1994	2015	30000	30000	30000	530428		本村/居委会	1	2													3													群众		否
3702030003330000	3702030003330000	370203	山东	新增	男	2	1966	6	初婚	2	2	1966	1987	99999	99999	99999	370811		本村/居委会	3	99	99999	否	2000	农业户口		否			父亲的职业为务农	50100	农、林、牧、渔业	务农：农林牧副渔业生产（如种地、养殖鸡鸭水产等）	99	99999	是		农业户口		否			母亲的职业为务农	50100	农、林、牧、渔业	务农：农林牧副渔业生产（如种地、养殖鸡鸭水产等）	群众		否
4501020003300000	4501020003300000	450102	广西	新增	女	2	1975		初婚	2	2	1975	2002	99999	99999	99999	450803		本村/居委会	6	99	99999	否	2003	农业户口		否	小学/私塾		在家务农，兼会计	50100	农、林、牧、渔业	务农：农林牧副渔业生产（如种地、养殖鸡鸭水产等）	99	1939	是		农业户口		否	小学/私塾		在家里务农	50100	农、林、牧、渔业	务农：农林牧副渔业生产（如种地、养殖鸡鸭水产等）	群众		否
5205020004930000	5205020004930000	520502	贵州	新增	女	1	1989	9	初婚	1	2	1989	2016	40000	40000	0	520526		本县区以外	3	99	1963	是		农业户口		是	初中		在威宁当村干部	10500	其他行业	村居委会等自治组织	99	1964	是		农业户口		是	初中		在威宁当村干部	10500	其他行业	村居委会等自治组织	群众		否
1306020004330000	1306020004330000	130602	河北	新增	女	11	1979	7	初婚	3	2	1979	1999	20000	30000	20000	130703		本村/居委会	2	99	1954	是		农业户口		否	小学/私塾		在农村进行土地种植	50102	农、林、牧、渔业	务农：农林牧副渔业生产（如种地、养殖鸡鸭水产等）	99	1954	是		农业户口		否	小学/私塾		在农村进行土地种植	50102	农、林、牧、渔业	务农：农林牧副渔业生产（如种地、养殖鸡鸭水产等）	群众		否
6101030001910000	6101030001910000	610103	陕西	新增	女	22	1973		初婚	4	2	1973	1995	2000	2000	2000	610324		本村/居委会	3	1													2													群众		否
4208010004800000	4208010004800000	420801	湖北	新增	女	1	1974		初婚	1	2	1974	1999	20000	20000	0	421222		本村/居委会	2	99	99999	否	1989	农业户口		否	小学/私塾		在本地家里面种田，务农	50102	农、林、牧、渔业	务农：农林牧副渔业生产（如种地、养殖鸡鸭水产等）	99	1950	是		农业户口		否	未上过学		在本地家里面种田，务农	50102	农、林、牧、渔业	务农：农林牧副渔业生产（如种地、养殖鸡鸭水产等）	群众		否
3703030001210000	3703030001210000	370303	山东	新增	男	21	1994		未婚	3	1	1994					370811		本村/居委会	0	1													2													群众		否
3310010001010000	3310010001010000	331001	浙江	新增	女	22	1980		初婚	4	2	1980	2003	50000	80000	50000	330109		本村/居委会	1	99	99999	是		农业户口		否	未上过学		在萧山家里务农	50100	农、林、牧、渔业	务农：农林牧副渔业生产（如种地、养殖鸡鸭水产等）	99	99999	是		农业户口		否	未上过学		在萧山家里务农	50100	农、林、牧、渔业	务农：农林牧副渔业生产（如种地、养殖鸡鸭水产等）	群众		否
2303020007730000	2303020007730000	230302	黑龙江	新增	女	1	1968	11	初婚	1	2	1968	1989	0	6000	6000	230113		本县（县级市、区）其他乡镇街道	3	99	1934	否	1978	农业户口		是	普通高中		在国家人民军队做军人	70000	其他行业	党政机关、人民团体、军队	99	1934	否	2011	农业户口		否	小学/私塾		在家庭生活中料理家务	99998	农、林、牧、渔业	务农：农林牧副渔业生产（如种地、养殖鸡鸭水产等）	群众		否
6202050000320000	6202050000320000	620205	甘肃	新增	男	21	1989		初婚	5	2	1989	2012	120000	15000	80000	621225		本村/居委会	2	1																										群众		否
4208010002000000	4208010002000000	420801	湖北	新增	男	2	1974		初婚	2	2	1974	1997	4000	4000	99999	430000		本县区以外	2	5													6													群众		否
4109010010510000	4109010010510000	410901	河南	新增	女	2	1976		初婚	2	2	1976	2000	2000	3000	2000	341202		本县区以外	2	99	99999	是		农业户口		否	初中		一直在安徽老家务农	50100	农、林、牧、渔业	务农：农林牧副渔业生产（如种地、养殖鸡鸭水产等）	99	99999	是		农业户口		否	小学/私塾		一直在安徽老家务农	50100	农、林、牧、渔业	务农：农林牧副渔业生产（如种地、养殖鸡鸭水产等）	群众		否
4110020000730000	4110020000730000	411002	河南	新增	女	11	1972		初婚	3	2	1972	1995	2000	4000	2000	410102		本村/居委会	3	99	1946	否	2001	农业户口		否	初中		在老家务农	50100	农、林、牧、渔业	务农：农林牧副渔业生产（如种地、养殖鸡鸭水产等）	99	1946	是		农业户口		否	小学/私塾		在老家务农	50100	农、林、牧、渔业	务农：农林牧副渔业生产（如种地、养殖鸡鸭水产等）	群众		否
5203010003730300	5203010003730000	520301	贵州	新增	男	21	1986	8	初婚	3	2	1986	2017	0	0	0	520325		本村/居委会	1	1													2													群众		否
4445010003030000	4445010003030000	444501	广东	新增	男	11	1968	12	初婚	5	2	1968	1991	2000	1000	0	431382		本县区以外	4	99	99999	否	1981	农业户口			未上过学		在井矿从事挖煤工作	61600	采掘业	国有/集体事业单位	99	1935	是		农业户口		否	小学/私塾		在自家从事个体户	40100	其他行业	个体工商户（包括登记过的个体工商户或未登记的各类店主）	群众		否
3205030003110000	3205030003110000	320503	江苏	新增	男	1	1963		初婚	1	2	1963	99999	200	0	200	321322		本村/居委会	4	99	99999	否	99999	农业户口			小学/私塾		农民种地为生，照顾家里	50102	农、林、牧、渔业	务农：农林牧副渔业生产（如种地、养殖鸡鸭水产等）	99	99999	是		农业户口		否	未上过学		作为农民种地为生，照顾家里	50102	农、林、牧、渔业		群众		否
4440020000430000	4440020000430000	444002	广东	新增	男	2	1960	3	初婚	2	2	1960	1986	99999	99999	99999	440883		本村/居委会	4	99	99999	否	2016	农业户口		否	初中		做一些小本生意，无固定	40100		无固定工作者（零散工、摊贩、无派遣单位的保姆、自营运司机、手工工匠等）	99	99999	是		农业户口		否	小学/私塾		在自家的田地里种自家田	50102	农、林、牧、渔业	务农：农林牧副渔业生产（如种地、养殖鸡鸭水产等）	群众		否
6206050003920000	6206050003920000	620605	甘肃	新增	女	1	1978		初婚	1	2	1978	2000	6000	3000	5000	620702		本村/居委会	1	3													4													群众		否
4439010004420000	4439010004420000	443901	广东	新增	男	1	1982		初婚	1	2	1982	2011	65000	25000	65000	441900		本村/居委会	1	4													5													群众		否
5304020003910000	5304020003910000	530402	云南	新增	男	21	1998		未婚	5	1	1998					530428		本村/居委会	2	1													2													群众		否
3316010000330000	3316010000330000	331601	浙江	新增	男	22	1964		初婚	4	2	1964	1993	99999	99999	99999	330411		本村/居委会	3	99	99999	否	1998	农业户口		否	未上过学		务农。。。。。。。。	50100	农、林、牧、渔业	务农：农林牧副渔业生产（如种地、养殖鸡鸭水产等）	99	1931	是		农业户口		否	未上过学		务农。。。。。。	50100	农、林、牧、渔业	务农：农林牧副渔业生产（如种地、养殖鸡鸭水产等）	群众		否
4442010001720000	4442010001720000	444201	广东	新增	男	1	1956		初婚	1	2	1956	1984	600	99999	0	440781		本村/居委会	4	99	99999	否	99999	农业户口		否	小学/私塾		在自家农田耕种农作物	50102	农、林、牧、渔业	务农：农林牧副渔业生产（如种地、养殖鸡鸭水产等）	99	99999	否	99999	农业户口		否	小学/私塾		在自家农田耕种农作物	50102	农、林、牧、渔业	务农：农林牧副渔业生产（如种地、养殖鸡鸭水产等）	群众		否
1304030003310000	1304030003310000	130403	河北	新增	男	21	1999		未婚	3	1	1999					130229		本村/居委会	0	2													1													群众		否
6204020003510000	6204020003510000	620402	甘肃	新增	女	22	1996		初婚	6	2	1996	2014	70000	200000	70000	620525		本村/居委会	3	99	99999	是		农业户口		否	初中		在自己家乡务农	50100	农、林、牧、渔业	务农：农林牧副渔业生产（如种地、养殖鸡鸭水产等）	99	99999	是		农业户口		否	小学/私塾		在自己家乡务农	50100	农、林、牧、渔业	务农：农林牧副渔业生产（如种地、养殖鸡鸭水产等）	群众		否
5310020001530000	5310020001530000	531002	云南	新增	男	11	1970	4	初婚	2	2	1970	1993	5000	1000	0	530902		本村/居委会	8	99	99999	否	99999	农业户口		否	未上过学		在临翔区团山村务农	50100	农、林、牧、渔业	务农：农林牧副渔业生产（如种地、养殖鸡鸭水产等）	99	99999	否	99999	农业户口		否	未上过学		在临翔区团山村务农	50100	农、林、牧、渔业	务农：农林牧副渔业生产（如种地、养殖鸡鸭水产等）	群众		否
3707040002110000	3707040002110000	370704	山东	新增	男	1	1965		初婚	1	2	1965	1991	3000	99999	3000	370211		本村/居委会	7	99	99999	否	2008	农业户口		否	未上过学		被访问者父亲在家务农	50100	农、林、牧、渔业	务农：农林牧副渔业生产（如种地、养殖鸡鸭水产等）	99	99999	否	2008	农业户口		否	未上过学		被访问者母亲在家务农	50100	农、林、牧、渔业	务农：农林牧副渔业生产（如种地、养殖鸡鸭水产等）	中共党员	2004	是
5005010002620000	5005010002620000	500501	重庆	新增	女	1	1988	10	初婚	3	2	1988	2005	7000	7000	0	500235		本村/居委会	1	1													99	99999	是		农业户口		否	未上过学		一直在老家做农活	50100		务农：农林牧副渔业生产（如种地、养殖鸡鸭水产等）	群众		否
3708020000100000	3708020000100000	370802	山东	新增	女	21	1989		未婚	3	2	1989	2016	30000	30000	20000	370921		本村/居委会	1	2													1													群众		否
4442010005230000	4442010005230000	444201	广东	新增	女	1	1975		初婚	1	2	1975	1995	10000	20000	10000	440781		本村/居委会	4	99	99999	是		农业户口		否	未上过学		在台山市大江镇务农	50100			99	99999	否	99999	农业户口		否	未上过学		在台山市大江镇务农	50100			群众		否
2302030004530000	2302030004530000	230203	黑龙江	新增	女	1	1970	12	再婚	1	3	1970	1986	0	0	0	230126		本县区以外	6	99	99999	否	1998	农业户口		否	未上过学		种植玉米等农作物的农民	50102	农、林、牧、渔业	务农：农林牧副渔业生产（如种地、养殖鸡鸭水产等）	99	99999	否	99999	农业户口		否	小学/私塾		种植玉米等农作物的农民	50102	农、林、牧、渔业	务农：农林牧副渔业生产（如种地、养殖鸡鸭水产等）	群众		否
3206030007530000	3206030007530000	320603	江苏	新增	男	1	1965	10	初婚	1	2	1965	1967	300	100	200	320282		本村/居委会	3	99	1930	是		农业户口		否	未上过学		在家里之前是种田	50102	农、林、牧、渔业	务农：农林牧副渔业生产（如种地、养殖鸡鸭水产等）	99	1933	是		农业户口		否	未上过学		在家里种田以前是	50102	农、林、牧、渔业	务农：农林牧副渔业生产（如种地、养殖鸡鸭水产等）	民主党派	2015	否
2110010002920000	2110010002920000	211001	辽宁	新增	男	1	1974		初婚	1	2	1974	2000	50000	10000	50000	210422		本村/居委会	1	99	1950	是		农业户口		否	小学/私塾		在新宾永陵镇二道村务农	50100	农、林、牧、渔业	务农：农林牧副渔业生产（如种地、养殖鸡鸭水产等）	99	1953	是		农业户口		否	小学/私塾		在新宾县永陵镇二道村务农	50100	农、林、牧、渔业	务农：农林牧副渔业生产（如种地、养殖鸡鸭水产等）	中共党员	2008	否
4420030002710000	4420030002710000	442003	广东	新增	女	22	1980	2	初婚	9	2	1980	2002	8000	150000	8000	441322		本村/居委会	5	99	1947	是		农业户口		是	普通高中		在深湖村做村委书记	10500	国家机关、党政机关和社会团体	国有/集体事业单位	99	1949	是		农业户口		否	小学/私塾		在家里操持家务活	99998			群众		否
4404020006530000	4404020006530000	440402	广东	新增	男	1	1979	12	未婚	1	1	1979					430903		本县区以外	1	99	1938	是		农业户口		否	小学/私塾		在老家农村做农民	50102	农、林、牧、渔业	务农：农林牧副渔业生产（如种地、养殖鸡鸭水产等）	99	1979	是		农业户口		否	小学/私塾		在老家农村做农民	50100	农、林、牧、渔业	务农：农林牧副渔业生产（如种地、养殖鸡鸭水产等）	群众		否
3602020001320400	3602020001320000	360202	江西	新增	女	1	1990	9	初婚	1	2	1990	2013	17000	115000	17000	361123	文成镇金桥村土库姚家	本村/居委会	1	99	1968	是		农业户口		否	初中		在家具厂里做家具	60604	制造业	民营、私营企业	99	1970	是		农业户口		否	初中		在本村居委会担任妇女主任	10402	国家机关、党政机关和社会团体	村居委会等自治组织	群众		否
4439010001620000	4439010001620000	443901	广东	新增	女	2	1984		初婚	2	2	1984	2010	0	40000	4000	420682		本县区以外	1	99	1952	是		农业户口		否	初中		在湖北老家当农民	50102	农、林、牧、渔业	务农：农林牧副渔业生产（如种地、养殖鸡鸭水产等）	99	1954	是		农业户口		否	初中		在湖北老家当农民	50100	农、林、牧、渔业	务农：农林牧副渔业生产（如种地、养殖鸡鸭水产等）	群众		否
6113010000420000	6113010000420000	611301	陕西	新增	男	3	1987		初婚	6	2	1987	2014	30000	10000	20000	610528		本村/居委会	2	4													5													群众		否
4420030005230000	4420030005230000	442003	广东	新增	女	1	1969	12	初婚	1	2	1969	1992	2000	4000	0	441322	龙溪龙岗村	本村/居委会	6	99	99999	否	2014	居民户口（之前是农业户口）		否			做建筑行业建筑师	20218	建筑业		99	1936	是		农业户口		否			在农村家里务农	50100	农、林、牧、渔业	务农：农林牧副渔业生产（如种地、养殖鸡鸭水产等）	群众		否
3212010004220000	3212010004220000	321201	江苏	新增	女	2	1976		初婚	3	2	1976	2000	10000	10000	10000	341225		本县区以外	5	99	1945	是		农业户口		否	小学/私塾		在家里从事农业生产	50100	农、林、牧、渔业	务农：农林牧副渔业生产（如种地、养殖鸡鸭水产等）	99	1947	是		农业户口		否	未上过学		在家进行农业生产活动	50100	农、林、牧、渔业	务农：农林牧副渔业生产（如种地、养殖鸡鸭水产等）	群众		否
4509010005230000	4509010005230000	450901	广西	新增	女	1	1985	10	初婚	1	2	1985	2010	12000	60000	70000	450703		本乡镇（街道）其他村居委会	5	99	1963	是		农业户口		否	初中		在广东东莞养殖场养猪	50301	其他行业	务农：农林牧副渔业生产（如种地、养殖鸡鸭水产等）	99	1961	是		农业户口		否	初中		在广州东莞养殖场养猪	50302	农、林、牧、渔业	务农：农林牧副渔业生产（如种地、养殖鸡鸭水产等）	群众		否
6201010001000000	6201010001000000	620101	甘肃	新增	男	2	1960	6	初婚	1	2	1960	1982	1200	500	0	621227		本村/居委会	5	99	99999	否	1972	农业户口		否	未上过学		在陇南市徽县务农	50100	农、林、牧、渔业	务农：农林牧副渔业生产（如种地、养殖鸡鸭水产等）	99	1920	否	1982	农业户口		否	未上过学		在陇南市徽县务农	50100	农、林、牧、渔业	务农：农林牧副渔业生产（如种地、养殖鸡鸭水产等）	群众		是
4501020001600000	4501020001600000	450102	广西	新增	女	4	1992		初婚	7	2	1992	2012	0	30000	0	450804		本县（县级市、区）其他乡镇街道	2	99	99999	是		农业户口		否	小学/私塾		在工厂里开叉车	40202	建筑业	民营、私营企业	99	99999	是		农业户口		否	未上过学		在工厂里做清洁工	40908	其他行业	民营、私营企业	群众		否
6113010003920000	6113010003920000	611301	陕西	新增	男	21	1991		初婚	3	2	1991	2014	100000	50000	100000	610528		本村/居委会	2	1													2													群众		否
3310010002810000	3310010002810000	331001	浙江	新增	女	21	1986	11	未婚	3	1	1986					330109		本村/居委会	1	2													1													群众		否
6113010001120000	6113010001120000	611301	陕西	新增	女	1	1955	7	初婚	1	2	1955	1976	0	300	300	610528		本村/居委会	4	99	99999	否	99999	农业户口		否	未上过学		在田里种植农作物。	50102	农、林、牧、渔业	务农：农林牧副渔业生产（如种地、养殖鸡鸭水产等）	99	99999	否	99999	农业户口		否	未上过学		在田里种植农作物。	50102	农、林、牧、渔业	务农：农林牧副渔业生产（如种地、养殖鸡鸭水产等）	群众		否
4106040003010000	4106040003010000	410604	河南	新增	女	22	2000	1	初婚	5	1	2000					520201		本县区以外	4	99	99999	是		农业户口		否	小学/私塾		在自己家里务农	50100	农、林、牧、渔业	务农：农林牧副渔业生产（如种地、养殖鸡鸭水产等）	99	99999	是		农业户口		否	小学/私塾		在自己家里务农	50100	农、林、牧、渔业	务农：农林牧副渔业生产（如种地、养殖鸡鸭水产等）	群众		否
3405010001800000	3405010001800000	340501	安徽	新增	男	21	1973		初婚	5	2	1973	1997	0	0	0	341523		本村/居委会	2	1													4													群众		否
3310010001410000	3310010001410000	331001	浙江	新增	男	2	1963	10	初婚	2	2	1963				0	330109		本村/居委会	4	99	99999	否	2013	农业户口		否	未上过学		不适用不适用不适用不适用	99998			99										99999			群众		否
4305030003510000	4305030003510000	430503	湖南	新增	男	2	1962		初婚	2	2	1962	1987	2000	1500	0	430482		本村/居委会	3	99	99999	否	99999	农业户口			未上过学		在家里田地种地	50102	农、林、牧、渔业	务农：农林牧副渔业生产（如种地、养殖鸡鸭水产等）	99	99999	是		农业户口		否	未上过学		在家里种点田地	50102	农、林、牧、渔业	务农：农林牧副渔业生产（如种地、养殖鸡鸭水产等）	群众		否
4409050003330000	4409050003330000	440905	广东	新增	女	2	1988	12	初婚	2	2	1988	2009	0	70000	50000			本县区以外	2	99	99999	是		农业户口		否	小学/私塾		一直在家做农活干活	50100	农、林、牧、渔业	务农：农林牧副渔业生产（如种地、养殖鸡鸭水产等）	99	1964	是		农业户口		否	小学/私塾		一直在家务农做农活	50100	农、林、牧、渔业	务农：农林牧副渔业生产（如种地、养殖鸡鸭水产等）	群众		否
3413010000420000	3413010000420000	341301	安徽	新增	男	1	1956		初婚	1	2	1956	1985	500	0	500	340223	弋江镇外滩	本村/居委会	5	99	99999	否	2014	农业户口		否	未上过学		在家里从事农业生产	50100	农、林、牧、渔业	务农：农林牧副渔业生产（如种地、养殖鸡鸭水产等）	99	99999	否	99999	农业户口		否	未上过学		在家里从事农业生产	50100	农、林、牧、渔业	务农：农林牧副渔业生产（如种地、养殖鸡鸭水产等）	群众		否
4431020006330000	4431020006330000	443102	广东	新增	女	1	1995	7	未婚	1	1	1995					441423		本县区以外	4	99	99999	是		农业户口		否	小学/私塾		在梅州老家做建筑工程	62900	建筑业		99	99999	是		农业户口		否	小学/私塾		在家做全职太太	99998			群众		否
3310010002110000	3310010002110000	331001	浙江	新增	女	21	1982		同居	3	2	1982	2003	120000	10000	120000	330109		本村/居委会	1	1													2													群众		否
3714020002930000	3714020002930000	371402	山东	新增	女	1	1965	10	初婚	1	2	1965	1987	200	200	200	371322		本村/居委会	6	99	99999	否	99999	农业户口			未上过学		自己在家里种地务农	50102	农、林、牧、渔业		99	99999	否	99999	农业户口			未上过学		自己在家里种地务农	50102	农、林、牧、渔业		群众		否
3312010001420000	3312010001420000	331201	浙江	新增	男	2	1962		初婚	3	2	1962	1985	1500	500	1500	330305		本村/居委会	6	2													99	99999	否	1995	农业户口			未上过学		在家干农活做做家务	99998	农、林、牧、渔业	务农：农林牧副渔业生产（如种地、养殖鸡鸭水产等）	群众		否
3405010004700000	3405010004700000	340501	安徽	新增	男	21	1975		初婚	4	2	1975	2000	5500	2000	5500	341523		本村/居委会	1	1													2													群众		否
1304030001310000	1304030001310000	130403	河北	新增	男	1	1970		初婚	1	2	1970	1992	8000	3000	6000	130229		本村/居委会	3	5													6													群众		否
6204020003410000	6204020003410000	620402	甘肃	新增	男	2	1967		初婚	3	2	1967	1987	4000	2000	3000	620525		本村/居委会	6	99	1932	否	1989	农业户口		是	未上过学		在村里当生产队队长	10202	农、林、牧、渔业	务农：农林牧副渔业生产（如种地、养殖鸡鸭水产等）	2													群众		否
4211020002930000	4211020002930000	421102	湖北	新增	男	1	1966	10	初婚	1	2	1966	99999	99999	99999	99999	421202		本村/居委会	3	99	1946	否	99999	农业户口		否	小学/私塾		在地里务农，，，，，	50100	农、林、牧、渔业	务农：农林牧副渔业生产（如种地、养殖鸡鸭水产等）	99	1945	是		农业户口		否	小学/私塾		在地里务农，，，，，	50100	农、林、牧、渔业	务农：农林牧副渔业生产（如种地、养殖鸡鸭水产等）	群众		否
4112010000120000	4112010000120000	411201	河南	新增	男	21	1988		初婚	3	2	1988	2010	60000	20000	80000	411327		本村/居委会	1	2													1													群众		否
4436010003610000	4436010003610000	443601	广东	新增	男	1	1961		初婚	1	2	1961	1980	99999	99999	99999	441403	城东镇葵上村	本村/居委会	2	99	99999	否	99999	农业户口		否			不清楚父亲的职业	99999			3													中共党员	1988	否
3310010001610000	3310010001610000	331001	浙江	新增	男	21	1992		未婚	3	1	1992					330109		本村/居委会	2	2													1													中共党员	2014	否
3605010001320000	3605010001320000	360501	江西	新增	男	1	1966	7	初婚	1	2	1966	1991	17000	0	0	360703		本村/居委会	3	99	1940	否	2016	农业户口			未上过学		在家里进行务农，无其他职业	50100	农、林、牧、渔业	务农：农林牧副渔业生产（如种地、养殖鸡鸭水产等）	99	1940	是		农业户口			未上过学		在家进行务农，无其他职业	50100	农、林、牧、渔业	务农：农林牧副渔业生产（如种地、养殖鸡鸭水产等）	群众		否
4501020004330000	4501020004330000	450102	广西	新增	男	2	1979	3	初婚	2	2	1979	2006	200000	0	200000	450803		本村/居委会	4	99	1934	否	2005	农业户口			未上过学		在家务农，种植水稻	50102	农、林、牧、渔业	务农：农林牧副渔业生产（如种地、养殖鸡鸭水产等）	5													群众		否
5109010004420000	5109010004420000	510901	四川	新增	男	2	1970		初婚	2	2	1970	1993	20000	20000	20000	511703		本乡镇（街道）其他村居委会	7	3																										中共党员	1991	是
4308010002520000	4308010002520000	430801	湖南	新增	男	21	1984		初婚	5	2	1984	2009	40000	0	40000	530000		本村/居委会	2	1													2													群众		否
3412010004720000	3412010004720000	341201	安徽	新增	女	1	1975		初婚	1	2	1975	1999	5000	10000	15000	340321		本村/居委会	3	99	99999	是		农业户口		否	小学/私塾		在家农村种田买菜务农	50102	农、林、牧、渔业	务农：农林牧副渔业生产（如种地、养殖鸡鸭水产等）	99	99999	是		农业户口		否	小学/私塾		在家农村种田买菜务农	50102	农、林、牧、渔业	务农：农林牧副渔业生产（如种地、养殖鸡鸭水产等）	群众		否
1308010002220000	1308010002220000	130801	河北	新增	男	1	1979		初婚	1	2	1979	2001	10000	6000	10000	130430	李二庄村	本村/居委会	2	99	99999	否	2012	农业户口		否	初中		在李二庄村当医生	20509	卫生、体育和社会福利业	村居委会等自治组织	2													群众		否
4305030003910000	4305030003910000	430503	湖南	新增	女	22	1991		初婚	4	2	1991	2012	0	0	0	430482	松柏镇金联村葫芦湾	本村/居委会	5	99	1949	是		农业户口		否	小学/私塾		在家里从事务农活动	50100	农、林、牧、渔业	务农：农林牧副渔业生产（如种地、养殖鸡鸭水产等）	99	1951	否	2000	农业户口		否	小学/私塾		在家里从事务农活动	50100	农、林、牧、渔业	务农：农林牧副渔业生产（如种地、养殖鸡鸭水产等）	群众		否
3211010005230000	3211010005230000	321101	江苏	新增	男	2	1987	7	初婚	2	2	1987	2009	5000	2000	2000	321023		本村/居委会	1	99	99999	是		农业户口		否	小学/私塾		在家务农，没有其他工作	50100	农、林、牧、渔业	务农：农林牧副渔业生产（如种地、养殖鸡鸭水产等）	99	99999	是		农业户口		否	小学/私塾		在家务农，没有其他工作	50100	农、林、牧、渔业	务农：农林牧副渔业生产（如种地、养殖鸡鸭水产等）	群众		否
3708040001910000	3708040001910000	370804	山东	新增	男	21	1979		初婚	3	2	1979	2011	10000	2000	99999	370921		本村/居委会	1	1													2													群众		否
3603020003810000	3603020003810000	360302	江西	新增	女	1	1967		初婚	1	2	1967	1991	1000	3000	1000	360725		本村/居委会	7	99	1942	是		居民户口（之前是农业户口）		是			在农业技术站做管理员	50199		国有/集体事业单位	4													群众		否
3705020004300000	3705020004300000	370502	山东	新增	女	2	1966		初婚	2	2	1966	1988	3000	3000	3000	371329		本村/居委会	3	99	1943	是		农业户口		否	未上过学		在家里做务农工作	50100	农、林、牧、渔业	务农：农林牧副渔业生产（如种地、养殖鸡鸭水产等）	99	1947	是		农业户口		否	未上过学		在家里做务农工作	50100	农、林、牧、渔业	务农：农林牧副渔业生产（如种地、养殖鸡鸭水产等）	群众		否
6206050000320000	6206050000320000	620605	甘肃	新增	女	22	1980		初婚	3	2	1980	1999	15000	35000	15000	620702		本村/居委会	2	99	99999	否	1998	农业户口		是	未上过学		【在】甘州区【做】务农	50100	农、林、牧、渔业	务农：农林牧副渔业生产（如种地、养殖鸡鸭水产等）	99	99999	是		农业户口		否	未上过学		【在】甘州区【做】务农	50100	农、林、牧、渔业	务农：农林牧副渔业生产（如种地、养殖鸡鸭水产等）	群众		否
4117010000730000	4117010000730000	411701	河南	新增	男	1	1983	2	初婚	1	2	1983	2004	10000	99999	10000	411422		本村/居委会	0	99	1959	是		农业户口		否	普通高中		在自己村庄务农，做农活	50100	农、林、牧、渔业	务农：农林牧副渔业生产（如种地、养殖鸡鸭水产等）	99	1960	是		农业户口		否	小学/私塾		在自己村庄务农，做农活	50100	农、林、牧、渔业	务农：农林牧副渔业生产（如种地、养殖鸡鸭水产等）	群众		否
1304010003100000	1304010003100000	130401	河北	新增	男	21	2001		未婚	5	1	2001					130229		本村/居委会	1	4													1													群众		否
3213010003930000	3213010003930000	321301	江苏	新增	男	1	1968	2	初婚	1	2	1968	1991	5000	0	2000	320981		本村/居委会	1	99	1948	否	2013	农业户口		否	未上过学		在东台市吕港村做农民	50102	农、林、牧、渔业	务农：农林牧副渔业生产（如种地、养殖鸡鸭水产等）	99	1949	否	2015	农业户口		否	未上过学		在东台市吕港村做农民	50100	农、林、牧、渔业	务农：农林牧副渔业生产（如种地、养殖鸡鸭水产等）	群众		否
4212010002520000	4212010002520000	421201	湖北	新增	男	1	1956		初婚	1	2	1956	1986	0	0	0	420528		本村/居委会	5	99	99999	否	1998	农业户口		否	未上过学		在宜昌市长阳县务农	50100	农、林、牧、渔业	务农：农林牧副渔业生产（如种地、养殖鸡鸭水产等）	99	1918	否	1998	农业户口		否	未上过学		在宜昌市长阳县务农	50100	农、林、牧、渔业	务农：农林牧副渔业生产（如种地、养殖鸡鸭水产等）	群众		否
3714020000230000	3714020000230000	371402	山东	新增	男	1	1982	5	初婚	1	2	1982	99999	99999	99999	99999	371322		本村/居委会	1	99	99999	否	99999	农业户口		否	普通高中		在爱国村私塾当老师	20800	教育、文化艺术和广播电影电视业		99	1952	是		农业户口		否	小学/私塾		在家里种地务农	50102	农、林、牧、渔业	务农：农林牧副渔业生产（如种地、养殖鸡鸭水产等）	群众		否
3309020001810000	3309020001810000	330902	浙江	新增	男	21	1993		未婚	3	1	1993					330324		本村/居委会	2	2													1													群众		否
4443010002130000	4443010002130000	444301	广东	新增	男	3	2003	5	未婚	2	1	2003					441622		本村/居委会	1	3													4													群众		否
3606010001120000	3606010001120000	360601	江西	新增	男	2	1971		初婚	3	2	1971	1998	99999	99999	99999	360322		本村/居委会	3	99	1942	是		农业户口		否	未上过学		在家务农，做杂工	50100		无固定工作者（零散工、摊贩、无派遣单位的保姆、自营运司机、手工工匠等）	99	1942	否	2002	农业户口		否	初中		在家做家庭主妇	99998			群众		否
6113010004430000	6113010004430000	611301	陕西	新增	男	2	1958	7	初婚	2	2	1958	1982	2000	200	2000	610528		本村/居委会	2	99	99999	否	99999	农业户口		否	小学/私塾		在陕西省富平县农村务农	50100	农、林、牧、渔业	务农：农林牧副渔业生产（如种地、养殖鸡鸭水产等）	99	99999	是		农业户口		否	未上过学		在陕西省富平县务农	50100	农、林、牧、渔业	务农：农林牧副渔业生产（如种地、养殖鸡鸭水产等）	群众		否
3602020000900000	3602020000900000	360202	江西	新增	男	21	1976		初婚	3	2	1976	2004	16300	2500	13300	361123	文成镇金桥村朱墩	本村/居委会	5	1													2													群众		否
2205020003430000	2205020003430000	220502	吉林	新增	女	1	1978	10	离异	1	4	1978	1999	10000	0	10000	220381		本村/居委会	0	2													3													群众		否
4436010001310000	4436010001310000	443601	广东	新增	女	2	1964	7	初婚	1	2	1964	1985	2000	3000	2000	441403		本村/居委会	6	99	1931	是		非农户口		是	初中		以前是镇里集体的畜牧站的站长	10602	农、林、牧、渔业	集体企业	99	1930	否	2012	农业户口		否	未上过学		在家务农，耕田	50100	农、林、牧、渔业	务农：农林牧副渔业生产（如种地、养殖鸡鸭水产等）	群众		否
3314010004720000	3314010004720000	331401	浙江	新增	女	2	1957	6	初婚	2	2	1957	1982	0	300	300	330111		本村/居委会	5	99	1933	否	2016	农业户口		否	未上过学		在富阳农村务农	50100	农、林、牧、渔业	务农：农林牧副渔业生产（如种地、养殖鸡鸭水产等）	99	99999	否	99999	农业户口		否	未上过学		在富阳农村务农	50100	农、林、牧、渔业	务农：农林牧副渔业生产（如种地、养殖鸡鸭水产等）	群众		否
1304010002700000	1304010002700000	130401	河北	新增	男	2	1980		初婚	2	2	1980	2006	90000	40000	20000	130229		本村/居委会	1	4													5													群众		否
3507020002500000	3507020002500000	350702	福建	新增	女	1	1978		初婚	1	2	1978	2009	20000	10000	20000	350622		本村/居委会	2	99	99999	否	99999	农业户口		否	初中		在常山经济开发区做生意	40100	批发和零售贸易、餐饮业	个体工商户（包括登记过的个体工商户或未登记的各类店主）	99	99999	是		农业户口		否	小学/私塾		在常山经济开发区不曾担任工作	99998			群众		否
6204020003510000	6204020003510000	620402	甘肃	新增	男	21	1999	2	未婚	4	1	1999					620525		本村/居委会	3	1													2													群众		否
3213010000930000	3213010000930000	321301	江苏	新增	女	1	1988	11	初婚	1	2	1988	2012	50000	40000	50000	320981		本村/居委会	2	3													2													群众		否
2106020002400000	2106020002400000	210602	辽宁	新增	男	21	1985		初婚	3	2	1985	2006	20000	0	20000	211021	寒岭镇唐家村	本村/居委会	0	2													1													群众		否
3206030005920000	3206030005920000	320603	江苏	新增	男	1	1954		初婚	1	2	1954	1979	500	300	500	320282		本村/居委会	4	99	1909	否	1992	农业户口		否	小学/私塾		在紫砂村务农，种地	50102	农、林、牧、渔业	务农：农林牧副渔业生产（如种地、养殖鸡鸭水产等）	99	1912	否	1998	农业户口		否	小学/私塾		在紫砂村种地，农活	50102	农、林、牧、渔业	务农：农林牧副渔业生产（如种地、养殖鸡鸭水产等）	中共党员	1990	否
3206030006620000	3206030006620000	320603	江苏	新增	男	1	1962		初婚	1	2	1962	1980	600	200	600	320282		本村/居委会	1	99	1939	否	2007	农业户口		否	小学/私塾		在宜兴市紫砂村田里务农	50100	农、林、牧、渔业	务农：农林牧副渔业生产（如种地、养殖鸡鸭水产等）	99	99999	否	1989	农业户口		否	小学/私塾		在宜兴市紫砂村田里务农	50100	农、林、牧、渔业	务农：农林牧副渔业生产（如种地、养殖鸡鸭水产等）	群众		否
1407010002820000	1407010002820000	140701	山西	新增	女	2	1961		初婚	2	2	1961	1980	200	1300	200	140826		本村/居委会	0	99	99999	否	1999	农业户口		否	普通高中		在家务农，种地维持生计	50102	农、林、牧、渔业	务农：农林牧副渔业生产（如种地、养殖鸡鸭水产等）	99	99999	否	2016	农业户口		否	小学/私塾		在家务农，家庭主妇，操持家务	50100	农、林、牧、渔业	务农：农林牧副渔业生产（如种地、养殖鸡鸭水产等）	群众		否
3210010000720000	3210010000720000	321001	江苏	新增	女	1	1971		初婚	1	2	1971	1994	99999	99999	99999	320981		本村/居委会	3	99	99999	是		农业户口		否	小学/私塾		在渔舍村里种田，干农活	50102	农、林、牧、渔业	务农：农林牧副渔业生产（如种地、养殖鸡鸭水产等）	99	99999	是		农业户口		否	未上过学		在渔舍村里种地干农活	50102	农、林、牧、渔业	务农：农林牧副渔业生产（如种地、养殖鸡鸭水产等）	群众		否
6202040003410000	6202040003410000	620204	甘肃	新增	男	21	1995	9	未婚	4	1	1995					621225		本村/居委会	1	1													2													群众		否
4435010004520000	4435010004520000	443501	广东	新增	男	1	1985		未婚	1	1	1985					442000		本村/居委会	1	4													5													群众		否
6201020001310000	6201020001310000	620102	甘肃	新增	男	1	1973		初婚	1	2	1973	1997	20000	10000	20000	621227		本村/居委会	0	99	99999	是		农业户口		否	初中		在陇南市徽县高桥 务农	50100	农、林、牧、渔业	务农：农林牧副渔业生产（如种地、养殖鸡鸭水产等）	3													群众		否
3315010000320000	3315010000320000	331501	浙江	新增	男	2	1967		初婚	2	2	1967	1993	20000	20000	20000	330603		本村/居委会	3	99	1937	是		农业户口		否	小学/私塾		退休之前父亲在家务农	50100	农、林、牧、渔业	务农：农林牧副渔业生产（如种地、养殖鸡鸭水产等）	99	1944	是		农业户口		否	未上过学		母亲退休之前在家务农	99998	农、林、牧、渔业	务农：农林牧副渔业生产（如种地、养殖鸡鸭水产等）	群众		否
3405010003700000	3405010003700000	340501	安徽	新增	女	11	1963		初婚	3	2	1963	1984	2000	1000	2000	341523		本村/居委会	4	99	1939	是		农业户口		否	未上过学		务农，在家干农活	50100	农、林、牧、渔业	务农：农林牧副渔业生产（如种地、养殖鸡鸭水产等）	3													群众		否
4313010002530000	4313010002530000	431301	湖南	新增	男	1	1988	1	未婚	1	1	1988					431281		本村/居委会	0	99	1960	是		农业户口		否	小学/私塾		在家里从事农业生产活动	50100	农、林、牧、渔业	务农：农林牧副渔业生产（如种地、养殖鸡鸭水产等）	99	1968	是		农业户口		否	小学/私塾		在家里从事农业生产	50100	农、林、牧、渔业	务农：农林牧副渔业生产（如种地、养殖鸡鸭水产等）	群众		否
3415010003030000	3415010003030000	341501	安徽	新增	男	1	1966	1	初婚	1	2	1966	1995	99999	99999	99999	341821		本村/居委会	2	99	99999	否	99999	农业户口		否	小学/私塾		在家务农、干活	50100	农、林、牧、渔业	务农：农林牧副渔业生产（如种地、养殖鸡鸭水产等）	99	99999	否	99999	农业户口		否	未上过学		在家照顾家人，干家务	99998			群众		否
4109010010110000	4109010010110000	410901	河南	新增	女	22	1980		初婚	3	2	1980	2002	15000	18000	15000	410183		本县（县级市、区）其他乡镇街道	2	99	99999	否	2016	农业户口		否	未上过学		在老家农村务农	50100	农、林、牧、渔业	务农：农林牧副渔业生产（如种地、养殖鸡鸭水产等）	99	99999	是		农业户口		否	未上过学		在老家农村务农	50100	农、林、牧、渔业	务农：农林牧副渔业生产（如种地、养殖鸡鸭水产等）	群众		否
4407010010110000	4407010010110000	440701	广东	新增	男	11	1957		初婚	4	2	1957	1981	99998	99998	99998	441403		本村/居委会	5	99	99999	否	1994	农业户口		否			父亲已过世，不清楚	99999			99	99999	否	99999	农业户口		否			母亲已过世，不方便谈论	99997			群众		否
3214010000730000	3214010000730000	321401	江苏	新增	男	1	1989	9	初婚	1	2	1989	2014	99999	99999	99999	320281		本村/居委会	0	2													3													群众		否
4438020002630000	4438020002630000	443802	广东	新增	男	1	1993	6	初婚	1	2	1993	2017	20000	0	0	440781		本村/居委会	1	2													4													群众		否
4410040001720000	4410040001720000	441004	广东	新增	女	2	1955		初婚	2	2	1955	1981	1500	2500	1500	440605		本村/居委会	2	99	99999	否	99999	农业户口		否	未上过学		在家乡从事务农活动	50100	农、林、牧、渔业	务农：农林牧副渔业生产（如种地、养殖鸡鸭水产等）	99	99999	否	2004	农业户口		否	未上过学		在家乡从事务农活动	50100	农、林、牧、渔业	务农：农林牧副渔业生产（如种地、养殖鸡鸭水产等）	群众		否
5003010000910000	5003010000910000	500301	重庆	新增	女	41	1991		未婚	5	1	1992					500115		本村/居委会	2	2													3													群众		否
1309010001720000	1309010001720000	130901	河北	新增	女	1	1972		初婚	1	2	1972	1997	3000	5000	3000	130728		本村/居委会	5	99	99999	否	2000	农业户口		否	未上过学		在河北怀安东洋河村务农	50100	农、林、牧、渔业	务农：农林牧副渔业生产（如种地、养殖鸡鸭水产等）	99	99999	否	1995	农业户口		否	未上过学		在河北怀安东洋河村务农	50100	农、林、牧、渔业	务农：农林牧副渔业生产（如种地、养殖鸡鸭水产等）	群众		否
6111020002830000	6111020002830000	611102	陕西	新增	男	1	1966	1	初婚	1	2	1966	1985	1000	0	1000	610602		本村/居委会	2	99	1937	否	2014	农业户口		否	未上过学		在自己家的田地中做农民	50102	农、林、牧、渔业	务农：农林牧副渔业生产（如种地、养殖鸡鸭水产等）	2													群众		否
2305010000400000	2305010000400000	230501	黑龙江	新增	男	1	1979		初婚	9	2	1979	2002	30000	5000	30000	230281		本村/居委会	1	1													2													群众		否
4402030000410000	4402030000410000	440203	广东	新增	男	2	1964		初婚	2	2	1964	1991	4000	3000	0	431121		本村/居委会	2	99	1938	是		农业户口		否	初中		在家乡田地务农	50100	农、林、牧、渔业	务农：农林牧副渔业生产（如种地、养殖鸡鸭水产等）	99	1938	否	2017	农业户口		否	未上过学		在家乡田地务农	50100	农、林、牧、渔业	务农：农林牧副渔业生产（如种地、养殖鸡鸭水产等）	群众		否
4428020006210000	4428020006210000	442802	广东	新增	女	21	1964		初婚	2	2	1964	1979	0	110	0	445202		本乡镇（街道）其他村居委会	0	1													99	99999	否	99999	农业户口		否			自己在家操持家务，照顾家庭	99998			群众		否
4411010002130600	4411010002130000	441101	广东	新增	女	5	1983		初婚	2	2	1984	2009	99999	99999	99999	440607		本村/居委会	2	99	99999	是		农业户口		否	小学/私塾		在家从事农业生产工作	50100	农、林、牧、渔业	务农：农林牧副渔业生产（如种地、养殖鸡鸭水产等）	99	1949	是		农业户口		否	小学/私塾		在家从事农业生产工作	50100	农、林、牧、渔业	务农：农林牧副渔业生产（如种地、养殖鸡鸭水产等）	群众		否
4411010005700000	4411010005700000	441101	广东	新增	男	1	1977		初婚	1	2	1977	2001	10000	0	10000	441881		本县区以外	4	99	1939	否	99999	农业户口		否	小学/私塾		在家里的田里边务农	50100	农、林、牧、渔业	务农：农林牧副渔业生产（如种地、养殖鸡鸭水产等）	99	1949	是		农业户口		否	未上过学		在家里的田地务农	50100	农、林、牧、渔业	务农：农林牧副渔业生产（如种地、养殖鸡鸭水产等）	群众		否
5201010001600000	5201010001600000	520101	贵州	新增	男	1	1967		初婚	3	2	1967	1989	1000	1000	1000	520121		本村/居委会	1	99	1946	是		农业户口		否	初中		在家靠务农维持生活	50100	农、林、牧、渔业	务农：农林牧副渔业生产（如种地、养殖鸡鸭水产等）	99	99999	否	2005	农业户口		否	小学/私塾		在家靠务农维持生活	50100	农、林、牧、渔业	务农：农林牧副渔业生产（如种地、养殖鸡鸭水产等）	群众		否
6202040003110000	6202040003110000	620204	甘肃	新增	男	21	1995		未婚	4	2	1995	2016	180000	150000	180000	621225		本村/居委会	1	2													1													群众		否
4411010010210000	4411010010210000	441101	广东	新增	女	1	1980		初婚	1	2	1980	2002	10000	10000	0	440607		本村/居委会	1	99	1953	是		农业户口		否	小学/私塾		在家耕田，在家务农	50100	农、林、牧、渔业	务农：农林牧副渔业生产（如种地、养殖鸡鸭水产等）	99	1951	是		农业户口		否	小学/私塾		在家务农，在家耕田	50100	农、林、牧、渔业	务农：农林牧副渔业生产（如种地、养殖鸡鸭水产等）	群众		否
4109020002910000	4109020002910000	410902	河南	新增	女	22	1995	6	初婚	5	2	1995	2015	5000	20000	5000	410183		本村/居委会	2	99	1972	是		农业户口		否	小学/私塾		在农村从事农业生产活动	50100	农、林、牧、渔业	务农：农林牧副渔业生产（如种地、养殖鸡鸭水产等）	99	1970	是		农业户口		否	小学/私塾		在农村从事农业生产活动	50100	农、林、牧、渔业	务农：农林牧副渔业生产（如种地、养殖鸡鸭水产等）	群众		否
4311010000720000	4311010000720000	431101	湖南	新增	男	1	1973		初婚	1	2	1973	1997	160	0	0	431021		本县（县级市、区）其他乡镇街道	6	99	99999	否	2013	农业户口		是	初中		父亲一直是在在农村老家务农	50100	农、林、牧、渔业	务农：农林牧副渔业生产（如种地、养殖鸡鸭水产等）	99	99999	是		农业户口		否	小学/私塾		母亲一直在老家从事农业劳作	50100	农、林、牧、渔业	务农：农林牧副渔业生产（如种地、养殖鸡鸭水产等）	群众		否
4209020000600000	4209020000600000	420902	湖北	新增	男	2	1965		初婚	2	2	1965	1987	3000	99999	0	421126		本村/居委会	3	99	1929	否	1973	农业户口		否	未上过学		在家里的田地里种田种地	50102	农、林、牧、渔业	务农：农林牧副渔业生产（如种地、养殖鸡鸭水产等）	99	1930	否	99999	农业户口		否	未上过学		在家里的田地里种田种地	50102	农、林、牧、渔业	务农：农林牧副渔业生产（如种地、养殖鸡鸭水产等）	群众		否
4443010002130000	4443010002130000	444301	广东	新增	女	11	1978		初婚	4	2	1978	2002	0	0	0	441622		本村/居委会	5	99	99999	否	1997	农业户口		否	小学/私塾		在村里种地务农	50102	农、林、牧、渔业	务农：农林牧副渔业生产（如种地、养殖鸡鸭水产等）	99	99999	是		农业户口		否	未上过学		在村里种地务农	50102	农、林、牧、渔业	务农：农林牧副渔业生产（如种地、养殖鸡鸭水产等）	群众		否
3306020004400000	3306020004400000	330602	浙江	新增	男	1	1975		初婚	1	2	1975	1999	20000	20000	20000	331083	干江镇盐盘村	本村/居委会	1	99	1946	是		农业户口		否	小学/私塾		务农务农务农务农务农务农	50100	农、林、牧、渔业	务农：农林牧副渔业生产（如种地、养殖鸡鸭水产等）	99	1954	是		农业户口		否	未上过学		务农务农务农务农务农务农务农	50100	农、林、牧、渔业	务农：农林牧副渔业生产（如种地、养殖鸡鸭水产等）	群众		否
2202010004100000	2202010004100000	220201	吉林	新增	男	1	1983		初婚	1	2	1983	2003	200000	100000	200000	220102		本村/居委会	0	99	1963	是		农业户口		否	未上过学		在家里种地农民	50102	农、林、牧、渔业	务农：农林牧副渔业生产（如种地、养殖鸡鸭水产等）	99	1964	是		农业户口		否	小学/私塾		在家里种地农民	50102	农、林、牧、渔业	务农：农林牧副渔业生产（如种地、养殖鸡鸭水产等）	群众		否
3304020001110000	3304020001110000	330402	浙江	新增	男	1	1957		初婚	1	2	1958	1981	1000	1000	1000	330481		本村/居委会	5	99	99999	否	1967	农业户口		否	小学/私塾		在尖山镇开商铺	40100	批发和零售贸易、餐饮业	个体工商户（包括登记过的个体工商户或未登记的各类店主）	99	99999	否	2003	农业户口		否	未上过学		在尖山村北池村农村里务农	50100	农、林、牧、渔业	务农：农林牧副渔业生产（如种地、养殖鸡鸭水产等）	群众		否
1304010004310000	1304010004310000	130401	河北	新增	女	11	1967		初婚	3	2	1967	1987	300	2000	300	130229		本村/居委会	5	99	99999	否	1995	农业户口		否	小学/私塾		在家从事农业生产	50100	农、林、牧、渔业	务农：农林牧副渔业生产（如种地、养殖鸡鸭水产等）	99	1931	否	1988	农业户口		否	未上过学		在家从事农业生产工作	50100	农、林、牧、渔业	务农：农林牧副渔业生产（如种地、养殖鸡鸭水产等）	群众		否
4406030005920000	4406030005920000	440603	广东	新增	女	2	1973		初婚	2	2	1973	1995	3000	4000	7000	440981		本县区以外	5	99	99999	否	1985	农业户口		否	小学/私塾		在老家耕地务农	50100	农、林、牧、渔业	务农：农林牧副渔业生产（如种地、养殖鸡鸭水产等）	99	1935	是		农业户口		否	未上过学		在老家耕地务农	50100	农、林、牧、渔业	务农：农林牧副渔业生产（如种地、养殖鸡鸭水产等）	群众		否
6113010004230000	6113010004230000	611301	陕西	新增	男	21	1993	7	未婚	3	1	1993					610528		本村/居委会	2	1													2													群众		否
4421030000810000	4421030000810000	442103	广东	新增	女	1	1976		初婚	1	2	1976	1997	400	3000	400	441704		本县（县级市、区）其他乡镇街道	3	99	99999	是		农业户口		否	未上过学		一直在家中种植玉米和番薯、番瓜	50102	农、林、牧、渔业	务农：农林牧副渔业生产（如种地、养殖鸡鸭水产等）	99	99999	否	2010	农业户口		否	未上过学		一直在家中务农种植玉米、番瓜和番薯	50102	农、林、牧、渔业	务农：农林牧副渔业生产（如种地、养殖鸡鸭水产等）	群众		否
3306020005310000	3306020005310000	330602	浙江	新增	男	3	1980		初婚	4	2	1980	2009	80000	20000	20000	331083		本村/居委会	1	2													3													群众		否
5205020000730000	5205020000730000	520502	贵州	新增	男	1	1972	12	初婚	1	2	1972	1998	99999	99999	99999	520221	水城杨梅乡	本县（县级市、区）其他乡镇街道	1	99	1947	是		农业户口		否	未上过学		务农，主要种植玉米，洋芋	50102	农、林、牧、渔业	务农：农林牧副渔业生产（如种地、养殖鸡鸭水产等）	99	1953	是		农业户口		否	未上过学		务农，主要种植玉米，洋芋	50102	农、林、牧、渔业	务农：农林牧副渔业生产（如种地、养殖鸡鸭水产等）	中共党员	2013	否
4434010011830000	4434010011830000	443401	广东	新增	男	1	1980	10	初婚	1	2	1980	2006	20000	10000	20000	451021		本县区以外	3	99	1947	是		农业户口		是	初中		在家里休息，没有工作	99998			99	1948	是		农业户口		否	未上过学		在家里休息，没有工作	99998			群众		否
6201020000910000	6201020000910000	620102	甘肃	新增	女	2	1980		初婚	2	2	1980	2000	2000	5000	2000	621227		本村/居委会	1	5																										群众		否
3501030000810000	3501030000810000	350103	福建	新增	男	1	1955		初婚	1	2	1955	1980	99999	99999	99999	350121	南通街	本乡镇（街道）其他村居委会	5	99	99999	否	99999	农业户口		否	小学/私塾		解放前做生意 解放后参与供销社	40100	其他行业	个体工商户（包括登记过的个体工商户或未登记的各类店主）	99	99999	否	99999	农业户口		否	未上过学		被访者9岁时 其母亲去世 印象为从事农业生产	50100	农、林、牧、渔业	务农：农林牧副渔业生产（如种地、养殖鸡鸭水产等）	群众		否
3501020000500000	3501020000500000	350102	福建	新增	女	2	1983		初婚	2	2	1983	2007	18300	0	0	350121		本县（县级市、区）其他乡镇街道	4	99	1949	是		农业户口		是	小学/私塾		务农，种水稻之类的	50102	农、林、牧、渔业	务农：农林牧副渔业生产（如种地、养殖鸡鸭水产等）	99	1953	是		农业户口		否	未上过学		务农，种水稻之类的	50102	农、林、牧、渔业	务农：农林牧副渔业生产（如种地、养殖鸡鸭水产等）	群众		否
4213020002730000	4213020002730000	421302	湖北	新增	女	2	1989	2	初婚	2	2	1989	2009	99999	99999	99999	420981		本村/居委会	4	99	1962	是		农业户口		否	普通高中		在家里的田里务农	50100	农、林、牧、渔业	务农：农林牧副渔业生产（如种地、养殖鸡鸭水产等）	99	99999	是		农业户口		否	初中		在家里的田里务农	50100	农、林、牧、渔业	务农：农林牧副渔业生产（如种地、养殖鸡鸭水产等）	群众		否
3405010003700000	3405010003700000	340501	安徽	新增	女	2	1989		初婚	4	2	1989	2011	25000	55000	25000	341523		本村/居委会	1	2													3													群众		否
4439010007530000	4439010007530000	443901	广东	新增	男	1	1995	12	未婚	1	1	1995					361127		本县区以外	1	99	1970	否	2009	农业户口		否	初中		在浙江省工地上做木匠	60600	建筑业	民办非企业、社团等社会组织	7													群众		否
4410040001720000	4410040001720000	441004	广东	新增	男	1	1955		初婚	1	2	1955	1981	4000	1000	2500	440605		本村/居委会	1	99	1922	否	1988	农业户口		否	小学/私塾		在村里从事务农活动	50100	农、林、牧、渔业	务农：农林牧副渔业生产（如种地、养殖鸡鸭水产等）	6													群众		否
4211020004230000	4211020004230000	421102	湖北	新增	女	1	1972	7	初婚	1	3	1972	1994	2000	4000	0	421202		本乡镇（街道）其他村居委会	7	99	1930	否	1982	农业户口		是			在村里当村支书，，，，	10100	其他行业	村居委会等自治组织	99	1935	否	2018	农业户口		否	未上过学		务农，，，，，，，，，	50100	农、林、牧、渔业	务农：农林牧副渔业生产（如种地、养殖鸡鸭水产等）	群众		否
1104040004130000	1104040004130000	110404	北京	新增	男	1	1992	4	未婚	1	1	1992					411723		本县区以外	1	2													3													群众		否
5303010005030000	5303010005030000	530301	云南	新增	男	2	1969		初婚	2	2	1969	99999	450	99999	450	530823		本村/居委会	7	99	99999	否	1967	农业户口		是	未上过学		在景东县生产队做队长	10202			99	99999	否	2013	农业户口		否	未上过学		没有工作，在家里做家务	99998			群众		否
3216010003230000	3216010003230000	321601	江苏	新增	女	22	1980	12	初婚	4	2	1980	2003	0	25000	0	320117		本村/居委会	1	99	99999	是		农业户口		否	小学/私塾		在家务农在家务农	50100	农、林、牧、渔业	务农：农林牧副渔业生产（如种地、养殖鸡鸭水产等）	99	99999	是		农业户口		否	未上过学		在家务农在家务农	50100	农、林、牧、渔业	务农：农林牧副渔业生产（如种地、养殖鸡鸭水产等）	群众		否
3312010004730000	3312010004730000	331201	浙江	新增	女	1	1975	2	初婚	1	2	1975	1996	99999	99999	99999	330305		本村/居委会	5	99	1940	是		农业户口		是			在村里做书记平时在家务农	50100	国家机关、党政机关和社会团体	党政机关、人民团体、军队	99	1944	是		农业户口		否	小学/私塾		在家务农干农活	50100	农、林、牧、渔业	务农：农林牧副渔业生产（如种地、养殖鸡鸭水产等）	群众		否
4114010009030000	4114010009030000	411401	河南	新增	男	1	1997	9	未婚	1	1	1997					410222		本县区以外	1	99	99999	是		农业户口		否	小学/私塾		打工体力工作，拉货司机。	40202	交通运输、仓储及邮电通信业	民营、私营企业	99	99999	是		农业户口		否	小学/私塾		在家务农为生，老农民种地。	50102	农、林、牧、渔业	务农：农林牧副渔业生产（如种地、养殖鸡鸭水产等）	群众		否
4434010011930000	4434010011930000	443401	广东	新增	女	1	1977	12	初婚	1	2	1977	2001	30000	30000	3000	431024		本县区以外	1	99	99999	是		农业户口		否	初中		在家里耕种自己的田地	50102			99	1953	是		农业户口		否	小学/私塾		在老家耕种自己的田地	50102			群众		否
4413020000320000	4413020000320000	441302	广东	新增	男	2	1962		初婚	2	2	1962	1986	0	0	0	440705		本村/居委会	6	99	99999	否	1991	农业户口		否	小学/私塾		在家里务农种地	50102		务农：农林牧副渔业生产（如种地、养殖鸡鸭水产等）	99	99999	否	2009	农业户口		否	小学/私塾		在家里种地务农	50102	农、林、牧、渔业	务农：农林牧副渔业生产（如种地、养殖鸡鸭水产等）	群众		否
3202010002200000	3202010002200000	320201	江苏	新增	女	1	1976		初婚	1	2	1976	1996	3000	99999	1500	320115		本村/居委会	7	99	1927	否	2013	农业户口		否	未上过学		生前一直在家做务农工作	50100	农、林、牧、渔业	务农：农林牧副渔业生产（如种地、养殖鸡鸭水产等）	99	1928	否	2011	农业户口		否	未上过学		生前一直和父亲务农	50100	农、林、牧、渔业	务农：农林牧副渔业生产（如种地、养殖鸡鸭水产等）	群众		否
4419020002400000	4419020002400000	441902	广东	新增	女	2	1963		初婚	2	2	1963	1988	500	99999	500	441204	蛟塘村	本村/居委会	4	99	99999	否	2004	非农户口		是			在粮所工作。。。。。。。	30000	国家机关、党政机关和社会团体	国营企业	99	1936	是		农业户口					农民。。。。。。。。。。。。	50100			群众		否
3310010002110000	3310010002110000	331001	浙江	新增	男	22	1978		同居	4	2	1978	2003	10000	100000	10000	330109		本村/居委会	2	99	99999	是		农业户口		否	小学/私塾		在金华东阳家里做务农	50100	农、林、牧、渔业	务农：农林牧副渔业生产（如种地、养殖鸡鸭水产等）	99	99999	是		农业户口		否	未上过学		在金华东阳家里做务农	50100	农、林、牧、渔业	务农：农林牧副渔业生产（如种地、养殖鸡鸭水产等）	群众		否
3712020004230000	3712020004230000	371202	山东	新增	女	1	1971	3	初婚	1	2	1971	1994	99999	99999	0	370283		本村/居委会	4	99	99999	是		农业户口		否	初中		在朱家村田地务农	50100	农、林、牧、渔业		99	99999	是		农业户口		否	小学/私塾		在朱家村田地务农	50100	农、林、牧、渔业		群众		否
4209040004020000	4209040004020000	420904	湖北	新增	男	1	1969		初婚	1	2	1969	1988	2000	2000	4000	421126		本村/居委会	4	99	99999	否	2004	农业户口		否	小学/私塾		在家里务农干农活	50100	农、林、牧、渔业	务农：农林牧副渔业生产（如种地、养殖鸡鸭水产等）	99	99999	否	2005	农业户口		否	未上过学		务农在家干农活种田	50102	农、林、牧、渔业	务农：农林牧副渔业生产（如种地、养殖鸡鸭水产等）	群众		否
4413030000830000	4413030000830000	441303	广东	新增	男	1	1961	3	初婚	1	2	1961	1992	3000	1000	2800	440705		本村/居委会	5	99	1929	否	1998	农业户口		否	小学/私塾		在农村生产队里做会计	50199	其他行业	村居委会等自治组织	99	1929	否	2015	农业户口		否	小学/私塾		在东向村里做农民	50100	农、林、牧、渔业	务农：农林牧副渔业生产（如种地、养殖鸡鸭水产等）	群众		否
4434010009020000	4434010009020000	443401	广东	新增	男	2	1985		初婚	2	2	1985	2012	99999	99999	99999	450124		本县区以外	3	99	99999	否	99999	居民户口（之前是农业户口）		否			在外地从事具体工作。	80000	建筑业		4													群众		否
4420040004020000	4420040004020000	442004	广东	新增	女	1	1971		初婚	1	2	1971	1989	0	0	0	441322		本村/居委会	3	99	99999	是		农业户口		否	小学/私塾		在观音阁务农耕田	50100	农、林、牧、渔业	务农：农林牧副渔业生产（如种地、养殖鸡鸭水产等）	99	99999	是		农业户口		否	小学/私塾		在观音阁务农耕田种地	50102	农、林、牧、渔业	务农：农林牧副渔业生产（如种地、养殖鸡鸭水产等）	群众		否
4432020007430000	4432020007430000	443202	广东	新增	男	1	1981	9	未婚	1	1	1981					150429		本县区以外	1	99	99999	是		农业户口		否	初中		在家做农活一直干活	50100	农、林、牧、渔业	务农：农林牧副渔业生产（如种地、养殖鸡鸭水产等）	99	99999	是		农业户口		否	未上过学		在家干农活一直干活	50100	农、林、牧、渔业	务农：农林牧副渔业生产（如种地、养殖鸡鸭水产等）	群众		否
4442010000620000	4442010000620000	444201	广东	新增	男	2	1979		初婚	2	2	1979	2005	40000	10000	20000	440781		本村/居委会	3	5													6													群众		否
1304030003010000	1304030003010000	130403	河北	新增	男	1	1962		离异	1	4	1962	1981	1200	0	1200	130229		本村/居委会	4	99	1934	否	2013	农业户口		否	其他	夜校	在戴家铺村种粮食	50102	农、林、牧、渔业	务农：农林牧副渔业生产（如种地、养殖鸡鸭水产等）	99	1934	否	2013	农业户口		否	其他	夜校	在戴家铺村种粮食	50102	农、林、牧、渔业	务农：农林牧副渔业生产（如种地、养殖鸡鸭水产等）	群众		否
3317010005230000	3317010005230000	331701	浙江	新增	女	2	1980	7	初婚	2	2	1980	2000	25000	25000	25000	330203		本村/居委会	3	99	1942	否	2016	农业户口		否	普通高中		自己家有田地，自己在家务农	50100	农、林、牧、渔业	务农：农林牧副渔业生产（如种地、养殖鸡鸭水产等）	99	1941	是		农业户口		否	初中		自己家里有田地，在家务农	50100	农、林、牧、渔业	务农：农林牧副渔业生产（如种地、养殖鸡鸭水产等）	群众		否
4420020005030000	4420020005030000	442002	广东	新增	男	1	1955	12	初婚	1	2	1955	1979	300	0	300	441322	湖镇镇	本村/居委会	3	99	99999	否	1960	农业户口		是	普通高中		在老家农村当干部	10500	国家机关、党政机关和社会团体	党政机关、人民团体、军队	99	99999	否	99999	农业户口		否	小学/私塾		在老家耕田、务农	50100	农、林、牧、渔业	务农：农林牧副渔业生产（如种地、养殖鸡鸭水产等）	中共党员	1996	否
4417810001020000	4417810001020000	441781	广东	新增	男	1	1963		初婚	1	2	1963	1985	4000	4000	4000	441781		本村/居委会	0	2													99	1937	否	2009	农业户口		否	小学/私塾		无工作 在家操持家务	99998			群众		否
5203010004100000	5203010004100000	520301	贵州	新增	女	1	1967		初婚	1	2	1967	1991	3000	2000	0	520325		本村/居委会	4	99	1943	是		农业户口		否	普通高中		贵州省遵义市道真县某小学教师	20803	教育、文化艺术和广播电影电视业	国有/集体事业单位	99	1945	是		农业户口			小学/私塾		贵州省遵义市道真县务农	50100	农、林、牧、渔业	务农：农林牧副渔业生产（如种地、养殖鸡鸭水产等）	群众		否
3211010005230000	3211010005230000	321101	江苏	新增	女	1	1989	2	初婚	1	2	1989	2009	40000	40000	0	321023		本村/居委会	1	99	99999	否	99999	农业户口		否	小学/私塾		你再问去世的人我就辱骂你了	99997	农、林、牧、渔业	务农：农林牧副渔业生产（如种地、养殖鸡鸭水产等）	99	99999	否	99999	农业户口		否	未上过学		务农务农务农务农务农哦南方	50100	农、林、牧、渔业	务农：农林牧副渔业生产（如种地、养殖鸡鸭水产等）	群众		否
3307020001710000	3307020001710000	330702	浙江	新增	女	2	1956		初婚	2	2	1956	1974	200	200	200	330382		本村/居委会	7	99	1932	否	2018	农业户口		否	未上过学		在家乡一直从事农业	50102	农、林、牧、渔业	务农：农林牧副渔业生产（如种地、养殖鸡鸭水产等）	99	1936	是		农业户口		否	未上过学		在家乡一直从事农业	50102	农、林、牧、渔业	务农：农林牧副渔业生产（如种地、养殖鸡鸭水产等）	群众		否
5307010008730000	5307010008730000	530701	云南	新增	女	1	1995	3	未婚	1	1	1995					330281		本县区以外	0	2													3													群众		否
6206050002520000	6206050002520000	620605	甘肃	新增	女	1	1971		初婚	1	2	1971	1995	5000	8000	5000	620702		本村/居委会	5	99	99999	否	2012	农业户口		否	小学/私塾		【在】甘州区【做】务农	50100	农、林、牧、渔业	务农：农林牧副渔业生产（如种地、养殖鸡鸭水产等）	99	1940	是		农业户口		否	初中		【在】甘州区【做】务农	50100	农、林、牧、渔业	务农：农林牧副渔业生产（如种地、养殖鸡鸭水产等）	群众		否
4106040003210000	4106040003210000	410604	河南	新增	男	21	1987		初婚	3	2	1987	2010	2000	2000	2000	411025		本村/居委会	1	1													2													群众		否
1304010003400000	1304010003400000	130401	河北	新增	男	1	1988		初婚	1	2	1988	2009	30000	10000	30000	130229		本村/居委会	3	3													4													群众		否
3701020000530600	3701020000530000	370102	山东	新增	男	21	1986		初婚	1	2	1986	2007	20000	20000	20000	370125		本村/居委会	1	99	1961	是		农业户口		否	初中		在家从事农业工作	50100	农、林、牧、渔业	务农：农林牧副渔业生产（如种地、养殖鸡鸭水产等）	99	1963	是		农业户口		否	初中		在家从事农业工作	50100	农、林、牧、渔业	务农：农林牧副渔业生产（如种地、养殖鸡鸭水产等）	群众		否
3708020003000000	3708020003000000	370802	山东	新增	男	1	1990		未婚	1	1	1990					370921		本村/居委会	0	2													99	99999	否	2004	非农户口		否	初中		在 家乡 做 农民 务农	50100	农、林、牧、渔业	务农：农林牧副渔业生产（如种地、养殖鸡鸭水产等）	群众		否
3715020000230000	3715020000230000	371502	山东	新增	女	1	1959	9	初婚	1	2	1959	99999	99999	99999	99999	370982		本村/居委会	6	99	99999	否	99999	农业户口		否	初中		在泰安市新汶街道北四三村做拉沙工作	40202		无固定工作者（零散工、摊贩、无派遣单位的保姆、自营运司机、手工工匠等）	99	99999	否	99999	农业户口		否	小学/私塾		在泰安市新汶街道北四三村做务农	50100	农、林、牧、渔业	务农：农林牧副渔业生产（如种地、养殖鸡鸭水产等）	群众		否
6401040001410000	6401040001410000	640104	宁夏	新增	男	1	1966		初婚	1	2	1966	1986	5000	1000	5000	640502	夹道村	本村/居委会	6	99	99999	否	1979	农业户口		否	未上过学		在夹道村第一生产队务农	50100	农、林、牧、渔业	务农：农林牧副渔业生产（如种地、养殖鸡鸭水产等）	99	99999	否	1986	农业户口		否	未上过学		在夹道村第一生产队务农	50100	农、林、牧、渔业	务农：农林牧副渔业生产（如种地、养殖鸡鸭水产等）	中共党员	2013	否
6202060002930000	6202060002930000	620206	甘肃	新增	男	1	1986	2	初婚	1	2	1986	2012	40000	10000	40000	621225		本村/居委会	1	99	99999	是		农业户口		否	小学/私塾		在西和县半山村务农	50100		务农：农林牧副渔业生产（如种地、养殖鸡鸭水产等）	99	99999	是		农业户口		否	小学/私塾		在西和县半山村务农	50100		务农：农林牧副渔业生产（如种地、养殖鸡鸭水产等）	群众		否
1309010003520000	1309010003520000	130901	河北	新增	女	2	1975		初婚	2	2	1975	1996	0	3000	0	130728		本村/居委会	2	99	99999	是		农业户口		否	未上过学		在尚义县进行农务活动	50100	农、林、牧、渔业	务农：农林牧副渔业生产（如种地、养殖鸡鸭水产等）	99	99999	是		农业户口		否	未上过学		在尚义县进行务农	50100	农、林、牧、渔业	务农：农林牧副渔业生产（如种地、养殖鸡鸭水产等）	群众		否
2106020002100000	2106020002100000	210602	辽宁	新增	男	1	1970		初婚	1	2	1970	1991	3000	99999	3000	211021	寒岭镇唐家村	本村/居委会	3	99	1924	否	1988	农业户口		否	小学/私塾		在村里种植自家的玉米地	50102	农、林、牧、渔业	务农：农林牧副渔业生产（如种地、养殖鸡鸭水产等）	6													群众		否
3509010004320000	3509010004320000	350901	福建	新增	男	21	1982		初婚	3	2	1982	2010	30000	30000	20000	350703		本村/居委会	2	2													1													群众		否
3708020000700000	3708020000700000	370802	山东	新增	男	1	1966	6	初婚	1	2	1966	1989	2000	0	2000	370921		本村/居委会	6	99	99999	否	99999	农业户口		否	未上过学		在山东省宁阳县乡饮村做农民	50102	农、林、牧、渔业	务农：农林牧副渔业生产（如种地、养殖鸡鸭水产等）	99	99999	是		农业户口		否	未上过学		在山东省泰安市宁阳县乡饮村做农民	50100	农、林、牧、渔业	务农：农林牧副渔业生产（如种地、养殖鸡鸭水产等）	群众		否
5205010001020000	5205010001020000	520501	贵州	新增	女	22	1967		初婚	4	2	1967	1998	2000	2000	0	520201		本乡镇（街道）其他村居委会	5	2													1													群众		否
3604020000830000	3604020000830000	360402	江西	新增	女	2	1975		初婚	2	2	1975	1996	20000	20000	5000	360734		本村/居委会	6	99	99999	否	99999	农业户口		否	小学/私塾		在澄江镇黄岗村种稻谷。	50102	农、林、牧、渔业	务农：农林牧副渔业生产（如种地、养殖鸡鸭水产等）	2													群众		否
6201020001410000	6201020001410000	620102	甘肃	新增	女	2	1967		初婚	2	2	1967	1990	1000	8000	1000	621227		本村/居委会	8	99	99999	否	2013	农业户口		否	小学/私塾		在甘肃省陇南市徽县高桥村务农。	50100	农、林、牧、渔业	务农：农林牧副渔业生产（如种地、养殖鸡鸭水产等）	99	99999	是		农业户口		否	未上过学		在甘肃省陇南市徽县高桥村务农。	50100	农、林、牧、渔业	务农：农林牧副渔业生产（如种地、养殖鸡鸭水产等）	群众		否
4504020003310000	4504020003310000	450402	广西	新增	女	22	1975		初婚	3	2	1975	1997	1500	5000	1500	451422		本村/居委会	3	99	1944	否	2014	农业户口		否	小学/私塾		在家乡从事务农	50100	农、林、牧、渔业	务农：农林牧副渔业生产（如种地、养殖鸡鸭水产等）	99	1949	是		农业户口		否	小学/私塾		在家乡从事务农	50100	农、林、牧、渔业	务农：农林牧副渔业生产（如种地、养殖鸡鸭水产等）	群众		否
3602020004600000	3602020004600000	360202	江西	新增	男	21	1966		初婚	6	2	1966	1990	2500	450	0	361123	文成镇金桥村外欧家	本村/居委会	5	1													2													群众		否
4440010001520000	4440010001520000	444001	广东	新增	男	1	1969		初婚	1	2	1969	1990	7500	1500	7500	441623		本村/居委会	4	5													99	99999	否	2014	农业户口		否	未上过学		在农村务农，做农活	50100	农、林、牧、渔业	务农：农林牧副渔业生产（如种地、养殖鸡鸭水产等）	群众		否
3205030003010000	3205030003010000	320503	江苏	新增	女	11	1962		初婚	2	2	1962	1984	100	200	100	321322		本村/居委会	4	99	1932	否	1978	农业户口		否	小学/私塾		农民，种水稻、小麦等农作物	50102	农、林、牧、渔业	务农：农林牧副渔业生产（如种地、养殖鸡鸭水产等）	99	1932	否	1976	农业户口		否	未上过学		农民，种水稻、小麦等农作物	50102	农、林、牧、渔业	务农：农林牧副渔业生产（如种地、养殖鸡鸭水产等）	群众		否
4434010002610000	4434010002610000	443401	广东	新增	男	1	1983		初婚	1	2	1983	2008	80000	0	0	320924		本县区以外	2	4													99	1951	否	2011	农业户口		否	小学/私塾		在自己家里开船做运输工作	63004	交通运输、仓储及邮电通信业	个体工商户（包括登记过的个体工商户或未登记的各类店主）	群众		否
3510010003220000	3510010003220000	351001	福建	新增	男	2	1986		初婚	4	2	1986	2010	40000	0	40000	350629		本村/居委会	1	2													3													群众		否
3310010003610000	3310010003610000	331001	浙江	新增	男	2	1956		初婚	2	2	1956	1983	5000	2000	2000	330109		本村/居委会	4	99	99999	否	99999	农业户口		否	未上过学		农民农民农民农民	50102	农、林、牧、渔业	务农：农林牧副渔业生产（如种地、养殖鸡鸭水产等）	99	99999	否	99999	农业户口		否	未上过学		农民农民农民农民	50100	农、林、牧、渔业	务农：农林牧副渔业生产（如种地、养殖鸡鸭水产等）	群众		否
4413020006420000	4413020006420000	441302	广东	新增	男	1	1960		未婚	1	4	1960	1990	99999	99999	99999	440705		本村/居委会	2	99	99999	否	2004	农业户口		否			在新会区务农，种田	50102	农、林、牧、渔业	务农：农林牧副渔业生产（如种地、养殖鸡鸭水产等）	99	99999	否	2015	农业户口		否			在新会区种田，务农	50102	农、林、牧、渔业	务农：农林牧副渔业生产（如种地、养殖鸡鸭水产等）	群众		否
5208010005130000	5208010005130000	520801	贵州	新增	男	2	1981	12	初婚	2	2	1981	2010	10000	0	0	520123		本村/居委会	2	99	99999	否	1997	农业户口		否	其他	不清楚	在乌栗做挖煤员工	60000	质勘查业、水利管理业	民营、私营企业	99	99999	是		农业户口		否	未上过学		在自己家里面务农	50100	农、林、牧、渔业	务农：农林牧副渔业生产（如种地、养殖鸡鸭水产等）	群众		否
4312010002830000	4312010002830000	431201	湖南	新增	男	1	1977	2	初婚	1	2	1977	2003	4000	3000	0	431321		本村/居委会	3	99	1947	是		农业户口		是	小学/私塾		在本村居从事务农工作	50100	农、林、牧、渔业	务农：农林牧副渔业生产（如种地、养殖鸡鸭水产等）	99	1950	是		农业户口			小学/私塾		在本村居从事务农工作	50100	农、林、牧、渔业	务农：农林牧副渔业生产（如种地、养殖鸡鸭水产等）	群众		否
4506020001600000	4506020001600000	450602	广西	新增	男	11	1956		初婚	6	2	1958	1977	0	0	0	451027		本村/居委会	1	99	99999	否	1959	农业户口			未上过学		在家务农耕田干活	50100	农、林、牧、渔业	务农：农林牧副渔业生产（如种地、养殖鸡鸭水产等）	99	99999	否	1968	农业户口		否	未上过学		在家务农耕田干活	50100	农、林、牧、渔业	务农：农林牧副渔业生产（如种地、养殖鸡鸭水产等）	群众		否
6112020001130000	6112020001130000	611202	陕西	新增	女	1	1969	9	初婚	1	2	1969	1990	500	3000	500	610628		本村/居委会	3	99	99999	否	1994	农业户口		否	小学/私塾		在村子种植苹果树	50102	农、林、牧、渔业	务农：农林牧副渔业生产（如种地、养殖鸡鸭水产等）	99	99999	否	1986	农业户口		否	未上过学		在村子里地里进行务农	50100	农、林、牧、渔业	务农：农林牧副渔业生产（如种地、养殖鸡鸭水产等）	群众		否
3504020000500000	3504020000500000	350402	福建	新增	女	2	1974		初婚	4	2	1974	1997	99999	99999	99999	350583		本村/居委会	6	99	99999	否	2016	农业户口					在康美镇梅星村务农	50100	农、林、牧、渔业	务农：农林牧副渔业生产（如种地、养殖鸡鸭水产等）	99	99999	是		农业户口					在家里操持家务	99998			群众		否
3708020001900000	3708020001900000	370802	山东	新增	男	1	1981	9	初婚	1	2	1981	2006	50000	99999	50000	370921		本村/居委会	1	99	1954	是		农业户口		否	小学/私塾		在宁阳乡饮做农民	50102	农、林、牧、渔业	务农：农林牧副渔业生产（如种地、养殖鸡鸭水产等）	99	99999	否	99999	农业户口		否			在宁阳乡饮做农民	50100	农、林、牧、渔业	务农：农林牧副渔业生产（如种地、养殖鸡鸭水产等）	群众		否
3314030003230000	3314030003230000	331403	浙江	新增	女	1	1980	12	初婚	1	2	1980	2007	999999	99999	99999	330783		本县区以外	2	99	99999	是		农业户口		否	小学/私塾		在家里务农做农民	50102			99	99999	是		农业户口		否	未上过学		在家里务农做农民	50100			群众		否
3606010002020000	3606010002020000	360601	江西	新增	女	22	1985		初婚	4	2	1985	2008	99999	30000	30000	360322	东源乡桃源村	本村/居委会	2	2													1													群众		否
4420030002710000	4420030002710000	442003	广东	新增	女	22	1974		初婚	4	2	1974	1995	99999	8000	0	441322		本村/居委会	3	99	1951	是		农业户口		否			在龙溪中心小学当教师	20803	教育、文化艺术和广播电影电视业	国有/集体事业单位	99	1949	是		农业户口		否	初中		在家务农耕地耕地耕地	50100	农、林、牧、渔业	务农：农林牧副渔业生产（如种地、养殖鸡鸭水产等）	群众		否
2115010002130000	2115010002130000	211501	辽宁	新增	女	1	1971	11	初婚	1	2	1971	1990	2000	2000	500	210422		本村/居委会	2	99	1948	是		农业户口		否	小学/私塾		自由职业打工，，，没有地	99998		自由职业者（网络作家、画家、自媒体工作人员、自由摄影师等脑力工作者等）	99	1949	是		农业户口		否	小学/私塾		在家务农，七十多身体不好不干活	50100			中共党员	2000	否
4409050002230000	4409050002230000	440905	广东	新增	男	1	1966	8	初婚	1	2	1966	1994	9000	9000	0	610722		本县区以外	0	99	99999	否	1976	农业户口		否	小学/私塾		在陕西老家务农	50100	农、林、牧、渔业	务农：农林牧副渔业生产（如种地、养殖鸡鸭水产等）	99	99999	否	1990	农业户口		否	小学/私塾		在陕西老家务农	50100	农、林、牧、渔业	务农：农林牧副渔业生产（如种地、养殖鸡鸭水产等）	群众		否
4434010012630000	4434010012630000	443401	广东	新增	男	1	1974	7	初婚	1	2	1974	1999	20000	10000	20000	511703		本县区以外	2	99	1943	是		农业户口		否	小学/私塾		在自己家里种田	50102	农、林、牧、渔业	务农：农林牧副渔业生产（如种地、养殖鸡鸭水产等）	99	1945	否	1989	农业户口			小学/私塾		在自己家里种田	50102	农、林、牧、渔业	务农：农林牧副渔业生产（如种地、养殖鸡鸭水产等）	群众		否
2112010007730000	2112010007730000	211201	辽宁	新增	女	1	1995	8	未婚	1	1	1995					210106		本村/居委会	0	99	99999	是		农业户口		否	初中		在外面进行打工工作	80000	建筑业	自由职业者（网络作家、画家、自媒体工作人员、自由摄影师等脑力工作者等）	99	99999	是		农业户口		否	初中		在家里，做家庭主妇	99998			中共党员	2016	否
4435010001810000	4435010001810000	443501	广东	新增	女	22	1991	9	初婚	4	2	1991	2012	50000	50000	50000	442000		本乡镇（街道）其他村居委会	1	99	1963	是		农业户口		否	小学/私塾		在个体商店做销售	40102	批发和零售贸易、餐饮业	个体工商户（包括登记过的个体工商户或未登记的各类店主）	99	1966	否	2015	农业户口		否	小学/私塾		在个体商店做销售	40102	批发和零售贸易、餐饮业	个体工商户（包括登记过的个体工商户或未登记的各类店主）	群众		否
4440010003020000	4440010003020000	444001	广东	新增	男	11	1957		初婚	2	2	1957	1978	1500	0	0	441623		本村/居委会	5	99	1929	是		农业户口		否	未上过学		在连平县前锋村耕田务农	50100	农、林、牧、渔业	务农：农林牧副渔业生产（如种地、养殖鸡鸭水产等）	99	1928	否	2018	农业户口		否	未上过学		在连平县前锋村耕田务农	50100	农、林、牧、渔业	务农：农林牧副渔业生产（如种地、养殖鸡鸭水产等）	群众		否
3715010003730000	3715010003730000	371501	山东	新增	男	1	1972	6	初婚	1	2	1972	99999	99999	99999	99999	370982		本村/居委会	0	99	99999	否	99999	农业户口		否	未上过学		农民在家一直务农	50102	农、林、牧、渔业	务农：农林牧副渔业生产（如种地、养殖鸡鸭水产等）	99	99999	否	99999	农业户口		否	未上过学		农民在家务农种地	50102	农、林、牧、渔业	务农：农林牧副渔业生产（如种地、养殖鸡鸭水产等）	群众		否
4302010017430000	4302010017430000	430201	湖南	新增	男	1	1995	4	未婚	1	1	1995					130203		本村/居委会	2	99	1969	是		农业户口		否	初中		在廊坊东方大学城采购	40101		无固定工作者（零散工、摊贩、无派遣单位的保姆、自营运司机、手工工匠等）	99	1970	是		农业户口		否	普通高中		在廊坊东方大学城采购	40101	其他行业	无固定工作者（零散工、摊贩、无派遣单位的保姆、自营运司机、手工工匠等）	中共党员	2015	否
4437010002720000	4437010002720000	443701	广东	新增	男	2	1972		初婚	2	2	1972	1993	6000	0	0	361002		本县区以外	7	99	99999	否	2011	农业户口		否	小学/私塾		在老家乡下自己的地里务农	50100	农、林、牧、渔业	务农：农林牧副渔业生产（如种地、养殖鸡鸭水产等）	99	99999	否	2016	农业户口		否	未上过学		在老家乡下自己地里务农	50100	农、林、牧、渔业	务农：农林牧副渔业生产（如种地、养殖鸡鸭水产等）	群众		否
4308010001520000	4308010001520000	430801	湖南	新增	男	11	1961		初婚	3	2	1961	1983	0	0	0	431382		本村/居委会	4	99	99999	否	2001	农业户口		否	未上过学		在涟源市江口村务农	50100	农、林、牧、渔业	务农：农林牧副渔业生产（如种地、养殖鸡鸭水产等）	99	99999	否	2006	农业户口		否	未上过学		在涟源市江口村务农	50100	农、林、牧、渔业	务农：农林牧副渔业生产（如种地、养殖鸡鸭水产等）	群众		否
3315010002220000	3315010002220000	331501	浙江	新增	男	2	1972		初婚	2	2	1972	1996	10000	5000	10000	330603		本村/居委会	0	99	99999	否	2012	农业户口		否	小学/私塾		已去世，去世前在农村务农	50100	农、林、牧、渔业	务农：农林牧副渔业生产（如种地、养殖鸡鸭水产等）	99	99999	是		农业户口		否	未上过学		已退休，退休前在农村务农	99998	农、林、牧、渔业	务农：农林牧副渔业生产（如种地、养殖鸡鸭水产等）	群众		否
4423010011430000	4423010011430000	442301	广东	新增	男	1	1973	9	初婚	1	2	1973	1990	6500	0	0	450102	岑溪市	本县区以外	1	99	1957	是		农业户口		是	普通高中		在老家种地当农民	50102	农、林、牧、渔业	务农：农林牧副渔业生产（如种地、养殖鸡鸭水产等）	99	99999	否	99999	农业户口			小学/私塾		在老家种地当农民	50102	农、林、牧、渔业	务农：农林牧副渔业生产（如种地、养殖鸡鸭水产等）	群众		否
1301020003820000	1301020003820000	130102	河北	新增	女	21	1980	7	初婚	4	2	1980	2013	50000	40000	30000	130638		本村/居委会	3	2													1													群众		否
4419020004800000	4419020004800000	441902	广东	新增	男	1	1956		初婚	1	2	1956	1984	5500	2500	0	441204		本村/居委会	0	99	1917	否	1997	农业户口		否	小学/私塾		在无固定雇主地做建筑工人	62900		无固定工作者（零散工、摊贩、无派遣单位的保姆、自营运司机、手工工匠等）	99	1917	否	1997	农业户口		否	未上过学		在自家做农民耕田	50102		务农：农林牧副渔业生产（如种地、养殖鸡鸭水产等）	群众		否
4435010002110000	4435010002110000	443501	广东	新增	男	2	1969		初婚	2	2	1969	1993	0	0	0	442000		本村/居委会	2	5													99	99999	否	2001	农业户口		否	小学/私塾		在中山市南头镇做农民	50100	农、林、牧、渔业	务农：农林牧副渔业生产（如种地、养殖鸡鸭水产等）	群众		否
1103020001900000	1103020001900000	110302	北京	新增	男	2	1963		初婚	2	2	1963	1986	6000	3000	6000	110106		本村/居委会	6	99	1924	否	2014	农业户口		否	小学/私塾		在农地种地的农民	50102	农、林、牧、渔业	务农：农林牧副渔业生产（如种地、养殖鸡鸭水产等）	99	1931	否	2009	农业户口		否	未上过学		在农地种地的农民	50102	农、林、牧、渔业	务农：农林牧副渔业生产（如种地、养殖鸡鸭水产等）	群众		否
4426010000600000	4426010000600000	442601	广东	新增	男	1	1964		初婚	1	2	1964	1992	10000	10000	10000	442000		本村/居委会	6	99	99999	否	1983	农业户口		否	初中		在家务农，没有做过别的工作	50100	农、林、牧、渔业	务农：农林牧副渔业生产（如种地、养殖鸡鸭水产等）	99	99999	否	1992	农业户口		否	小学/私塾		在家务农，没有做过别的工作	50100	农、林、牧、渔业	务农：农林牧副渔业生产（如种地、养殖鸡鸭水产等）	群众		否
4428020001810400	4428020001810000	442802	广东	新增	男	21	1999		未婚	3	1	1999					445202		本村/居委会	5	1													2													群众		否
3606010004520000	3606010004520000	360601	江西	新增	女	2	1976		初婚	2	2	1976	1999	0	20000	20000	360322		本村/居委会	5	99	99999	否	2014	农业户口		否	未上过学		去世前在家务农	50100	农、林、牧、渔业	务农：农林牧副渔业生产（如种地、养殖鸡鸭水产等）	99	99999	是		农业户口		否	初中		在学校食堂当炊事员	40302	其他行业	无固定工作者（零散工、摊贩、无派遣单位的保姆、自营运司机、手工工匠等）	群众		否
1407020001430000	1407020001430000	140702	山西	新增	女	11	1971	3	初婚	3	2	1971	1993	4000	10000	4000	140826		本乡镇（街道）其他村居委会	3	99	1939	是		农业户口		否	初中		在村里自己家地里务农干农活	50100	农、林、牧、渔业	务农：农林牧副渔业生产（如种地、养殖鸡鸭水产等）	99	1942	是		农业户口		否	未上过学		在村里自己家地里务农干农活	50100	农、林、牧、渔业	务农：农林牧副渔业生产（如种地、养殖鸡鸭水产等）	群众		否
3205030000810000	3205030000810000	320503	江苏	新增	女	2	1957		初婚	2	2	1957	1982	100	100	100	321322		本县（县级市、区）其他乡镇街道	6	99	99999	否	99999	农业户口		否	未上过学		在家里种田当农民	50102	农、林、牧、渔业	务农：农林牧副渔业生产（如种地、养殖鸡鸭水产等）	99	99999	否	99999	农业户口		否	未上过学		在家中种田当农民	50102	农、林、牧、渔业	务农：农林牧副渔业生产（如种地、养殖鸡鸭水产等）	群众		否
4502020001310000	4502020001310000	450202	广西	新增	男	1	1997		未婚	1	1	1997					450804		本村/居委会	3	2													3													群众		否
2115010000130000	2115010000130000	211501	辽宁	新增	男	21	1981	10	初婚	2	2	1981	2009	50000	0	50000	210422		本村/居委会	1	99	1958	否	2016	农业户口		否	未上过学		在自己家里种地当农民	50102	农、林、牧、渔业	务农：农林牧副渔业生产（如种地、养殖鸡鸭水产等）	1													中共党员	2013	否
4441020002230000	4441020002230000	444102	广东	新增	男	1	1981	8	初婚	1	2	1981	2005	45000	99998	30000	442000		本乡镇（街道）其他村居委会	2	7													8													中共党员	2015	否
4428020002800000	4428020002800000	442802	广东	新增	男	1	1976		初婚	1	2	1976	2003	20000	99999	20000	360827		本县区以外	4	2													99	99999	否	99999	农业户口		否			在老家从事农业生产	50100	农、林、牧、渔业	务农：农林牧副渔业生产（如种地、养殖鸡鸭水产等）	群众		否
5101030001500000	5101030001500000	510103	四川	新增	男	21	1969	12	初婚	5	2	1969	1991	1500	1000	600	510322		本村/居委会	3	1													99	1946	否	2002	农业户口		否	未上过学		在自贡市富顺县虎头村务农	50100	农、林、牧、渔业	务农：农林牧副渔业生产（如种地、养殖鸡鸭水产等）	群众		否
3509010005630000	3509010005630000	350901	福建	新增	男	1	1976	2	离异	1	4	1976	1999	30000	0	0	350703		本村/居委会	3	99	99999	否	2015	农业户口		否	大学本科		在村里的农田做生产活动	50102	农、林、牧、渔业	务农：农林牧副渔业生产（如种地、养殖鸡鸭水产等）	2													群众		否
1304030000510000	1304030000510000	130403	河北	新增	女	2	1969		初婚	2	3	1969	1993	0	3000	0	130229		本村/居委会	1	99	1935	是		农业户口		否	初中		在生产队做会计	50199		国有/集体事业单位	99	1929	否	2017	农业户口		否	小学/私塾		在农村家里务农	50100	农、林、牧、渔业	务农：农林牧副渔业生产（如种地、养殖鸡鸭水产等）	群众		否
4312010000630000	4312010000630000	431201	湖南	新增	男	1	1972	2	初婚	1	2	1972	1999	20000	10000	0	431321		本村/居委会	3	99	99999	否	1983	农业户口		否	小学/私塾		在本村居从事务农工作	50100	农、林、牧、渔业	务农：农林牧副渔业生产（如种地、养殖鸡鸭水产等）	3													群众		否
3715010001320000	3715010001320000	371501	山东	新增	男	2	1976		初婚	2	2	1976	2002	99999	99999	99999	370982		本村/居委会	2	99	99999	是		农业户口		否	未上过学		农民在家务农种地	50102	农、林、牧、渔业	务农：农林牧副渔业生产（如种地、养殖鸡鸭水产等）	99	1953	是		农业户口		否	未上过学		农民在家务农种地	50102	农、林、牧、渔业	务农：农林牧副渔业生产（如种地、养殖鸡鸭水产等）	群众		否
3702020001820000	3702020001820000	370202	山东	新增	男	1	1954	7	初婚	1	2	1954	1979	99999	9999	99999	370811		本村/居委会	5	99	99999	否	99999	农业户口		否	未上过学		在家里种地是农民	50102		务农：农林牧副渔业生产（如种地、养殖鸡鸭水产等）	99	99999	否	99999	农业户口		否	未上过学		在家里是农民种地	50102		务农：农林牧副渔业生产（如种地、养殖鸡鸭水产等）	群众		否
6206060002830000	6206060002830000	620606	甘肃	新增	男	1	1997	2	未婚	1	1	1997					620702	碱滩镇普家庄村	本村/居委会	1	2													3													群众		否
4502020003820000	4502020003820000	450202	广西	新增	女	2	1972		初婚	6	2	1972	1993	2000	99999	2000	450804		本村/居委会	4	99	99999	是		农业户口		否	未上过学		在家中务农种田	50102	农、林、牧、渔业	务农：农林牧副渔业生产（如种地、养殖鸡鸭水产等）	99	99999	是		农业户口		否	未上过学		在家中务农种田	50102	农、林、牧、渔业	务农：农林牧副渔业生产（如种地、养殖鸡鸭水产等）	群众		否
3712010002020000	3712010002020000	371201	山东	新增	男	1	1989		初婚	1	2	1989	2010	11000	5000	11000	370283		本村/居委会	0	99	99999	是		农业户口		否			在厂口涧村做务农	50100		务农：农林牧副渔业生产（如种地、养殖鸡鸭水产等）	99	99999	是		农业户口		否			在厂口涧村做务农	50100		务农：农林牧副渔业生产（如种地、养殖鸡鸭水产等）	群众		否
4442020007130000	4442020007130000	444202	广东	新增	男	3	1990	10	未婚	6	1	1990					441521		本村/居委会	2	2													3													群众		是
4440010004530000	4440010004530000	444001	广东	新增	男	2	1961	8	初婚	2	2	1961	1983	1200	99999	99999	441623		本村/居委会	3	99	99999	否	1997	农业户口		否	未上过学		在连平县城老屋耕地务农	50100	农、林、牧、渔业	务农：农林牧副渔业生产（如种地、养殖鸡鸭水产等）	99	99999	否	1998	农业户口		否	未上过学		在连平县老屋务农耕地	50100	农、林、牧、渔业	务农：农林牧副渔业生产（如种地、养殖鸡鸭水产等）	群众		否
3213010001130000	3213010001130000	321301	江苏	新增	女	1	1963	2	同居	1	6	1963					320981		本村/居委会	1	99	99999	否	99999	农业户口		否	未上过学		在江苏省盐城市东台市绿港村务农	50100	农、林、牧、渔业	务农：农林牧副渔业生产（如种地、养殖鸡鸭水产等）	99	99999	否	99999	农业户口		否	未上过学		在江苏省盐城市东台市绿港村务农	50100	农、林、牧、渔业	务农：农林牧副渔业生产（如种地、养殖鸡鸭水产等）	群众		否
5303010001100000	5303010001100000	530301	云南	新增	女	21	1984		离异	2	4	1983	2011	20000	0	20000	530823		本村/居委会	1	99	99999	否	2009	农业户口		否	小学/私塾		在景东县景福镇古里村务农	50100	农、林、牧、渔业	务农：农林牧副渔业生产（如种地、养殖鸡鸭水产等）	1													群众		否
3314020009930000	3314020009930000	331402	浙江	新增	女	1	1988		初婚	1	2	1988	2008	0	0	0	330111		本村/居委会	1	99	99999	是		农业户口		否	小学/私塾		在富阳农村务农	50100	农、林、牧、渔业	务农：农林牧副渔业生产（如种地、养殖鸡鸭水产等）	99	99999	是		农业户口		否	小学/私塾		在富阳农村务农	50100	农、林、牧、渔业	务农：农林牧副渔业生产（如种地、养殖鸡鸭水产等）	群众		否
2115010000930000	2115010000930000	211501	辽宁	新增	男	1	1966	12	初婚	1	2	1966	99999	2000	0	2000	210422		本村/居委会	6	99	99999	否	99999	农业户口		否	未上过学		在村子里面做木匠维生	60600	制造业	无固定工作者（零散工、摊贩、无派遣单位的保姆、自营运司机、手工工匠等）	99	99999	否	99999	农业户口		否	未上过学		在家做家务家庭主妇	99998			群众		否
3314010004220000	3314010004220000	331401	浙江	新增	男	1	1958		初婚	1	2	1958	1982	800	800	800	330111		本村/居委会	3	99	99999	否	99999	农业户口		否	未上过学		一直都在农村务农	50100	农、林、牧、渔业	务农：农林牧副渔业生产（如种地、养殖鸡鸭水产等）	99	99999	否	99999	农业户口		否	未上过学		一直都在村里务农	50100	农、林、牧、渔业	务农：农林牧副渔业生产（如种地、养殖鸡鸭水产等）	群众		否
6204020003110000	6204020003110000	620402	甘肃	新增	男	1	1986		初婚	1	2	1986	2009	50000	30000	50000	620525		本村/居委会	3	99	99999	否	2001	农业户口		否	初中		在张家川县大阳镇务农	50100	农、林、牧、渔业	务农：农林牧副渔业生产（如种地、养殖鸡鸭水产等）	3													群众		否
4415020006610000	4415020006610000	441502	广东	新增	男	1	1962		初婚	1	2	1962	1983	2000	0	2000	440784		本村/居委会	3	99	99999	否	2015	农业户口		是	普通高中		在中学当教师教文科	20803	教育、文化艺术和广播电影电视业	国有/集体事业单位	99	1932	是		农业户口		否	初中		在农村耕田，种植养殖	50102	农、林、牧、渔业	务农：农林牧副渔业生产（如种地、养殖鸡鸭水产等）	群众		否
4437010000320000	4437010000320000	443701	广东	新增	女	2	1984		初婚	2	2	1984	2007	70000	70000	40000	445381		本县区以外	1	99	1960	否	2017	农业户口		否	小学/私塾		父亲生前在乡下种田	50102	农、林、牧、渔业	务农：农林牧副渔业生产（如种地、养殖鸡鸭水产等）	99	1965	是		农业户口		否	未上过学		在乡下也是从事务农工作	50100	农、林、牧、渔业	务农：农林牧副渔业生产（如种地、养殖鸡鸭水产等）	群众		否
3309020006830000	3309020006830000	330902	浙江	新增	男	1	1974	2	初婚	1	2	1974	1998	20000	99999	0	421125		本县区以外	2	99	1948	是		农业户口		否			在家乡自行务农	50100	农、林、牧、渔业	务农：农林牧副渔业生产（如种地、养殖鸡鸭水产等）	99	1952	是		农业户口		否			在家里自行务农	50100	农、林、牧、渔业	务农：农林牧副渔业生产（如种地、养殖鸡鸭水产等）	群众		否
3206030004020000	3206030004020000	320603	江苏	新增	女	2	1967		初婚	3	2	1967	1988	3000	3000	3000	320282		本村/居委会	3	99	99999	否	2002	居民户口（之前是农业户口）		是	小学/私塾		【在】国有煤矿厂【做】工人	61600	采掘业	国有/集体事业单位	99	99999	是		农业户口		否	未上过学		【在】田野【做】农民	50100	农、林、牧、渔业	务农：农林牧副渔业生产（如种地、养殖鸡鸭水产等）	群众		否
4313010000530000	4313010000530000	431301	湖南	新增	男	2	1968	9	同居	4	6	1968					431281		本村/居委会	3	99	99999	否	2003	农业户口		否			务农，在田地里种田	50102	农、林、牧、渔业	务农：农林牧副渔业生产（如种地、养殖鸡鸭水产等）	3													群众		否
3601040001810000	3601040001810000	360104	江西	新增	男	41	2001	7	未婚	4	1	2001					360981		本村/居委会	1	3													99	1982	是		农业户口		否	小学/私塾		在浙江省某个市打工	40000			群众		否
4106010004610400	4106010004610000	410601	河南	新增	女	2	1977	3	初婚	2	2	1977	1997	5000	30000	5000	411025		本村/居委会	3	99	99999	是		农业户口		否	小学/私塾		在田地里种植农作物	50102	农、林、牧、渔业	务农：农林牧副渔业生产（如种地、养殖鸡鸭水产等）	99	99999	是		农业户口		否	未上过学		在田地里种植庄稼	50102	农、林、牧、渔业	务农：农林牧副渔业生产（如种地、养殖鸡鸭水产等）	群众		否
3504020001600000	3504020001600000	350402	福建	新增	男	1	1988		初婚	1	2	1988	2009	80000	20000	0	350424		本县区以外	3	8													99	1966	是		农业户口		否	小学/私塾		目前在户籍所在地养老	99998			群众		否
4417810000920000	4417810000920000	441781	广东	新增	女	22	1986	3	初婚	3	2	1986	2014	20000	30000	20000	441781		本乡镇（街道）其他村居委会	3	99	1957	是		农业户口		否	初中		装修建筑工人 建房	62900	建筑业	民营、私营企业	99	1959	是		农业户口		否	初中		务农 农业生产经营	50100	农、林、牧、渔业	务农：农林牧副渔业生产（如种地、养殖鸡鸭水产等）	群众		否
5105010005130000	5105010005130000	510501	四川	新增	女	21	2002	2	未婚	3	1	2002					512002	丰裕镇方山村	本村/居委会	1	2													1													群众		否
6303020010930000	6303020010930000	630302	青海	新增	女	1	1989	7	未婚	1	1	1989					410702		本县区以外	2	99	1966	是		农业户口		否	未上过学		河南省农民工人	50102	农、林、牧、渔业	务农：农林牧副渔业生产（如种地、养殖鸡鸭水产等）	99	1968	是		农业户口		否	未上过学		河南省农民工人	50100	农、林、牧、渔业	务农：农林牧副渔业生产（如种地、养殖鸡鸭水产等）	群众		否
4426010004000000	4426010004000000	442601	广东	新增	女	1	1968		初婚	1	2	1968	1994	0	1000	0	442000		本村/居委会	2	99	1924	是		农业户口		否	未上过学		在农地做农民，务农	50102	农、林、牧、渔业	务农：农林牧副渔业生产（如种地、养殖鸡鸭水产等）	99	1932	否	2014	农业户口		否	未上过学		在农地做农民，务农	50100	农、林、牧、渔业	务农：农林牧副渔业生产（如种地、养殖鸡鸭水产等）	中共党员	2012	否
2116010001030000	2116010001030000	211601	辽宁	新增	男	1	1986	9	初婚	1	2	1986	2006	20000	20000	0	211381	三宝乡海峰村	本村/居委会	0	6													5													中共党员	2017	否
6301020002830000	6301020002830000	630102	青海	新增	女	4	1980	10	初婚	2	2	1979	1998	6000	4000	6000	621202		本县区以外	1	99	1952	是		农业户口		是	小学/私塾		在甘肃老家做农活	50100	农、林、牧、渔业	务农：农林牧副渔业生产（如种地、养殖鸡鸭水产等）	99	1953	是		农业户口		否	未上过学		在甘肃老家做农活	50100	农、林、牧、渔业	务农：农林牧副渔业生产（如种地、养殖鸡鸭水产等）	群众		否
4440020003430000	4440020003430000	444002	广东	新增	女	2	1966	4	初婚	2	2	1966	1989	2000	99999	1000	440883		本村/居委会	5	99	99999	是		农业户口		否	初中		在山圩村自家田地耕地，做小生意	50102	农、林、牧、渔业	务农：农林牧副渔业生产（如种地、养殖鸡鸭水产等）	99	1930	是		农业户口		否	小学/私塾		在家中做家务，照顾家庭	99998			群众		否
4442010000620000	4442010000620000	444201	广东	新增	女	1	1980		初婚	1	2	1980	2005	10000	30000	5000	440781		本村/居委会	2	99	1951	是		农业户口		否	普通高中		在自家农田耕种农作物	50102	农、林、牧、渔业	务农：农林牧副渔业生产（如种地、养殖鸡鸭水产等）	99	1957	是		农业户口		否	小学/私塾		在自家农田耕种农作物	50102	农、林、牧、渔业	务农：农林牧副渔业生产（如种地、养殖鸡鸭水产等）	群众		否
4504020005030000	4504020005030000	450402	广西	新增	男	1	1984	10	未婚	1	1	1984					451422		本村/居委会	5	99	99999	是		农业户口		否	中专		在广州做洗碗工	60000	其他行业	民办非企业、社团等社会组织	99	1954	是		农业户口		否	初中		在饭店厨房做帮厨	40302	其他行业	无固定工作者（零散工、摊贩、无派遣单位的保姆、自营运司机、手工工匠等）	群众		否
3714010002920000	3714010002920000	371401	山东	新增	男	1	1969		初婚	1	2	1969	1992	99999	0	0	371322		本村/居委会	1	99	99999	是		农业户口		否	初中		在村子里做乡村医生	20509	卫生、体育和社会福利业	无固定工作者（零散工、摊贩、无派遣单位的保姆、自营运司机、手工工匠等）	99	99999	是		农业户口		否	未上过学		在大旺村务农耕种土地	50102	农、林、牧、渔业	务农：农林牧副渔业生产（如种地、养殖鸡鸭水产等）	群众		否
6401060001530000	6401060001530000	640106	宁夏	新增	男	21	2000	5	未婚	4	1	2000					640502		本村/居委会	1	4													2													群众		否
1405010004610000	1405010004610000	140501	山西	新增	男	22	1987		初婚	4	2	1987	2010	50000	1000	50000	140521		本村/居委会	1	1													2													群众		否
3314010004420000	3314010004420000	331401	浙江	新增	女	21	1995		未婚	3	1	1995					330111		本村/居委会	1	2													1													群众		否
5310020001530000	5310020001530000	531002	云南	新增	男	1	1993	8	未婚	1	1	1993					530902		本村/居委会	1	99	1970	是		农业户口		否	未上过学		在临沧市临翔区邦东乡团山务农	50100	农、林、牧、渔业	务农：农林牧副渔业生产（如种地、养殖鸡鸭水产等）	2													群众		否
4438010003120000	4438010003120000	443801	广东	新增	男	1	1969		初婚	1	2	1969	1996	10000	10000	0	445102		本村/居委会	4	99	1933	否	2002	农业户口		否	小学/私塾		在家乡从事农业工作 务农	50100	农、林、牧、渔业	务农：农林牧副渔业生产（如种地、养殖鸡鸭水产等）	4													群众		否
3311010006820000	3311010006820000	331101	浙江	新增	男	11	1969	10	初婚	2	2	1969	1991	99999	99999	99999	331024		本县区以外	5	99	99999	否	99999	农业户口					在老家做农民种田	50102	农、林、牧、渔业	务农：农林牧副渔业生产（如种地、养殖鸡鸭水产等）	99	99999	否	99999	农业户口		否			在老家做农民种田	50102	农、林、牧、渔业	务农：农林牧副渔业生产（如种地、养殖鸡鸭水产等）	群众		否
4415020005810000	4415020005810000	441502	广东	新增	男	2	1960		初婚	2	2	1960	1985	5000	0	5000	440784		本村/居委会	5	99	1927	否	2003	农业户口		否	小学/私塾		在农村耕地，种植水稻	50102	农、林、牧、渔业	务农：农林牧副渔业生产（如种地、养殖鸡鸭水产等）	99	1925	否	2011	农业户口		否	未上过学		在农村耕地，种植养殖	50102	农、林、牧、渔业	务农：农林牧副渔业生产（如种地、养殖鸡鸭水产等）	群众		否
3701020000510000	3701020000510000	370102	山东	新增	女	21	1988		未婚	9	4	1988	2013	1000	10000	1000	370125		本村/居委会	1	1													5													群众		否
6202030000700000	6202030000700000	620203	甘肃	新增	女	21	1979		初婚	4	2	1979	1994	0	10000	0	621225		本村/居委会	4	99	99999	是		农业户口		否	普通高中		在陇南市西和县喜集乡务农	50100	农、林、牧、渔业	务农：农林牧副渔业生产（如种地、养殖鸡鸭水产等）	99	99999	是		农业户口		否	未上过学		在陇南市西和县喜集乡务农	50100	农、林、牧、渔业	务农：农林牧副渔业生产（如种地、养殖鸡鸭水产等）	群众		否
1308010003120000	1308010003120000	130801	河北	新增	女	1	1977		初婚	1	2	1977	2000	5000	10000	5000	130430	李二庄村	本村/居委会	4	99	99999	是		农业户口		否	小学/私塾		在李二庄村务农	50100	农、林、牧、渔业	务农：农林牧副渔业生产（如种地、养殖鸡鸭水产等）	99	99999	是		农业户口		否	小学/私塾		在李二庄村务农	50100	农、林、牧、渔业	务农：农林牧副渔业生产（如种地、养殖鸡鸭水产等）	群众		否
6113010003720000	6113010003720000	611301	陕西	新增	女	2	1983		初婚	2	2	1983	2006	6000	6000	6000	610528		本村/居委会	3	5													6													群众		否
4440010004430000	4440010004430000	444001	广东	新增	女	1	1988	7	初婚	1	2	1988	2011	10000	20000	7000	441623		本村/居委会	2	99	1963	是		农业户口		否	小学/私塾		在家乡耕田务农做农民	50102		务农：农林牧副渔业生产（如种地、养殖鸡鸭水产等）	99	1952	是		农业户口		否	未上过学		在家乡耕田务农做农民	50100		务农：农林牧副渔业生产（如种地、养殖鸡鸭水产等）	群众		否
3310010000410000	3310010000410000	331001	浙江	新增	男	21	1996		未婚	3	1	1996					330109		本村/居委会	0	2													1													群众		否
4438010008630000	4438010008630000	443801	广东	新增	男	1	1969	10	初婚	1	2	1969	2001	0	99999	0	350624		本县区以外	3	99	1931	否	2001	农业户口		否	小学/私塾		在福建老家务农	50100	农、林、牧、渔业	务农：农林牧副渔业生产（如种地、养殖鸡鸭水产等）	99	1933	否	2014	农业户口		否	未上过学		在福建老家务农	50100	农、林、牧、渔业	务农：农林牧副渔业生产（如种地、养殖鸡鸭水产等）	群众		否
4412010006200000	4412010006200000	441201	广东	新增	男	1	1964		初婚	1	2	1964	1984	1000	600	1000	421023		本县区以外	5	99	1921	否	1985	农业户口		否	未上过学		在农田做农民务农	50102	农、林、牧、渔业	务农：农林牧副渔业生产（如种地、养殖鸡鸭水产等）	99	1927	否	2011	农业户口		否	未上过学		在农田做农民务农	50100	农、林、牧、渔业	务农：农林牧副渔业生产（如种地、养殖鸡鸭水产等）	群众		否
3705020003100000	3705020003100000	370502	山东	新增	男	2	1977		初婚	2	2	1977	1999	2000	2000	3000	371329		本村/居委会	1	99	99999	否	2000	农业户口		否	未上过学		在家里做务农工作	50100	农、林、牧、渔业	务农：农林牧副渔业生产（如种地、养殖鸡鸭水产等）	5													群众		否
3702030001930000	3702030001930000	370203	山东	新增	男	2	1985	12	初婚	2	2	1985	2008	99999	35000	99999	370811		本村/居委会	1	99	99999	是		农业户口		否			父亲的职业是务农	50100	农、林、牧、渔业	务农：农林牧副渔业生产（如种地、养殖鸡鸭水产等）	99	99999	是		农业户口		否			母亲的职业是务农	50100	农、林、牧、渔业	务农：农林牧副渔业生产（如种地、养殖鸡鸭水产等）	群众		否
6111020000430000	6111020000430000	611102	陕西	新增	男	21	1973	8	未婚	3	1	1973					610602		本村/居委会	3	1													2													群众		否
2106020002400000	2106020002400000	210602	辽宁	新增	女	22	1984	6	初婚	4	2	1984	2006	0	20000	0	211021	寒岭镇唐家村	本村/居委会	1	99	99999	是		农业户口		否	小学/私塾		在村里种植自家的玉米地	50102	农、林、牧、渔业	务农：农林牧副渔业生产（如种地、养殖鸡鸭水产等）	99	99999	是		农业户口		否	初中		在村里种植自家的玉米地	50102	农、林、牧、渔业	务农：农林牧副渔业生产（如种地、养殖鸡鸭水产等）	群众		否
6112020002730000	6112020002730000	611202	陕西	新增	女	2	1988	9	初婚	2	2	1988	2016	70000	90000	70000	610628		本乡镇（街道）其他村居委会	3	99	1964	是		农业户口		否	初中		在家中从事务农的工作	50100	农、林、牧、渔业	务农：农林牧副渔业生产（如种地、养殖鸡鸭水产等）	99	1966	是		农业户口		否	小学/私塾		在家中从事务农的工作	50100	农、林、牧、渔业	务农：农林牧副渔业生产（如种地、养殖鸡鸭水产等）	群众		否
5105050002220000	5105050002220000	510505	四川	新增	男	2	1961		初婚	2	2	1961	1986	400	400	400	512002		本村/居委会	7	99	1938	否	1998	农业户口		否	小学/私塾		在资阳雁江区长期务农	50100	农、林、牧、渔业	务农：农林牧副渔业生产（如种地、养殖鸡鸭水产等）	99	1938	否	2017	农业户口		否	未上过学		在资阳雁江区长期务农	50100	农、林、牧、渔业	务农：农林牧副渔业生产（如种地、养殖鸡鸭水产等）	群众		是
3606010002220000	3606010002220000	360601	江西	新增	男	11	1966		初婚	2	2	1966	1974	1000	500	0	360322		本村/居委会	3	99	99999	否	99999	农业户口			小学/私塾		桃源村里做木工	60600	制造业	无固定工作者（零散工、摊贩、无派遣单位的保姆、自营运司机、手工工匠等）	99	99999	否	99999	农业户口			未上过学		在桃源村家务农	50100	农、林、牧、渔业	务农：农林牧副渔业生产（如种地、养殖鸡鸭水产等）	群众		否
1301020000410000	1301020000410000	130102	河北	新增	女	22	1985		初婚	4	2	1985	2006	10000	20000	10000	130638	昝岗镇赵岗村	本村/居委会	1	99	99999	是		农业户口		否	小学/私塾		在雄县各个村办喜事和丧事	80000			99	99999	是		农业户口		否	小学/私塾		在雄县祁岗村家里做家务	50100			群众		否
3309020002410000	3309020002410000	330902	浙江	新增	女	1	1984	7	初婚	1	2	1984					330324		本乡镇（街道）其他村居委会	4	99	1955	是		农业户口		否	初中		务农务农务农务农务农	50100	农、林、牧、渔业	务农：农林牧副渔业生产（如种地、养殖鸡鸭水产等）	99										99999			群众		否
1409010000730000	1409010000730000	140901	山西	新增	男	2	1988	7	初婚	2	2	1988	2012	80000	10000	30000	140222		本村/居委会	1	99	99999	是		农业户口		否	小学/私塾		在大同市天镇县务农种地	50102	农、林、牧、渔业	务农：农林牧副渔业生产（如种地、养殖鸡鸭水产等）	99	99999	是		农业户口		否	小学/私塾		在大同市天镇县种地务农	50102	农、林、牧、渔业	务农：农林牧副渔业生产（如种地、养殖鸡鸭水产等）	群众		否
3714020002930000	3714020002930000	371402	山东	新增	男	2	1965	3	初婚	2	2	1965	1987	200	200	200	371322		本村/居委会	4	99	99999	是		农业户口		否	未上过学		在家里种地务农干活	50102	农、林、牧、渔业	务农：农林牧副渔业生产（如种地、养殖鸡鸭水产等）	99	99999	否	99999	农业户口			未上过学		在家里种地干活务农	50102	农、林、牧、渔业	务农：农林牧副渔业生产（如种地、养殖鸡鸭水产等）	群众		否
4501020002500000	4501020002500000	450102	广西	新增	男	1	1975		初婚	1	2	1975	2003	6000	3000	6000	450803		本村/居委会	2	1													3													群众		否
4410030006720000	4410030006720000	441003	广东	新增	女	1	1968		初婚	1	2	1968	1998	10000	10000	0	433122		本县区以外	3	99	99999	否	2017	农业户口		否	小学/私塾		在家务农，在家耕田。	50100	农、林、牧、渔业	务农：农林牧副渔业生产（如种地、养殖鸡鸭水产等）	99	99999	否	2018	农业户口		否	小学/私塾		在家务农，在家耕田。	50100	农、林、牧、渔业	务农：农林牧副渔业生产（如种地、养殖鸡鸭水产等）	群众		否
4114010006830000	4114010006830000	411401	河南	新增	女	1	1993	3	未婚	1	1	1993					410527		本县区以外	1	2													3													群众		否
2113010004120000	2113010004120000	211301	辽宁	新增	女	1	1973		初婚	1	2	1973	1995	10000	10000	5000	210782		本村/居委会	5	99	99999	否	99999	农业户口		否			在锦州市北镇市当农民	50102	农、林、牧、渔业	务农：农林牧副渔业生产（如种地、养殖鸡鸭水产等）	99	99999	否	99999	农业户口		否	小学/私塾		在锦州市北镇市当农民	50100	农、林、牧、渔业	务农：农林牧副渔业生产（如种地、养殖鸡鸭水产等）	群众		否
1310010000830000	1310010000830000	131001	河北	新增	男	1	1988	4	初婚	1	2	1988	2010	50000	15000	50000	130402		本村/居委会	2	3													4													群众		否
4504020000610000	4504020000610000	450402	广西	新增	男	1	1964		初婚	1	2	1964	1990	99999	99999	0	451422		本村/居委会	7	99	99999	否	2010	农业户口		否	小学/私塾		在家种田干农活	50102		务农：农林牧副渔业生产（如种地、养殖鸡鸭水产等）	99	99999	否	2010	农业户口		否	小学/私塾		无工作在家操持家务	99998			群众		否
3202010004100000	3202010004100000	320201	江苏	新增	女	21	1995	3	未婚	3	1	1995					320115		本村/居委会	1	7													1													群众		否
3310010004010000	3310010004010000	331001	浙江	新增	男	21	1989	8	初婚	3	2	1989	2015	300000	150000	150000	330109		本村/居委会	1	1													2													群众		否
1504020002930000	1504020002930000	150402	内蒙古	新增	女	1	1974	8	初婚	1	2	1974	1993	0	6000	6000	150521		本村/居委会	3	99	99999	否	99999	农业户口		否	小学/私塾		农民。。。。。。	50102	农、林、牧、渔业	务农：农林牧副渔业生产（如种地、养殖鸡鸭水产等）	99	99999	否	99999	农业户口		否	小学/私塾		农民。。。。。。。。	50100	农、林、牧、渔业	务农：农林牧副渔业生产（如种地、养殖鸡鸭水产等）	群众		否
3501030001910000	3501030001910000	350103	福建	新增	女	2	1976		初婚	2	2	1977	1999	10000	25000	10000	350121		本村/居委会	1	99	1952	否	99999	农业户口		否	未上过学		在家务农，种地，现已去世	50102	农、林、牧、渔业	务农：农林牧副渔业生产（如种地、养殖鸡鸭水产等）	99	1955	是		农业户口		否	未上过学		在家务农，现已丧失劳动能力	50100	农、林、牧、渔业	务农：农林牧副渔业生产（如种地、养殖鸡鸭水产等）	群众		否
4417810005720000	4417810005720000	441781	广东	新增	男	21	1985		初婚	2	2	1985	2010	50000	50000	0	441781		本村/居委会	2	99	1953	否	2001	农业户口		否	普通高中		务农 农业生产经营 零工	50100	农、林、牧、渔业	务农：农林牧副渔业生产（如种地、养殖鸡鸭水产等）	1													群众		否
1501010005820000	1501010005820000	150101	内蒙古	新增	男	1	1969		初婚	1	2	1969	1998	10000	0	10000	150926		本村/居委会	4	99	99999	否	2010	农业户口			未上过学		在本地村庄务农	50100	农、林、牧、渔业	务农：农林牧副渔业生产（如种地、养殖鸡鸭水产等）	99	99999	是		农业户口		否	未上过学		在本地村庄种地	50102	农、林、牧、渔业	务农：农林牧副渔业生产（如种地、养殖鸡鸭水产等）	群众		否
4431020006930000	4431020006930000	443102	广东	新增	女	1	1987	3	初婚	1	2	1987	2010	50000	80000	50000	445203		本县区以外	5	99	99999	否	2013	农业户口		否	普通高中		在揭阳作为个体户做餐饮行业	40199	批发和零售贸易、餐饮业	民营、私营企业	99	1954	是		农业户口		否	初中		在家中担任全职太太的角色	99998			群众		否
4420030005230000	4420030005230000	442003	广东	新增	女	22	1992	1	初婚	4	2	1992	2015	50000	99999	60000	441322		本村/居委会	2	99	99999	是		农业户口		否	小学/私塾		在博罗电信局当司机	40202	国家机关、党政机关和社会团体	国有/集体事业单位	99	1971	是		农业户口		否			在香港公司跟单手表业	62601	制造业		群众		否
4442020002730000	4442020002730000	444202	广东	新增	女	1	1989		初婚	1	2	1989	2012	0	0	0	441502		本县区以外	6	99	99999	是		农业户口		否			在陆丰老家打散工	80000	社会服务	无固定工作者（零散工、摊贩、无派遣单位的保姆、自营运司机、手工工匠等）	99	99999	是		农业户口					在老家养猪、做草果	50300	农、林、牧、渔业	务农：农林牧副渔业生产（如种地、养殖鸡鸭水产等）	群众		否
4504030000120000	4504030000120000	450403	广西	新增	男	1	1970		初婚	1	2	1970	2011	0	0	0	451422		本村/居委会	3	99	1933	否	2015	农业户口		否	其他	国民初中	是一位志愿军没有工作过	70000			99	1933	否	1976	农业户口		否	其他	高小	幼年去世不清楚	99999			群众		否
3604020002630000	3604020002630000	360402	江西	新增	男	1	1994	9	未婚	1	1	1994					360734		本村/居委会	3	2													99	1959	否	2009	农业户口		否	小学/私塾		在澄江镇黄岗村种田	50102	农、林、牧、渔业	务农：农林牧副渔业生产（如种地、养殖鸡鸭水产等）	群众		否
4415020003710000	4415020003710000	441502	广东	新增	男	2	1964		初婚	2	2	1964	1993	3000	1200	0	440784		本村/居委会	5	99	1937	否	2005	农业户口		是	小学/私塾		在自家农田里耕种	50102	农、林、牧、渔业	务农：农林牧副渔业生产（如种地、养殖鸡鸭水产等）	99	99999	是		农业户口		否	小学/私塾		在自家农田里耕种	50102	农、林、牧、渔业	务农：农林牧副渔业生产（如种地、养殖鸡鸭水产等）	群众		否
4439010010530000	4439010010530000	443901	广东	新增	男	1	1993	4	未婚	1	1	1993					420923		本县区以外	1	2													3													群众		否
3317010005230000	3317010005230000	331701	浙江	新增	男	1	1977	7	初婚	1	2	1977	2000	50000	50000	50000	330203		本村/居委会	1	1													2													群众		否
4211020001730000	4211020001730000	421102	湖北	新增	男	1	1981	1	初婚	1	2	1981	2007	99999	99999	99999	421202		本村/居委会	1	3													4													群众		否
4443010005430000	4443010005430000	444301	广东	新增	女	21	2002	1	未婚	6	1	2002					441622		本村/居委会	3	1													2													群众		否
4501020002800000	4501020002800000	450102	广西	新增	女	3	1989		未婚	4	2	1989	2018	10000	20000	10000	450803		本村/居委会	2	2													3													群众		否
3306020006730000	3306020006730000	330602	浙江	新增	女	21	1993	9	未婚	3	1	1993					331083		本村/居委会	1	1													2													群众		否
1304010001300000	1304010001300000	130401	河北	新增	男	2	1985	8	初婚	10	2	1985	2007	200000	50000	200000	130229		本村/居委会	1	5													6													群众		否
6113010002720000	6113010002720000	611301	陕西	新增	男	2	1958		初婚	2	2	1958	1980	600	100	600	610528		本村/居委会	3	99	99999	否	99999	农业户口		否	未上过学		在陕西省富平县农村务农	50100	农、林、牧、渔业	务农：农林牧副渔业生产（如种地、养殖鸡鸭水产等）	99	99999	是		农业户口		否	未上过学		在陕西省富平县自家务农	50100	农、林、牧、渔业	务农：农林牧副渔业生产（如种地、养殖鸡鸭水产等）	群众		否
5101030002000000	5101030002000000	510103	四川	新增	男	1	1976		初婚	1	2	1976	1998	5000	0	0	510322		本村/居委会	1	3													99	99999	否	1997	农业户口		否	小学/私塾		在四川省自贡市富顺县虎头村务农	50100	农、林、牧、渔业	务农：农林牧副渔业生产（如种地、养殖鸡鸭水产等）	群众		否
4505020004030300	4505020004030000	450502	广西	新增	女	1	1980	10	初婚	1	2	1980	2010	0	0	0	451021		本村/居委会	4	99	99999	是		农业户口		否	小学/私塾		在家务农耕田干活	50100	农、林、牧、渔业	务农：农林牧副渔业生产（如种地、养殖鸡鸭水产等）	99	1953	是		农业户口		否	小学/私塾		在家务农耕田干活	50100	农、林、牧、渔业	务农：农林牧副渔业生产（如种地、养殖鸡鸭水产等）	群众		否
3202010002100000	3202010002100000	320201	江苏	新增	男	21	1989		未婚	5	1	1989					320115		本村/居委会	0	2													1													民主党派	2016	否
3305010001500000	3305010001500000	330501	浙江	新增	男	21	1986		初婚	3	2	1986	2009	38000	38000	38000	330282		本村/居委会	1	2													1													群众		否
4211010001320000	4211010001320000	421101	湖北	新增	女	2	1954	4	初婚	3	2	1954	1970	300	400	300	421202		本村/居委会	7	99	99999	否	2000	农业户口		否	小学/私塾		在家务农。从事农业生产	50100	农、林、牧、渔业	务农：农林牧副渔业生产（如种地、养殖鸡鸭水产等）	99	99999	否	99999	农业户口		否	未上过学		在家务农，从事农业生产	50100	农、林、牧、渔业	务农：农林牧副渔业生产（如种地、养殖鸡鸭水产等）	群众		否
4413030003630000	4413030003630000	441303	广东	新增	女	1	1976	11	初婚	1	2	1976	1996	500	99999	500	440705		本村/居委会	3	99	99999	是		农业户口					在睦州另外一条村务农	50100	农、林、牧、渔业	务农：农林牧副渔业生产（如种地、养殖鸡鸭水产等）	99	99999	是		农业户口					在睦州另一条村务农	50100	农、林、牧、渔业	务农：农林牧副渔业生产（如种地、养殖鸡鸭水产等）	群众		否
4438010005220000	4438010005220000	443801	广东	新增	女	1	1982		初婚	1	2	1982	2008	10000	99999	5000	445102		本村/居委会	2	2													99	1952	否	1998	农业户口		否	小学/私塾		在北关村家中务农种田	50102	农、林、牧、渔业	务农：农林牧副渔业生产（如种地、养殖鸡鸭水产等）	群众		否
1208020002930000	1208020002930000	120802	天津	新增	男	1	1986	6	初婚	1	2	1986	2007	130000	99999	60000	120119		本村/居委会	1	99	1964	否	2006	农业户口		否	小学/私塾		在家从事务农工作	50100	农、林、牧、渔业	务农：农林牧副渔业生产（如种地、养殖鸡鸭水产等）	5													群众		否
6113010000920000	6113010000920000	611301	陕西	新增	男	21	1990		初婚	3	2	1990	2014	120000	0	120000	610528		本村/居委会	1	1													2													群众		否
4436010001910000	4436010001910000	443601	广东	新增	男	21	1985		未婚	2	1	1985					441403	城东镇葵上村	本村/居委会	2	3													1													群众		否
4211020001330000	4211020001330000	421102	湖北	新增	男	1	1985	3	初婚	1	2	1985	1997	99999	99999	99999	421202		本村/居委会	2	99	1956	是		农业户口		否	普通高中		在家里务农，，，，，	50100	农、林、牧、渔业	务农：农林牧副渔业生产（如种地、养殖鸡鸭水产等）	99	1962	是		农业户口		否	初中		在家里务农，，，，，	50100	农、林、牧、渔业	务农：农林牧副渔业生产（如种地、养殖鸡鸭水产等）	群众		否
4510010001830000	4510010001830000	451001	广西	新增	女	21	1989	4	初婚	4	2	1989	2015	99999	600	600	451324		本村/居委会	1	2													1													群众		否
3501020006710000	3501020006710000	350102	福建	新增	男	21	1973		初婚	4	2	1973	1997	40000	18000	40000	350121		本村/居委会	0	1													2													群众		否
4211010005930000	4211010005930000	421101	湖北	新增	男	2	1953	10	初婚	2	2	1953	1977	0	0	0	421202		本村/居委会	6	99	99999	是		非农户口		否			在咸宁做小学校长	10602	教育、文化艺术和广播电影电视业	国有/集体事业单位	99	99999	否	99999	农业户口		否	未上过学		在家自己做缝纫	60501			群众		否
4440010003020000	4440010003020000	444001	广东	新增	女	11	1960		初婚	3	2	1954	99999	99999	99999	99999	441623		本村/居委会	8	99	99999	否	99999	农业户口			小学/私塾		在连平县前锋村耕地务农	50100	农、林、牧、渔业	务农：农林牧副渔业生产（如种地、养殖鸡鸭水产等）	99	99999	是		农业户口		否	未上过学		在连平县前锋村耕地种田	50102	农、林、牧、渔业	务农：农林牧副渔业生产（如种地、养殖鸡鸭水产等）	群众		否
3317010003030000	3317010003030000	331701	浙江	新增	男	1	1959	11	初婚	1	2	1959	1987	2000	1000	2000	330203		本乡镇（街道）其他村居委会	1	99	1912	否	1985	农业户口		否	未上过学		世世代代为农民	50102	农、林、牧、渔业	务农：农林牧副渔业生产（如种地、养殖鸡鸭水产等）	99	1916	否	2001	农业户口		否	未上过学		世世代代为农民	50100	农、林、牧、渔业	务农：农林牧副渔业生产（如种地、养殖鸡鸭水产等）	群众		否
3314010005030000	3314010005030000	331401	浙江	新增	男	1	1966	5	初婚	1	2	1966	1989	3000	3000	3000	330111		本村/居委会	3	99	99999	是		农业户口		否	小学/私塾		一直都是务农的	50100	农、林、牧、渔业	务农：农林牧副渔业生产（如种地、养殖鸡鸭水产等）	99	99999	否	99999	农业户口		否	小学/私塾		一直都在农村务农	50100	农、林、牧、渔业	务农：农林牧副渔业生产（如种地、养殖鸡鸭水产等）	群众		否
3206030007330000	3206030007330000	320603	江苏	新增	女	1	1954	8	初婚	1	2	1954	1979	100	300	50	320282		本村/居委会	7	99	99999	否	1985	农业户口		否	小学/私塾		在家里种田，紫砂村里	50102	农、林、牧、渔业	务农：农林牧副渔业生产（如种地、养殖鸡鸭水产等）	99	99999	否	2001	农业户口		否	小学/私塾		在家里种地，干农活	50102	农、林、牧、渔业	务农：农林牧副渔业生产（如种地、养殖鸡鸭水产等）	群众		否
2116010000330000	2116010000330000	211601	辽宁	新增	女	1	1979	10	初婚	1	2	1979	1998	0	20000	20000	211381		本村/居委会	2	99	99999	否	99999	农业户口		否	未上过学		在辽宁省阜新市种地	50102	农、林、牧、渔业	务农：农林牧副渔业生产（如种地、养殖鸡鸭水产等）	99	99999	否	2017	农业户口		否	未上过学		在朝阳北票海峰村种地	50102	农、林、牧、渔业	务农：农林牧副渔业生产（如种地、养殖鸡鸭水产等）	群众		否
3216010003230000	3216010003230000	321601	江苏	新增	男	21	1978	12	初婚	3	2	1978	2003	55000	0	55000	320117		本村/居委会	3	1													2													群众		否
3503020001810000	3503020001810000	350302	福建	新增	女	1	1974		初婚	1	2	1974	1993	20000	20000	1000	410100	睢县	本村/居委会	3	99	99999	否	99999	农业户口		否	小学/私塾		在河南省郑州市睢县的农村务农	50100	农、林、牧、渔业	务农：农林牧副渔业生产（如种地、养殖鸡鸭水产等）	99	99999	否	99999	农业户口		否			在河南省郑州市睢县农村务农	50100	农、林、牧、渔业	务农：农林牧副渔业生产（如种地、养殖鸡鸭水产等）	群众		否
4302030004030000	4302030004030000	430203	湖南	新增	男	1	1992	8	未婚	1	1	1992					430321		本县（县级市、区）其他乡镇街道	0	2													3													群众		否
5002010006820000	5002010006820000	500201	重庆	新增	男	21	1989	9	初婚	3	2	1989	2011	20000	10000	0	500114	邻鄂镇艾坪村	本村/居委会	1	2													1													群众		否
3410020001230000	3410020001230000	341002	安徽	新增	女	1	1986	11	初婚	1	2	1986	2007	10000	10000	10000	340602		本村/居委会	2	99	99999	是		农业户口		否	初中		在方庄矿里面做煤矿工人	61601	采掘业	民营、私营企业	99	99999	是		农业户口		否	小学/私塾		在家里做全职保姆，没有工作	99998			群众		是
5208010002830000	5208010002830000	520801	贵州	新增	女	1	1989	4	初婚	1	2	1989	2001	20000	20000	20000	520123		本村/居委会	2	99	99999	是		农业户口			大学本科		在家务农，种植水稻玉米	50102	农、林、牧、渔业	务农：农林牧副渔业生产（如种地、养殖鸡鸭水产等）	99	99999	是		农业户口		否	小学/私塾		在家务农，种植玉米水稻	50102	农、林、牧、渔业	务农：农林牧副渔业生产（如种地、养殖鸡鸭水产等）	群众		否
4410030003910000	4410030003910000	441003	广东	新增	女	1	1967		初婚	1	2	1967	1987	99999	99999	99999	421003		本村/居委会	2	99	1944	是		农业户口		否	初中		在家从事农业生产工作	50100	农、林、牧、渔业	务农：农林牧副渔业生产（如种地、养殖鸡鸭水产等）	99	1946	是		农业户口		否	未上过学		在家从事农业生产工作	50100	农、林、牧、渔业	务农：农林牧副渔业生产（如种地、养殖鸡鸭水产等）	群众		否
5202020003310000	5202020003310000	520202	贵州	新增	男	1	1970		初婚	1	2	1970	1994	6000	2000	0	522301	贞丰县挽澜乡店子村托田组	本村/居委会	4	99	99999	否	1989	农业户口		否	小学/私塾		务农，主要种植水稻，玉米	50102	农、林、牧、渔业	务农：农林牧副渔业生产（如种地、养殖鸡鸭水产等）	99	99999	否	99999	农业户口		否			务农，主要种植水稻，玉米	50102	农、林、牧、渔业	务农：农林牧副渔业生产（如种地、养殖鸡鸭水产等）	群众		否
4308010001520000	4308010001520000	430801	湖南	新增	男	1	1983		初婚	1	2	1983	2011	10000	5000	0	431382		本村/居委会	1	3													4													群众		否
4308010001820000	4308010001820000	430801	湖南	新增	男	1	1956		初婚	1	2	1956	1982	500	300	500	431382		本村/居委会	7	99	1934	否	2014	农业户口			小学/私塾		在家中从事农业生产工作	50100	农、林、牧、渔业	务农：农林牧副渔业生产（如种地、养殖鸡鸭水产等）	99	1933	是		农业户口			小学/私塾		已失去劳动能力，无职业	99998			群众		否
3504020001700000	3504020001700000	350402	福建	新增	男	1	1984		初婚	1	2	1984	2008	60000	12000	0	350430		本县区以外	3	4													5													群众		否
5003010000110000	5003010000110000	500301	重庆	新增	男	2	1966		初婚	2	2	1966	1986	3000	1000	99999	500115	葛兰镇黄家坝村	本村/居委会	3	99	99999	是		非农户口		否	小学/私塾		在国营企业做厨师	40302	批发和零售贸易、餐饮业	国营企业	99	99999	是		农业户口		否	小学/私塾		在黄家坝村做务农工作者	50100	农、林、牧、渔业	务农：农林牧副渔业生产（如种地、养殖鸡鸭水产等）	中共党员	2006	否
3307020002010000	3307020002010000	330702	浙江	新增	女	2	1964		初婚	2	2	1964	1986	2000	1000	1000	330382		本村/居委会	6	99	99999	否	99999	农业户口		否	未上过学		在家里种田的种田者	50102	农、林、牧、渔业	务农：农林牧副渔业生产（如种地、养殖鸡鸭水产等）	99	99999	否	99999	农业户口		否	未上过学		在家里田里种田的种田者	50102	农、林、牧、渔业	务农：农林牧副渔业生产（如种地、养殖鸡鸭水产等）	群众		否
1310010001530000	1310010001530000	131001	河北	新增	男	2	1971	5	初婚	2	2	1971	1990	5000	3000	5000	130402		本村/居委会	3	9													10													群众		否
4413020006320000	4413020006320000	441302	广东	新增	女	1	1995		未婚	1	1	1995					440705		本村/居委会	1	2													3													群众		否
4442020002530000	4442020002530000	444202	广东	新增	男	1	1967	10	初婚	1	2	1967	1989	99999	99999	99999	441521		本县（县级市、区）其他乡镇街道	5	99	99999	否	2007	农业户口		是	其他	生产队长去大队时在潮州学习两年的农业	在汕尾市财政局做保安人员	30202	国家机关、党政机关和社会团体	党政机关、人民团体、军队	99	99999	否	2012	农业户口		否	未上过学		农民在乡里从事种植业	50102		务农：农林牧副渔业生产（如种地、养殖鸡鸭水产等）	群众		否
4442020002530000	4442020002530000	444202	广东	新增	男	21	1991	12	初婚	3	2	1991	2011	30000	0	20000	441521		本村/居委会	3	1													2													群众		否
4434010011130000	4434010011130000	443401	广东	新增	男	1	1980	12	初婚	1	2	1980	2003	80000	30000	80000	441900	苏坑	本乡镇（街道）其他村居委会	1	99	1947	否	2009	居民户口（之前是非农户口）		是	小学/私塾		在常平粮管所单位当兵	70000	国家机关、党政机关和社会团体	党政机关、人民团体、军队	4													群众		否
3707040000210000	3707040000210000	370704	山东	新增	男	1	1970		初婚	1	2	1970	1992	1000	300	1000	370211		本村/居委会	1	99	1943	是		农业户口		否	小学/私塾		在农村家里一直做农活	50100	农、林、牧、渔业	务农：农林牧副渔业生产（如种地、养殖鸡鸭水产等）	99	1945	否	2005	农业户口		否	小学/私塾		在农村家里一直做农活	50100	农、林、牧、渔业	务农：农林牧副渔业生产（如种地、养殖鸡鸭水产等）	中共党员	2007	否
5004020000630000	5004020000630000	500402	重庆	新增	男	21	1991	1	离异	3	4	1991	2013	25000	20000	0	500116	李市镇牌坊村	本村/居委会	0	2													1													群众		否
4413020000620000	4413020000620000	441302	广东	新增	女	1	1957		初婚	1	2	1957	1983	0	200	200	440705		本村/居委会	6	99	99999	否	99999	非农户口		否	未上过学		在新会木厂做工人	60600	制造业	民营、私营企业	99	99999	否	2015	农业户口		否	未上过学		在新会务农种田	50102	农、林、牧、渔业	务农：农林牧副渔业生产（如种地、养殖鸡鸭水产等）	群众		否
4402030001510000	4402030001510000	440203	广东	新增	男	11	1960		初婚	1	2	1960	1995	10000	3000	5000	440904		本县区以外	6	99	99999	否	1980	农业户口		否	未上过学		在本区县从事农业工作	50100	农、林、牧、渔业	务农：农林牧副渔业生产（如种地、养殖鸡鸭水产等）	99	1926	否	2017	农业户口		否	未上过学		在本区县从事农业工作	50100	农、林、牧、渔业	务农：农林牧副渔业生产（如种地、养殖鸡鸭水产等）	群众		否
3501030007230000	3501030007230000	350103	福建	新增	男	1	1957	10	初婚	1	2	1957	1986	1000	2000	0	350121	南通镇瓜山村	本村/居委会	7	99	1926	否	2010	农业户口		否	小学/私塾		在瓜山村从事农业活动	50100	农、林、牧、渔业	务农：农林牧副渔业生产（如种地、养殖鸡鸭水产等）	99	1932	否	2014	农业户口		否	小学/私塾		在瓜山村从事农业活动	50100	农、林、牧、渔业	务农：农林牧副渔业生产（如种地、养殖鸡鸭水产等）	群众		否
4411010006900000	4411010006900000	441101	广东	新增	女	2	1980		初婚	2	2	1980	2000	0	0	0	440607		本村/居委会	2	99	99999	是		农业户口		否	小学/私塾		在家里务农，在家里耕田	50100	农、林、牧、渔业	务农：农林牧副渔业生产（如种地、养殖鸡鸭水产等）	99	99999	是		农业户口		否	未上过学		在家耕田，在家务农。	50100	农、林、牧、渔业	务农：农林牧副渔业生产（如种地、养殖鸡鸭水产等）	群众		否
1503020000810000	1503020000810000	150302	内蒙古	新增	女	1	1953		初婚	1	2	1953	99999	500	0	500	152527		本村/居委会	2	99	99999	否	99999	农业户口					务农，，，，，，	50100			99	99999	否	99999	农业户口					务农，，，，，，	50100			群众		否
3310010000510000	3310010000510000	331001	浙江	新增	男	1	1988		初婚	1	2	1988	2012	150000	50000	150000	330109		本村/居委会	0	2													3													群众		否
3707040000310000	3707040000310000	370704	山东	新增	女	2	1966		初婚	2	2	1966	1994	3000	5000	3000	370211		本村/居委会	5	99	99999	否	2008	农业户口		否	未上过学		在农村家里一直做农活	50100	农、林、牧、渔业	务农：农林牧副渔业生产（如种地、养殖鸡鸭水产等）	99	99999	否	2014	农业户口		否	未上过学		在农村家里一直做农活	50100	农、林、牧、渔业	务农：农林牧副渔业生产（如种地、养殖鸡鸭水产等）	群众		否
4444010005830000	4444010005830000	444401	广东	新增	男	1	1984	10	初婚	1	2	1984	2009	50000	30000	0	340621		本县区以外	1	99	1951	是		农业户口		否	未上过学		在老家务农，安徽省	50100	农、林、牧、渔业	务农：农林牧副渔业生产（如种地、养殖鸡鸭水产等）	99	99999	否	99999	农业户口		否			在老家务农，安徽省	50100	农、林、牧、渔业	务农：农林牧副渔业生产（如种地、养殖鸡鸭水产等）	群众		否
4440010001220000	4440010001220000	444001	广东	新增	男	1	1968		初婚	1	2	1968	1990	20000	6000	10000	441623		本村/居委会	5	2													6													群众		否
5207010004220000	5207010004220000	520701	贵州	新增	男	1	1967		初婚	1	2	1967	99999	100	100	100	520627		本村/居委会	6	99	99999	否	2010	农业户口		否	未上过学		在家务农，维持生计	50100	农、林、牧、渔业	务农：农林牧副渔业生产（如种地、养殖鸡鸭水产等）	99	99999	是		农业户口		否	未上过学		在家务农，维持生计	50100	农、林、牧、渔业	务农：农林牧副渔业生产（如种地、养殖鸡鸭水产等）	群众		否
4436010004510000	4436010004510000	443601	广东	新增	男	11	1964		初婚	2	2	1964	1990	99999	99999	99999	441403	城东镇葵上村	本村/居委会	5	99	99999	否	99999	农业户口		否			在梅县家中务农	50100	农、林、牧、渔业	务农：农林牧副渔业生产（如种地、养殖鸡鸭水产等）	99	99999	否	2006	农业户口		否			在梅县家中务农	50100	农、林、牧、渔业	务农：农林牧副渔业生产（如种地、养殖鸡鸭水产等）	群众		否
3312010001320000	3312010001320000	331201	浙江	新增	女	2	1964		初婚	2	2	1964	1987	99999	0	0	330305		本村/居委会	5	99	99999	否	99999	农业户口		否			99999。。。。。	99999			99	1937	是		农业户口		否	小学/私塾		在家里操持家务、、	99998			群众		否
3504020006730000	3504020006730000	350402	福建	新增	女	1	1990	3	初婚	1	2	1990	2018	10000	100000	10000	350583		本村/居委会	1	99	99999	是		农业户口		否	小学/私塾		在家乡从事包工头工作	63106	建筑业	自由职业者（网络作家、画家、自媒体工作人员、自由摄影师等脑力工作者等）	99	99999	是		农业户口		否	小学/私塾		受访者母亲在家乡务农	50100	农、林、牧、渔业	务农：农林牧副渔业生产（如种地、养殖鸡鸭水产等）	群众		否
3512010005630000	3512010005630000	351201	福建	新增	女	1	1982	12	初婚	1	2	1982	2006	50000	50000	0	350128		本村/居委会	2	99	1953	是		农业户口		否	小学/私塾		在本村里面务工，没有固定职位	99998	建筑业	无固定工作者（零散工、摊贩、无派遣单位的保姆、自营运司机、手工工匠等）	99	1955	是		农业户口		否	小学/私塾		在家里面操持家务	99998			中共党员	1998	否
4409020008330000	4409020008330000	440902	广东	新增	男	2	1990	1	初婚	4	2	1990	2016	100000	99999	100000	610423		本县区以外	1	99	1965	是		农业户口		否	普通高中		在地税局做临时工	30000	国家机关、党政机关和社会团体	党政机关、人民团体、军队	99	1965	是		农业户口		否	普通高中		在家里务农耕种	50102	农、林、牧、渔业	务农：农林牧副渔业生产（如种地、养殖鸡鸭水产等）	群众		是
4302020010630000	4302020010630000	430202	湖南	新增	男	1	1979	8	初婚	1	2	1979	2005	28000	0	0	430104		本村/居委会	2	99	1951	否	2008	农业户口		否	小学/私塾		在农村从事农业生产活动	50100	农、林、牧、渔业	务农：农林牧副渔业生产（如种地、养殖鸡鸭水产等）	99	1953	是		农业户口		否	小学/私塾		在农村从事农业生产活动	50100	农、林、牧、渔业	务农：农林牧副渔业生产（如种地、养殖鸡鸭水产等）	中共党员	2006	否
4106040004210000	4106040004210000	410604	河南	新增	男	1	1980		初婚	1	2	1980	2002	30000	0	30000	411025		本村/居委会	1	2													99	1948	否	2004	农业户口		否	小学/私塾		在西河沿村家里种庄稼	50102	农、林、牧、渔业	务农：农林牧副渔业生产（如种地、养殖鸡鸭水产等）	群众		否
4313010003530000	4313010003530000	431301	湖南	新增	男	1	1994	7	未婚	1	1	1994					431281	安江镇大畲坪社区	本村/居委会	0	2													99	99999	是		农业户口		否			在自己家里做农活	50100	农、林、牧、渔业	务农：农林牧副渔业生产（如种地、养殖鸡鸭水产等）	群众		否
4432020002720000	4432020002720000	443202	广东	新增	男	21	1984		初婚	2	2	1984	2014	100000	5000	50000	440403		本村/居委会	2	1													99	1965	是		农业户口		否	小学/私塾		在老家操持家务和当农民	50100	农、林、牧、渔业	务农：农林牧副渔业生产（如种地、养殖鸡鸭水产等）	群众		否
4428020002600000	4428020002600000	442802	广东	新增	女	2	1987		初婚	2	2	1987	2012	99999	99999	99999	445202		本村/居委会	7	99	99999	是		农业户口		否	小学/私塾		在村里耕作田地	50102	农、林、牧、渔业	务农：农林牧副渔业生产（如种地、养殖鸡鸭水产等）	99	1953	是		农业户口		否	初中		在村里耕作田地	50102	农、林、牧、渔业	务农：农林牧副渔业生产（如种地、养殖鸡鸭水产等）	群众		否
4413030004230000	4413030004230000	441303	广东	新增	女	1	1964	8	丧偶	1	5	1964	1989	0	0	0	440705		本村/居委会	3	99	99999	否	2013	农业户口		否	未上过学		在广西钦州里务农	50100	农、林、牧、渔业	务农：农林牧副渔业生产（如种地、养殖鸡鸭水产等）	99	99999	是		农业户口		否	未上过学		在广西钦州务农	50100	农、林、牧、渔业	务农：农林牧副渔业生产（如种地、养殖鸡鸭水产等）	群众		否
5209010002330000	5209010002330000	520901	贵州	新增	女	2	1987	4	再婚	2	3	1986	99999	0	0	0	520628		本县（县级市、区）其他乡镇街道	5	99	1946	是		农业户口		否	未上过学		在家务农，种植庄稼	50102	农、林、牧、渔业	务农：农林牧副渔业生产（如种地、养殖鸡鸭水产等）	99	1948	是		农业户口		否	未上过学		在家务农，种植庄稼	50102	农、林、牧、渔业	务农：农林牧副渔业生产（如种地、养殖鸡鸭水产等）	群众		否
1403010012630000	1403010012630000	140301	山西	新增	男	5	1993	10	初婚	5	2	1993	2011	20000	1000	20000	411681		本县区以外	3	99	1972	是		农业户口		否	初中		在北京市做土建装潢工作	62900	建筑业	无固定工作者（零散工、摊贩、无派遣单位的保姆、自营运司机、手工工匠等）	99	1973	是		农业户口		否	初中		在学校餐厅做厨师工作	40302			群众		否
4410040000420000	4410040000420000	441004	广东	新增	女	2	1973		初婚	3	2	1973	1995	99999	99999	99999	440605		本村/居委会	2	99	1948	是		居民户口（之前是非农户口）		否	小学/私塾		在加工厂做农业生产	50100			99	1948	是		农业户口		否	小学/私塾		在自家农田从事务农工作	50100	农、林、牧、渔业	务农：农林牧副渔业生产（如种地、养殖鸡鸭水产等）	群众		否
4509010003230000	4509010003230000	450901	广西	新增	男	1	1987	4	初婚	1	2	1987	2012	60000	99999	20000	450703		本村/居委会	3	99	1953	是		农业户口			小学/私塾		在广西钦州市青塘镇做农民	50102	农、林、牧、渔业	务农：农林牧副渔业生产（如种地、养殖鸡鸭水产等）	99	99999	是		农业户口		否	小学/私塾		在广西钦州市青塘镇做农民	50100	农、林、牧、渔业	务农：农林牧副渔业生产（如种地、养殖鸡鸭水产等）	群众		否
3715020004130000	3715020004130000	371502	山东	新增	男	2	1978	9	初婚	2	2	1978	2006	99999	99999	99999	370982		本村/居委会	3	99	1952	是		农业户口		否	初中		受访者不愿意透露职业	99997			99	99999	否	2000	农业户口		否	未上过学		受访者不愿意透露职业	99997			群众		否
4410030002110000	4410030002110000	441003	广东	新增	男	1	1982		初婚	1	2	1982	2007	25000	25000	0	451102		本县区以外	5	2													6													群众		否
4402030008120000	4402030008120000	440203	广东	新增	男	1	1969		初婚	1	2	1969	1992	99999	2000	99999	420526		本县区以外	3	99	99999	否	1972	农业户口		否			在生产队做仓库保管员，管粮食	40206	国家机关、党政机关和社会团体	村居委会等自治组织	99	1941	否	2005	农业户口		否	小学/私塾		在老家务农，具体不清楚	50100	农、林、牧、渔业	务农：农林牧副渔业生产（如种地、养殖鸡鸭水产等）	群众		否
6206050003420000	6206050003420000	620605	甘肃	新增	男	21	1988		初婚	3	2	1988	2008	60000	5000	60000	620702		本村/居委会	2	2													1													群众		否
3310010000210000	3310010000210000	331001	浙江	新增	男	1	1988		未婚	1	1	1988					330109		本村/居委会	1	2													3													群众		否
4304010004920000	4304010004920000	430401	湖南	新增	男	21	1966		未婚	3	4	1966	1990	4000	3000	4000	430321		本村/居委会	3	2													1													群众		否
4432020001820000	4432020001820000	443202	广东	新增	男	23	1994		未婚	3	1	1994					440403		本村/居委会	1	99	99999	否	1999	农业户口		否	小学/私塾		在家乡做务农工作	50100	农、林、牧、渔业	务农：农林牧副渔业生产（如种地、养殖鸡鸭水产等）	99	99999	否	99999	农业户口		否	小学/私塾		在家乡做务农工作	50100	农、林、牧、渔业	务农：农林牧副渔业生产（如种地、养殖鸡鸭水产等）	群众		否
4304030001010000	4304030001010000	430403	湖南	新增	女	22	1989		初婚	4	2	1989	2012	30000	50000	30000	430321		本县（县级市、区）其他乡镇街道	1	99	99999	是		农业户口		否	初中		在湘潭县里做建筑工人	62900	建筑业		99	99999	是		农业户口		否	初中		在湘潭县自己在家做家务	99998			群众		否
5109020002930000	5109020002930000	510902	四川	新增	男	2	1963	8	初婚	2	2	1963	1980	3000	1000	3000	511703	金檀镇二梯村	本村/居委会	3	99	1928	否	2008	农业户口		否	小学/私塾		原来在水库煮饭。	40302	国家机关、党政机关和社会团体	国有/集体事业单位	99	1928	否	2015	农业户口		否	未上过学		在屋里务农，种庄稼。	50102	农、林、牧、渔业	务农：农林牧副渔业生产（如种地、养殖鸡鸭水产等）	群众		否
3304020004010000	3304020004010000	330402	浙江	新增	男	1	1970		初婚	1	2	1970	1992	99999	99999	99998	330481		本村/居委会	1	5													4													群众		否
4442020002530000	4442020002530000	444202	广东	新增	女	22	1989	10	初婚	4	2	1986	2015	99999	99999	99999	441502		本县区以外	2	99	99999	是		农业户口		否			在汕尾城区卖茶叶	40102			99	99999	是		农业户口		否	初中		在汕尾城区做饮食	40302	批发和零售贸易、餐饮业		群众		否
1105020000830000	1105020000830000	110502	北京	新增	女	1	1968	10	初婚	1	2	1968	1989	500	500	500	110115		本村/居委会	2	99	1937	否	2010	农业户口		否	小学/私塾		在家进行农业生产活动	50100	农、林、牧、渔业	务农：农林牧副渔业生产（如种地、养殖鸡鸭水产等）	3													群众		否
6112020002730000	6112020002730000	611202	陕西	新增	女	11	1962	6	丧偶	3	5	1962	1983	0	0	0	610628		本村/居委会	6	99	1921	否	2015	农业户口		否	小学/私塾		在家中从事务农的工作	50100	农、林、牧、渔业	务农：农林牧副渔业生产（如种地、养殖鸡鸭水产等）	99	99999	否	2002	农业户口		否	小学/私塾		在家中从事务农的工作	50100	农、林、牧、渔业	务农：农林牧副渔业生产（如种地、养殖鸡鸭水产等）	群众		否
4429010001800000	4429010001800000	442901	广东	新增	男	2	1971		初婚	1	2	1971	1997	3000	0	3000	445224		本村/居委会	5	99	1931	是		农业户口		否	未上过学		在海里打渔，做渔民	50403	农、林、牧、渔业	务农：农林牧副渔业生产（如种地、养殖鸡鸭水产等）	99	1934	是		农业户口		否	未上过学		在家里当家庭主妇	99998			群众		否
1407020001930000	1407020001930000	140702	山西	新增	女	1	1973	3	初婚	1	2	1973	1995	5000	10000	2500	140826		本村/居委会	2	99	1952	是		农业户口		是	初中		在村委会担任村支书	10100		村居委会等自治组织	99	1951	是		农业户口		否	初中		在村里自己家地里务农	50100	农、林、牧、渔业	务农：农林牧副渔业生产（如种地、养殖鸡鸭水产等）	群众		否
4439010009530000	4439010009530000	443901	广东	新增	女	1	1990	5	初婚	1	2	1990	2013	0	0	0	360822		本县区以外	2	99	1963	是		农业户口			普通高中		在东莞横沥镇做装修员工	62904			99	1964	是		农业户口		否	小学/私塾		在江西老家操持家务	99998			群众		否
4310010001320000	4310010001320000	431001	湖南	新增	女	11	1978		初婚	3	2	1978	1998	1000	500	500	430381		本县区以外	2	99	99999	否	99999	农业户口		否	小学/私塾		在乡下务农做农业生产	50100	农、林、牧、渔业	务农：农林牧副渔业生产（如种地、养殖鸡鸭水产等）	99	99999	是		农业户口		否	小学/私塾		在乡下务农做农业生产	50100	农、林、牧、渔业	务农：农林牧副渔业生产（如种地、养殖鸡鸭水产等）	群众		否
3304020001030100	3304020001030000	330402	浙江	新增	男	1	1966		初婚	1	2	1966	1989	15000	99999	7500	330481		本村/居委会	2	99	1942	是		农业户口		否	小学/私塾		在尖山村务农工作	50100			99	1942	是		农业户口		否	未上过学		在黄湾镇尖山村赋闲在家	99998			群众		否
4417810002820000	4417810002820000	441781	广东	新增	男	1	1962		初婚	1	2	1962	1984	4000	2000	6000	441781		本村/居委会	6	99	99999	否	99999	农业户口		否	小学/私塾		在农村做农民务农	50102	农、林、牧、渔业	务农：农林牧副渔业生产（如种地、养殖鸡鸭水产等）	99	99999	否	99999	农业户口		否	未上过学		在农村做农民务农	50100	农、林、牧、渔业	务农：农林牧副渔业生产（如种地、养殖鸡鸭水产等）	群众		否
4406030001210000	4406030001210000	440603	广东	新增	女	5	1987		初婚	5	2	1987	2006	15000	35000	50000	450924		本县区以外	2	99	1963	是		农业户口		否	初中		自己开货车拉货，自由职业	40202	交通运输、仓储及邮电通信业	无固定工作者（零散工、摊贩、无派遣单位的保姆、自营运司机、手工工匠等）	99	1962	是		农业户口		否	普通高中		在老家带孙子，做家庭主妇	99998	其他行业		群众		否
1409010001130000	1409010001130000	140901	山西	新增	女	21	1996	12	未婚	4	1	1996					140222		本村/居委会	1	2													1													群众		否
3206030006930000	3206030006930000	320603	江苏	新增	男	1	1973	3	初婚	1	2	1973	1997	100000	99999	100000	320282		本村/居委会	2	99	1942	是		农业户口		是	普通高中		在村里面做会计	50199	国家机关、党政机关和社会团体	村居委会等自治组织	99	1945	是		农业户口		否	小学/私塾		在村子里面在家里面务农	50100	农、林、牧、渔业	务农：农林牧副渔业生产（如种地、养殖鸡鸭水产等）	群众		否
1502020006920000	1502020006920000	150202	内蒙古	新增	女	1	1977		初婚	1	2	1977	1999	99999	99999	99999	150928		本村/居委会	3	99	99999	否	99999	农业户口		否			牧民。。。。。。	50300	农、林、牧、渔业	务农：农林牧副渔业生产（如种地、养殖鸡鸭水产等）	99	99999	否	99999	农业户口		否			牧民，，，，，，	50300	农、林、牧、渔业		群众		否
3205030003110000	3205030003110000	320503	江苏	新增	女	2	1962		初婚	2	2	1962	99999	0	200	0	321322		本村/居委会	5	99	99999	否	99999	农业户口		否	未上过学		在家务农，也是大队送信员	50100	农、林、牧、渔业	务农：农林牧副渔业生产（如种地、养殖鸡鸭水产等）	99	99999	否	99999	农业户口		否	未上过学		在家务农种地为生，照顾家人	50102	农、林、牧、渔业	务农：农林牧副渔业生产（如种地、养殖鸡鸭水产等）	群众		否
1309010002620000	1309010002620000	130901	河北	新增	男	2	1974		初婚	2	2	1974	1998	10000	3000	10000	130728		本村/居委会	1	99	99999	否	2001	农业户口		否	初中		在家里从事农业活动	50100	农、林、牧、渔业	务农：农林牧副渔业生产（如种地、养殖鸡鸭水产等）	99	99999	是		农业户口		否	小学/私塾		在家里从事农业活动	50100	农、林、牧、渔业	务农：农林牧副渔业生产（如种地、养殖鸡鸭水产等）	群众		否
6401040000110000	6401040000110000	640104	宁夏	新增	女	2	1986		初婚	2	2	1986	2006	0	20000	0	640502		本村/居委会	2	99	99999	是		农业户口		是	初中		在中卫市沙坡头区镇罗李嘴村务农	50100	农、林、牧、渔业	务农：农林牧副渔业生产（如种地、养殖鸡鸭水产等）	99	99999	否	2007	农业户口		否	未上过学		在中卫市沙坡头区镇罗李嘴村务农	50100	农、林、牧、渔业	务农：农林牧副渔业生产（如种地、养殖鸡鸭水产等）	群众		否
3212010005430000	3212010005430000	321201	江苏	新增	女	2	1969	6	初婚	2	2	1969	1992	40000	40000	10000	320481		本乡镇（街道）其他村居委会	1	99	99999	是		农业户口		否	初中		在家进行农业生产活动	50100	农、林、牧、渔业	务农：农林牧副渔业生产（如种地、养殖鸡鸭水产等）	99	99999	是		农业户口		否	小学/私塾		在家进行农业生产活动	50100	农、林、牧、渔业	务农：农林牧副渔业生产（如种地、养殖鸡鸭水产等）	群众		否
6401050000320000	6401050000320000	640105	宁夏	新增	男	3	1998		未婚	4	1	1998					640502		本村/居委会	2	2													3													群众		否
4420030006030000	4420030006030000	442003	广东	新增	女	1	1996	7	未婚	1	1	1996					441322	龙溪街道	本村/居委会	2	2													3													中共党员	2015	否
3316010002130000	3316010002130000	331601	浙江	新增	女	1	1955	6	初婚	1	2	1955	1979	0	200	0	330411		本村/居委会	4	99	99999	否	2003	农业户口		否	未上过学		务农。。。。。。	50100	农、林、牧、渔业	务农：农林牧副渔业生产（如种地、养殖鸡鸭水产等）	99	99999	否	2002	农业户口		否	未上过学		务农。。。。。。	50100	农、林、牧、渔业	务农：农林牧副渔业生产（如种地、养殖鸡鸭水产等）	群众		否
4508010004520000	4508010004520000	450801	广西	新增	男	1	1964		初婚	1	2	1964	1988	3000	200	3000	451424		本村/居委会	4	99	1921	否	2011	农业户口		否	小学/私塾		在家务农，种植玉米	50102	农、林、牧、渔业	务农：农林牧副渔业生产（如种地、养殖鸡鸭水产等）	99	1924	否	2017	农业户口		否	未上过学		在家务农种植水稻	50102	农、林、牧、渔业	务农：农林牧副渔业生产（如种地、养殖鸡鸭水产等）	群众		否
1304030001810000	1304030001810000	130403	河北	新增	女	1	1974		初婚	1	2	1974	1993	1000	4000	1000	130229		本村/居委会	4	4													5													群众		否
4419020001210400	4419020001210000	441902	广东	新增	男	1	1979	3	初婚	1	2	1979	99999	20000	10000	10000	441204		本村/居委会	2	99	1952	是		农业户口		是	普通高中		在私营三雅五金厂做保安	30202	制造业	民营、私营企业	99	1951	是		农业户口		否	未上过学		在自己家做农民耕田	50100		务农：农林牧副渔业生产（如种地、养殖鸡鸭水产等）	群众		否
3309020001110000	3309020001110000	330902	浙江	新增	男	2	1983		初婚	2	2	1983	99998	99998	99998	99998	340826		本县区以外	3	99	99999	否	99999	农业户口		否	未上过学		在老家地里种田	50102	农、林、牧、渔业	务农：农林牧副渔业生产（如种地、养殖鸡鸭水产等）	99	99999	是		农业户口		否	未上过学		在老家地里种田	50102	农、林、牧、渔业	务农：农林牧副渔业生产（如种地、养殖鸡鸭水产等）	群众		否
4426010003300000	4426010003300000	442601	广东	新增	女	21	1970		未婚	3	1	1970					442000		本村/居委会	5	1													2													群众		否
3205020000700000	3205020000700000	320502	江苏	新增	女	21	1989		初婚	3	2	1989	2011	30000	70000	30000	321322		本村/居委会	3	3													99	1969	是		农业户口		否	小学/私塾		家庭主妇，全职在家	99998	农、林、牧、渔业	务农：农林牧副渔业生产（如种地、养殖鸡鸭水产等）	群众		否
3309020004520000	3309020004520000	330902	浙江	新增	女	1	1979		初婚	1	2	1979	2001	10000	30000	10000	360402		本县区以外	2	99	99999	是		农业户口		否	未上过学		在家里进行农业生产	50100	农、林、牧、渔业	务农：农林牧副渔业生产（如种地、养殖鸡鸭水产等）	99	99999	是		农业户口		否	未上过学		在家中进行农业生产	50100	农、林、牧、渔业	务农：农林牧副渔业生产（如种地、养殖鸡鸭水产等）	群众		否
1304010003610000	1304010003610000	130401	河北	新增	男	11	1965		初婚	2	2	1965	1987	1000	0	1000	130229		本村/居委会	6	99	99999	否	2000	农业户口		否	小学/私塾		在家从事农业生产工作	50100	农、林、牧、渔业	务农：农林牧副渔业生产（如种地、养殖鸡鸭水产等）	99	99999	否	1988	农业户口		否	未上过学		在家从事农业生产工作	50100	农、林、牧、渔业	务农：农林牧副渔业生产（如种地、养殖鸡鸭水产等）	群众		否
2113010000320000	2113010000320000	211301	辽宁	新增	男	2	1962		初婚	1	2	1962	1983	900	2000	900	210782		本村/居委会	3	99	99999	否	2017	农业户口		否	未上过学		在锦州市北镇市做木匠	60600	制造业	自由职业者（网络作家、画家、自媒体工作人员、自由摄影师等脑力工作者等）	99	99999	是		农业户口		否	初中		在锦州市北镇市河洼村当农民	50100	农、林、牧、渔业	务农：农林牧副渔业生产（如种地、养殖鸡鸭水产等）	群众		否
3313010010830000	3313010010830000	331301	浙江	新增	女	1	1989	5	未婚	1	1	1989					411326		本县区以外	2	99	1962	否	2007	农业户口		否	初中		去世前是开饭店的	40302	其他行业	个体工商户（包括登记过的个体工商户或未登记的各类店主）	99	1966	是		农业户口		否	小学/私塾		目前是家庭主妇	99998			群众		否
4410030002110000	4410030002110000	441003	广东	新增	女	2	1982		初婚	3	2	1982	2006	30000	30000	30000	451103		本县区以外	3	99	1949	是		农业户口		否	小学/私塾		在家务农，在家耕田	50100	农、林、牧、渔业	务农：农林牧副渔业生产（如种地、养殖鸡鸭水产等）	99	1958	是		农业户口		否	小学/私塾		在家务农，在家耕田。	50100	农、林、牧、渔业	务农：农林牧副渔业生产（如种地、养殖鸡鸭水产等）	群众		否
4409050005730000	4409050005730000	440905	广东	新增	女	1	1979	4	初婚	1	2	1979	1992	0	2000	0	451422		本县区以外	2	99	99999	是		农业户口		否	未上过学		在广西老家务农	50100	农、林、牧、渔业	务农：农林牧副渔业生产（如种地、养殖鸡鸭水产等）	99	99999	是		农业户口		否	未上过学		在广西老家务农	50100	农、林、牧、渔业	务农：农林牧副渔业生产（如种地、养殖鸡鸭水产等）	群众		否
3413010004830000	3413010004830000	341301	安徽	新增	男	1	1963	6	初婚	1	2	1963	1994	0	0	0	340223		本村/居委会	2	99	1924	否	1997	农业户口		否	未上过学		在户籍所在地务农	50100	农、林、牧、渔业	务农：农林牧副渔业生产（如种地、养殖鸡鸭水产等）	99	1924	否	2016	农业户口		否	未上过学		咋子胡户籍所在地务农	50100	农、林、牧、渔业	务农：农林牧副渔业生产（如种地、养殖鸡鸭水产等）	群众		否
4304030004410000	4304030004410000	430403	湖南	新增	女	22	1988		初婚	5	2	1988	2013	20000	100000	20000	430321		本村/居委会	1	99	1968	是		农业户口		否	小学/私塾		在个体私营做电工工作	41101	电力、煤气及水的生产和供给业	民营、私营企业	99	1967	是		农业户口		否	小学/私塾		在中国移动做清洁工作	40908	社会服务	国营企业	群众		否
4213020002530000	4213020002530000	421302	湖北	新增	女	1	1982	12	初婚	1	2	1982	2005	99999	99999	99999	420981		本村/居委会	3	99	1953	是		农业户口		否	初中		在外面工厂里面打工	80000	制造业	民营、私营企业	99	1953	是		农业户口		否	小学/私塾		在家操持家务，带孩子	99998			群众		否
3306020003200000	3306020003200000	330602	浙江	新增	男	1	1977		初婚	1	2	1977	2007	20000	20000	20000	331083	干江镇干江村	本村/居委会	1	99	1950	是		农业户口		否	小学/私塾		务农务农务农务农务农务农务农务农务农务农	50100	农、林、牧、渔业	务农：农林牧副渔业生产（如种地、养殖鸡鸭水产等）	99	1950	是		农业户口		否	未上过学		务农务农务农务农务农务农务农	50100	农、林、牧、渔业	务农：农林牧副渔业生产（如种地、养殖鸡鸭水产等）	群众		否
3202020000710000	3202020000710000	320202	江苏	新增	男	21	1957		初婚	4	2	1957	1981	99999	99999	99999	320115		本村/居委会	3	1																										群众		否
3714010005530000	3714010005530000	371401	山东	新增	男	1	1963	2	初婚	1	2	1963	1987	1000	0	1000	371322		本村/居委会	6	99	99999	否	2007	农业户口		否	小学/私塾		在大旺村务农耕种土地	50102	农、林、牧、渔业	务农：农林牧副渔业生产（如种地、养殖鸡鸭水产等）	99	99999	否	2005	农业户口		否	小学/私塾		在大旺村务农耕种土地	50102	农、林、牧、渔业	务农：农林牧副渔业生产（如种地、养殖鸡鸭水产等）	群众		否
6208020000630000	6208020000630000	620802	甘肃	新增	女	1	1993	9	未婚	1	1	1993					621122		本村/居委会	2	2													3													群众		否
3606010001620000	3606010001620000	360601	江西	新增	男	2	1969		初婚	2	2	1969	1994	10000	5000	1000	360322		本村/居委会	4	99	99999	否	99999	农业户口			未上过学		在自家田里做劳动工作	50102	农、林、牧、渔业	务农：农林牧副渔业生产（如种地、养殖鸡鸭水产等）	5													群众		否
3310010003910000	3310010003910000	331001	浙江	新增	男	21	1978		初婚	3	2	1978	2003	100000	50000	100000	330109		本村/居委会	3	2													1													群众		否
4417010002900000	4417010002900000	441701	广东	新增	女	22	1982		初婚	5	2	1983	1999	10000	0	10000	450922		本县区以外	6	99	1956	是		农业户口		否	初中		在乡下自己拿货卖	40102			99	99999	否	99999	农业户口		否			在受访者很小的时候就去世，不了解	99999			群众		否
4501020001100000	4501020001100000	450102	广西	新增	男	1	1977		初婚	1	2	1977	2002	25000	5000	25000	450803		本村/居委会	3	3													4													群众		否
4313010000630000	4313010000630000	431301	湖南	新增	男	1	1976	3	未婚	1	1	1976					431281		本村/居委会	0	99	1925	否	2015	农业户口		否	未上过学		务农，在田地里种田	50102	农、林、牧、渔业	务农：农林牧副渔业生产（如种地、养殖鸡鸭水产等）	99	99999	否	1976	农业户口		否			农民，在田地里种田	50102	农、林、牧、渔业	务农：农林牧副渔业生产（如种地、养殖鸡鸭水产等）	群众		否
4436010003410000	4436010003410000	443601	广东	新增	女	2	1968		再婚	2	3	1968	1990	480	480	0	441403	城东镇葵上村	本村/居委会	9	99	99999	否	2010	农业户口		否	小学/私塾		不知道父亲的职业是什么	99999			99	99999	否	2015	农业户口		否	未上过学		不清楚母亲的职业是什么	99999			群众		否
4508010002020000	4508010002020000	450801	广西	新增	男	2	1978		初婚	2	5	1978	99999	3000	99999	0	451424		本村/居委会	2	99	99999	否	1980	农业户口		否			在家务农。。。。。	50100	农、林、牧、渔业	务农：农林牧副渔业生产（如种地、养殖鸡鸭水产等）	3													群众		否
2106020000200000	2106020000200000	210602	辽宁	新增	男	1	1958		初婚	1	2	1958	1983	1000	0	2000	211021	寒岭镇唐家村河西	本村/居委会	7	7													99	1931	否	2017	农业户口		否			在村里种植自家的玉米地	50102	农、林、牧、渔业	务农：农林牧副渔业生产（如种地、养殖鸡鸭水产等）	群众		否
1501010004610000	1501010004610000	150101	内蒙古	新增	女	1	1976		初婚	1	2	1974	1994	2000	2000	1000	150926		本村/居委会	1	99	99999	否	99999	农业户口		否	普通高中		务农。。。。。。。。	50100	农、林、牧、渔业	务农：农林牧副渔业生产（如种地、养殖鸡鸭水产等）	99	99999	是		农业户口		否	小学/私塾		务农。。。。。。。。。	50100	农、林、牧、渔业	务农：农林牧副渔业生产（如种地、养殖鸡鸭水产等）	群众		否
4435010007030000	4435010007030000	443501	广东	新增	女	2	1972	1	初婚	2	2	1972	1994	99999	99999	99999	441823		本县区以外	4	99	99999	是		农业户口		否			在家务农，耕田种地	50102	农、林、牧、渔业	务农：农林牧副渔业生产（如种地、养殖鸡鸭水产等）	99	99999	否	2011	农业户口		否	未上过学		在家务农，耕田种地	50102	农、林、牧、渔业	务农：农林牧副渔业生产（如种地、养殖鸡鸭水产等）	群众		否
1304010002300000	1304010002300000	130401	河北	新增	女	21	1987		初婚	5	2	1987	2008	4000	20000	4000	130229		本村/居委会	0	99	1942	是		农业户口		否	初中		在家务农自给自足	50100	农、林、牧、渔业	务农：农林牧副渔业生产（如种地、养殖鸡鸭水产等）	99	99999	否	1997	农业户口		否	小学/私塾		在家务农自给自足	50100	农、林、牧、渔业	务农：农林牧副渔业生产（如种地、养殖鸡鸭水产等）	群众		否
3406010001300000	3406010001300000	340601	安徽	新增	男	21	1969		初婚	2	2	1970	1998	10000	3000	5000	341824		本村/居委会	1	99	1944	否	2004	农业户口		否	小学/私塾		在户口所在地务农	50100			1													群众		否
3310010002610000	3310010002610000	331001	浙江	新增	男	21	1987		初婚	3	2	1987	2011	300000	100000	300000	330109		本村/居委会	0	2													1													群众		否
4419020002200000	4419020002200000	441902	广东	新增	男	1	1966		初婚	1	2	1966	1996	10000	5000	2000	441204		本村/居委会	4	99	1921	否	99999	农业户口		否			在家乡肇庆做水泥工	62900	建筑业	无固定工作者（零散工、摊贩、无派遣单位的保姆、自营运司机、手工工匠等）	99	99999	否	2015	农业户口		否	未上过学		在家乡肇庆蛟塘务农	50100	农、林、牧、渔业	务农：农林牧副渔业生产（如种地、养殖鸡鸭水产等）	群众		否
3501020004400000	3501020004400000	350102	福建	新增	女	11	1957		初婚	4	2	1957	1976	0	400	0	350121		本村/居委会	6	99	99999	否	99999	农业户口		否	小学/私塾		在闽侯县关中村务农	50100	农、林、牧、渔业	务农：农林牧副渔业生产（如种地、养殖鸡鸭水产等）	99	99999	是		农业户口		否	未上过学		在闽侯县关中村务农	50100	农、林、牧、渔业	务农：农林牧副渔业生产（如种地、养殖鸡鸭水产等）	群众		否
1308010003320000	1308010003320000	130801	河北	新增	男	21	1994		未婚	3	1	1994					130430		本村/居委会	1	2													1													群众		否
3305010004810000	3305010004810000	330501	浙江	新增	男	2	1988		初婚	2	2	1988	2012	1000000	100000	900000	330282		本村/居委会	0	99	1963	是		农业户口		否	初中		在龙山供电所做电工	41101	电力、煤气及水的生产和供给业		99	1963	是		农业户口		否	小学/私塾		在大华锁厂做检验员	63103	其他行业	民营、私营企业	中共党员	2015	否
3214010000130000	3214010000130000	321401	江苏	新增	男	22	1975	7	初婚	4	2	1975	2001	99999	99999	0	320281		本村/居委会	3	2													1													群众		否
3314020008930000	3314020008930000	331402	浙江	新增	男	1	1970	1	初婚	1	2	1970	1991	5000	5000	5000	360281		本县区以外	3	99	99999	是		农业户口		否	初中		一直在家务农本地	50100	农、林、牧、渔业	务农：农林牧副渔业生产（如种地、养殖鸡鸭水产等）	99	99999	是		农业户口		否	小学/私塾		一直在老家务农	50100	农、林、牧、渔业	务农：农林牧副渔业生产（如种地、养殖鸡鸭水产等）	群众		否
3314010005030000	3314010005030000	331401	浙江	新增	女	2	1968	4	初婚	2	2	1968	1989	3000	3000	3000	330111		本村/居委会	3	99	99999	是		农业户口		否	小学/私塾		一直在家务农富阳	50100	农、林、牧、渔业	务农：农林牧副渔业生产（如种地、养殖鸡鸭水产等）	99	99999	否	99999	农业户口		否	小学/私塾		一直在家富阳务农在家	50100	农、林、牧、渔业	务农：农林牧副渔业生产（如种地、养殖鸡鸭水产等）	群众		否
4410030002210000	4410030002210000	441003	广东	新增	女	1	1967		初婚	1	2	1967	1989	1000	1000	500	440605		本村/居委会	6	99	1936	否	1996	农业户口		否			在本地农村做农民	50102	农、林、牧、渔业	务农：农林牧副渔业生产（如种地、养殖鸡鸭水产等）	99	99999	否	2017	农业户口		否			在本地农村当农民	50100	农、林、牧、渔业	务农：农林牧副渔业生产（如种地、养殖鸡鸭水产等）	群众		否
4419020002200000	4419020002200000	441902	广东	新增	女	2	1968		初婚	2	2	1968	1996	5000	10000	1000	441204		本村/居委会	3	99	99999	是		农业户口		否			在家乡肇庆务农	50100	农、林、牧、渔业	务农：农林牧副渔业生产（如种地、养殖鸡鸭水产等）	99	99999	否	99999	农业户口		否	小学/私塾		在家乡肇庆务农	50100	农、林、牧、渔业	务农：农林牧副渔业生产（如种地、养殖鸡鸭水产等）	群众		否
6206040004110000	6206040004110000	620604	甘肃	新增	男	21	1976		初婚	3	2	1976	2000	10000	5000	3000	620702	安阳乡五一村十三社	本村/居委会	3	2													1													群众		否
4441020004430000	4441020004430000	444102	广东	新增	女	3	1977	5	初婚	2	2	1977	1998	2000	2000	1000	450423		本县区以外	6	99	1946	是		农业户口		否	初中		在广西省蒙山县居委会成员	30100	社会服务	村居委会等自治组织	99	1948	是		农业户口		否	小学/私塾		在广西省蒙山县务农	50100	农、林、牧、渔业	务农：农林牧副渔业生产（如种地、养殖鸡鸭水产等）	群众		否
6401060001830000	6401060001830000	640106	宁夏	新增	男	2	1965	2	初婚	2	2	1965	1985	2500	600	2500	640502		本村/居委会	7	99	1934	是		农业户口		否	小学/私塾		祖辈在村子里务农。	50100	农、林、牧、渔业	务农：农林牧副渔业生产（如种地、养殖鸡鸭水产等）	99	1938	是		农业户口		否	未上过学		祖辈在村子务农。	50100	农、林、牧、渔业	务农：农林牧副渔业生产（如种地、养殖鸡鸭水产等）	群众		否
4406030001510000	4406030001510000	440603	广东	新增	女	22	1989		初婚	4	2	1989	2012	8000	70000	60000	440513	西胪镇东凤村	本县区以外	3	99	1949	是		农业户口		否	小学/私塾		在私有工地里做类似保安的看工地的工作（以前做工地建筑工作）	62900	建筑业		99	1951	是		农业户口		否	小学/私塾		在家里面做耕地的农民	50100	农、林、牧、渔业	务农：农林牧副渔业生产（如种地、养殖鸡鸭水产等）	群众		否
4428020003110300	4428020003110000	442802	广东	新增	女	21	2000		未婚	4	1	2000					445202		本村/居委会	1	1													2													群众		否
4415020004010000	4415020004010000	441502	广东	新增	男	1	1965		初婚	1	2	1965	1993	8000	1000	8000	440784		本村/居委会	2	99	99999	是		农业户口		否	小学/私塾		在自家农田里耕种	50102	农、林、牧、渔业	务农：农林牧副渔业生产（如种地、养殖鸡鸭水产等）	99	99999	是		农业户口		否	小学/私塾		在自家农田里耕种	50102	农、林、牧、渔业	务农：农林牧副渔业生产（如种地、养殖鸡鸭水产等）	群众		否
1301020002110000	1301020002110000	130102	河北	新增	女	2	1957		初婚	2	2	1957	1981	99999	99999	99999	130638		本村/居委会	4	99	1931	否	1986	农业户口		否	其他	当兵时识字	在开口村种粮食	50102	农、林、牧、渔业	村居委会等自治组织	99	1929	否	1976	农业户口		否	未上过学		在开口村种粮食	50102	农、林、牧、渔业	村居委会等自治组织	群众		否
3310010002410000	3310010002410000	331001	浙江	新增	男	22	1987		初婚	3	2	1987	2014	10000	20000	10000	330109		本村/居委会	1	99	99999	是		农业户口		否	未上过学		在安徽老家务农	50100	农、林、牧、渔业	务农：农林牧副渔业生产（如种地、养殖鸡鸭水产等）	99	99999	是		农业户口		否	未上过学		在安徽老家务农	50100	农、林、牧、渔业	务农：农林牧副渔业生产（如种地、养殖鸡鸭水产等）	群众		否
3703030003110000	3703030003110000	370303	山东	新增	女	21	1969		丧偶	3	5	1969	1990	99999	99999	99999	370811		本村/居委会	0	1													2													群众		否
3512010003930000	3512010003930000	351201	福建	新增	女	1	1997	11	未婚	1	1	1997					350128		本村/居委会	2	2													3													群众		否
3205030002110000	3205030002110000	320503	江苏	新增	男	2	1988		初婚	6	2	1988	2000	20000	20000	20000	0		本村/居委会	1	2													5													群众		否
4113010002720000	4113010002720000	411301	河南	新增	男	21	1979		初婚	3	2	1979	2006	30000	20000	40000	411282		本村/居委会	1	1													2													群众		否
6109010002210000	6109010002210000	610901	陕西	新增	女	21	1994		初婚	3	2	1994	2015	40000	10000	40000	610114		本村/居委会	0	1													2													群众		否
3202010005010000	3202010005010000	320201	江苏	新增	女	1	1962	10	初婚	1	2	1962	1985	2000	99999	2000	320115		本村/居委会	3	99	99999	是		居民户口（之前是非农户口）			未上过学		退休前在出口加工企业工作	60000	制造业	国营企业	99	99999	是		农业户口		否	小学/私塾		一直在家从事农业生产工作	50100	农、林、牧、渔业	务农：农林牧副渔业生产（如种地、养殖鸡鸭水产等）	群众		否
6202040000510000	6202040000510000	620204	甘肃	新增	女	1	1974		初婚	1	2	1974	1994	1000	1500	1000	621225		本村/居委会	3	99	1944	是		农业户口		是	初中		在甘肃省甘谷石棉厂当干部	10601	制造业	国营企业	99	99999	否	1998	农业户口		否	未上过学		在西和县洛峪镇新民村操持家务	99998			群众		否
3316010000530000	3316010000530000	331601	浙江	新增	男	1	1961	9	初婚	1	2	1961	1987	99999	99999	99999	330411		本村/居委会	5	99	1932	否	2009	农业户口		否	小学/私塾		务农。。。。。。。。。	50100	农、林、牧、渔业	务农：农林牧副渔业生产（如种地、养殖鸡鸭水产等）	99	1940	是		农业户口		否	未上过学		务农。。。。。。。。。。	50100	农、林、牧、渔业	务农：农林牧副渔业生产（如种地、养殖鸡鸭水产等）	群众		否
1207010002510000	1207010002510000	120701	天津	新增	女	1	1966		初婚	1	2	1966	1989	5000	6000	5000	120112		本县（县级市、区）其他乡镇街道	6	99	1931	是		农业户口		否	未上过学		务农，在家种植庄稼	50102	农、林、牧、渔业	务农：农林牧副渔业生产（如种地、养殖鸡鸭水产等）	99	1931	否	2011	农业户口		否	未上过学		务农，在家种植庄稼	50102	农、林、牧、渔业	务农：农林牧副渔业生产（如种地、养殖鸡鸭水产等）	群众		否
3707040002610000	3707040002610000	370704	山东	新增	女	2	1977		初婚	2	2	1977	99999	0	0	0	220000	延吉市安图县	本县区以外	3	99	99999	是		农业户口		否	小学/私塾		被访问者父亲在家务农	50100	农、林、牧、渔业	务农：农林牧副渔业生产（如种地、养殖鸡鸭水产等）	99	99999	是		农业户口		否	未上过学		被访问者母亲在家务农	50100	农、林、牧、渔业	务农：农林牧副渔业生产（如种地、养殖鸡鸭水产等）	群众		否
3715020000630000	3715020000630000	371502	山东	新增	男	1	1988	4	初婚	1	2	1988	99999	99999	99999	99999	370982		本村/居委会	0	99	99999	是		农业户口		否	小学/私塾		受访者不愿意透露职业	99997	农、林、牧、渔业	务农：农林牧副渔业生产（如种地、养殖鸡鸭水产等）	99	99999	是		农业户口		否	小学/私塾		受访者不愿意透露职业	99997	农、林、牧、渔业	务农：农林牧副渔业生产（如种地、养殖鸡鸭水产等）	群众		否
1208020000730000	1208020000730000	120802	天津	新增	女	1	1985	1	再婚	1	3	1985	2010	20000	11000	11000	120119		本村/居委会	1	2													3													群众		否
4419020001300000	4419020001300000	441902	广东	新增	男	21	1987		未婚	5	2	1987	2015	60000	30000	40000	441204		本村/居委会	3	3													4													群众		否
3205030000410000	3205030000410000	320503	江苏	新增	男	2	1973		初婚	2	2	1973	1994	5000	0	5000	321322		本村/居委会	6	99	99999	否	99999	农业户口			未上过学		作为农民种地为生，养活家人	50102	农、林、牧、渔业	务农：农林牧副渔业生产（如种地、养殖鸡鸭水产等）	99	99999	是		农业户口			未上过学		作为农名一直务农，照顾家人	50100	农、林、牧、渔业	务农：农林牧副渔业生产（如种地、养殖鸡鸭水产等）	群众		否
3305010004310000	3305010004310000	330501	浙江	新增	男	11	1971		初婚	2	2	1971	1982	10000	10000	10000	330282		本村/居委会	4	2																										群众		否
3213010002130000	3213010002130000	321301	江苏	新增	男	1	1958	3	初婚	1	2	1958	1981	2000	500	2000	320981		本村/居委会	2	99	99999	否	99999	农业户口		否	未上过学		在江苏省盐城市东台市吕港村务农	50100	农、林、牧、渔业	务农：农林牧副渔业生产（如种地、养殖鸡鸭水产等）	99	99999	是		农业户口		否	未上过学		在江苏省盐城市东台市吕港村务农	50100	农、林、牧、渔业	务农：农林牧副渔业生产（如种地、养殖鸡鸭水产等）	中共党员	1987	否
5004010005220000	5004010005220000	500401	重庆	新增	女	1	1976		初婚	1	2	1976	1997	1500	1500	1500	500116		本村/居委会	3	99	1948	是		农业户口		否	初中		在西藏自治区服兵役	70000	国家机关、党政机关和社会团体	党政机关、人民团体、军队	99	1949	是		农业户口		否	小学/私塾		在重庆市江津区支坪镇务农	50100	农、林、牧、渔业	务农：农林牧副渔业生产（如种地、养殖鸡鸭水产等）	群众		否
4409020008130000	4409020008130000	440902	广东	新增	女	2	1990	4	初婚	3	2	1990	2014	2000	99999	99999	441622		本县区以外	2	1													1													群众		否
4443010001430000	4443010001430000	444301	广东	新增	男	1	1964	3	初婚	1	2	1964	1988	1000	0	1000	441622		本村/居委会	6	99	1923	否	1999	农业户口		否	未上过学		在田里务农耕作	50100		务农：农林牧副渔业生产（如种地、养殖鸡鸭水产等）	99	1922	否	2013	农业户口		否	未上过学		在田里务农耕种	50102		务农：农林牧副渔业生产（如种地、养殖鸡鸭水产等）	群众		否
3602020002700000	3602020002700000	360202	江西	新增	男	3	1966		初婚	5	3	1966	1994	7000	0	7000	361123	文成镇金桥村花屋里53号	本村/居委会	2	2													99	99999	否	99999	农业户口		否	未上过学		在田里种田	50102	农、林、牧、渔业	务农：农林牧副渔业生产（如种地、养殖鸡鸭水产等）	群众		否
6111020003530000	6111020003530000	611102	陕西	新增	男	1	1970	12	初婚	1	2	1970	1990	7000	0	7000	610602		本村/居委会	4	99	1950	是		农业户口		否	小学/私塾		在家，没上班，老人年纪大了	99998			99	1950	是		农业户口		否	小学/私塾		在家，年纪大了，没上班	99998			群众		否
5206010004630000	5206010004630000	520601	贵州	新增	女	1	1989	7	初婚	1	2	1989	2011	99999	99999	99999	520624		本乡镇（街道）其他村居委会	2	99	99999	是		农业户口		否	初中		在家务农主要种植	50102	农、林、牧、渔业	务农：农林牧副渔业生产（如种地、养殖鸡鸭水产等）	99	99999	否	2001	农业户口		否	初中		在家务农主要种植	50102	农、林、牧、渔业	务农：农林牧副渔业生产（如种地、养殖鸡鸭水产等）	群众		否
3205030002310000	3205030002310000	320503	江苏	新增	男	21	1989		初婚	3	2	1989	2009	40000	99999	40000	321322		本村/居委会	1	2													1													群众		否
5310020002630000	5310020002630000	531002	云南	新增	女	1	1981	8	离异	1	4	1981	99999	2000	99999	2000	530902		本村/居委会	2	99	99999	是		非农户口		否	初中		在临沧市临翔区务农	50100	农、林、牧、渔业	务农：农林牧副渔业生产（如种地、养殖鸡鸭水产等）	99	99999	是		非农户口		否	初中		在临沧市临翔区务农	50100	农、林、牧、渔业	务农：农林牧副渔业生产（如种地、养殖鸡鸭水产等）	群众		否
3214010000130000	3214010000130000	321401	江苏	新增	女	21	1983	8	初婚	3	2	1983	2000	99999	99999	0	320281		本村/居委会	0	2													1													群众		否
6201020004120000	6201020004120000	620102	甘肃	新增	男	21	1993		未婚	3	1	1993					621227		本村/居委会	1	1													2													群众		否
1301020004320000	1301020004320000	130102	河北	新增	女	22	1980		初婚	4	2	1980	2003	10000	1000	2000	130638		本村/居委会	2	99	99999	是		农业户口		否	小学/私塾		在中学食堂做饭	40302	批发和零售贸易、餐饮业	国有/集体事业单位	99	99999	是		农业户口		否	小学/私塾		从小就一直在家务农	50100	农、林、牧、渔业	务农：农林牧副渔业生产（如种地、养殖鸡鸭水产等）	群众		否
6202060001030000	6202060001030000	620206	甘肃	新增	女	2	1992	6	初婚	4	2	1992	2011	8000	14000	8000	621225		本村/居委会	5	99	1966	是		农业户口		否	初中		在陇南市西和县 务农	50100	农、林、牧、渔业	务农：农林牧副渔业生产（如种地、养殖鸡鸭水产等）	99	1974	是		农业户口		否	初中		在陇南市西和县务农	50100	农、林、牧、渔业	务农：农林牧副渔业生产（如种地、养殖鸡鸭水产等）	群众		否
3602020000500000	3602020000500000	360202	江西	新增	女	1	1967		初婚	1	2	1967	1992	2000	5000	2000	361123	金桥村	本村/居委会	2	99	1934	否	2009	农业户口		否	未上过学		在家里上地里做农活务农	50100	农、林、牧、渔业	务农：农林牧副渔业生产（如种地、养殖鸡鸭水产等）	99	1973	否	2015	农业户口		否	未上过学		在家里上地里做农活 务农	50100	农、林、牧、渔业	务农：农林牧副渔业生产（如种地、养殖鸡鸭水产等）	群众		否
3504020004500000	3504020004500000	350402	福建	新增	女	22	1985		初婚	3	2	1985	2014	0	0	0	350583		本村/居委会	0	99	99999	否	2008	农业户口			初中		在康美镇梅星村务农	50100	农、林、牧、渔业	务农：农林牧副渔业生产（如种地、养殖鸡鸭水产等）	99	99999	否	99999	其他	无母亲	否			受访者的养父未娶	99999			群众		否
4432020007330000	4432020007330000	443202	广东	新增	男	1	1993	2	未婚	1	1	1993					440403		本村/居委会	1	99	1962	否	1993	农业户口		否	初中		在自己家里田地种田	50102	农、林、牧、渔业	务农：农林牧副渔业生产（如种地、养殖鸡鸭水产等）	3													群众		否
4114010005020000	4114010005020000	411401	河南	新增	男	1	1962	8	初婚	1	2	1962	1984	99999	99999	99999	411526		本县区以外	3	99	99999	是		农业户口		否	小学/私塾		据被访者描述，其是一名农民	50102	农、林、牧、渔业	务农：农林牧副渔业生产（如种地、养殖鸡鸭水产等）	99	99999	是		农业户口		否	未上过学		据被访者描述，其在家务农	50100	农、林、牧、渔业	务农：农林牧副渔业生产（如种地、养殖鸡鸭水产等）	群众		否
4421020000500000	4421020000500000	442102	广东	新增	男	1	1968		初婚	1	2	1968	1996	1000	0	0	441704	大八镇雷冈村	本村/居委会	6	4													5													群众		否
4310010001320000	4310010001320000	431001	湖南	新增	男	11	1973		初婚	2	2	1973	1998	1000	500	500	430381		本县区以外	4	99	1975	是		农业户口		否	小学/私塾		在乡下务农做农业生产	50100	农、林、牧、渔业	务农：农林牧副渔业生产（如种地、养殖鸡鸭水产等）	99	99999	是		农业户口		否	小学/私塾		在乡下务农做农业生产	50100	农、林、牧、渔业	务农：农林牧副渔业生产（如种地、养殖鸡鸭水产等）	群众		否
5309010002220000	5309010002220000	530901	云南	新增	男	1	1972		再婚	1	3	1972	1998	10000	99999	10000	530581	中和镇新歧村委会	本村/居委会	4	2													3													群众		否
4435010002910000	4435010002910000	443501	广东	新增	女	1	1971		离异	1	4	1971	1991	10000	20000	5000	442000		本村/居委会	5	99	1934	否	2008	农业户口		否	小学/私塾		在家务农，没有其他工作	50100	农、林、牧、渔业	务农：农林牧副渔业生产（如种地、养殖鸡鸭水产等）	99	1933	是		农业户口		否	小学/私塾		在家务农，没有其他工作	50100	农、林、牧、渔业	务农：农林牧副渔业生产（如种地、养殖鸡鸭水产等）	中共党员	1996	否
4415020001510000	4415020001510000	441502	广东	新增	女	2	1973		初婚	3	2	1973	1995	3000	27000	3000	440784		本村/居委会	2	99	1951	是		农业户口		否	未上过学		在自家农田里务农	50100	农、林、牧、渔业	务农：农林牧副渔业生产（如种地、养殖鸡鸭水产等）	99	1953	是		农业户口		否	未上过学		在自己农田里务农	50100	农、林、牧、渔业	务农：农林牧副渔业生产（如种地、养殖鸡鸭水产等）	群众		否
3312010003220000	3312010003220000	331201	浙江	新增	男	1	1962		初婚	1	2	1962	1990	99999	99999	99999	330305		本村/居委会	4	99	99999	否	99999	农业户口		否			务农。。。。。。	50100	农、林、牧、渔业	务农：农林牧副渔业生产（如种地、养殖鸡鸭水产等）	5													群众		否
3705020002130500	3705020002130000	370502	山东	新增	男	21	1988		初婚	1	2	1988	2009	50000	20000	50000	371329		本村/居委会	1	99	1955	是		农业户口		否	小学/私塾		在家里空闲时候务农	50100	农、林、牧、渔业	务农：农林牧副渔业生产（如种地、养殖鸡鸭水产等）	99	1960	是		农业户口		否	小学/私塾		在家空闲的时候务农	50100	农、林、牧、渔业	务农：农林牧副渔业生产（如种地、养殖鸡鸭水产等）	群众		否
5208010005630000	5208010005630000	520801	贵州	新增	男	1	1999	5	未婚	1	1	1999					520522		本县区以外	2	2													99	99999	是		农业户口		否	小学/私塾		在外打工，在工厂做流水线工作	60000	制造业		群众		否
5003010000310000	5003010000310000	500301	重庆	新增	女	1	1977		初婚	1	2	1977	2000	10000	10000	2000	500115	葛兰镇	本村/居委会	1	99	1942	否	2013	农业户口		否			在农村做务农人员	50100	农、林、牧、渔业	务农：农林牧副渔业生产（如种地、养殖鸡鸭水产等）	99	1944	否	2013	农业户口		否	未上过学		在农村做务农人员	50100	农、林、牧、渔业	务农：农林牧副渔业生产（如种地、养殖鸡鸭水产等）	群众		否
3213010001330000	3213010001330000	321301	江苏	新增	女	2	1965	7	初婚	2	2	1956	99999	1000	1000	0	320981		本村/居委会	2	99	99999	否	2008	农业户口		否	小学/私塾		在东台市吕港村做农民	50102	农、林、牧、渔业	务农：农林牧副渔业生产（如种地、养殖鸡鸭水产等）	99	99999	否	2003	农业户口		否	未上过学		在东台市吕港村做农民	50100	农、林、牧、渔业	务农：农林牧副渔业生产（如种地、养殖鸡鸭水产等）	群众		否
4432020008830000	4432020008830000	443202	广东	新增	女	1	1975	11	初婚	1	2	1975	99997	0	0	0			本村/居委会	99997	99	99999	是		农业户口		否	小学/私塾		在家附近的多力厂做工	60000	制造业	民营、私营企业	99	99999	是		农业户口			未上过学		在家干农活一直干农活	50100	农、林、牧、渔业	务农：农林牧副渔业生产（如种地、养殖鸡鸭水产等）	群众		否
4417810006030000	4417810006030000	441781	广东	新增	女	1	1976	8	初婚	1	2	1976	1998	5000	5000	5000	441781		本村/居委会	6	99	1949	是		农业户口		否	未上过学		在农村耕田务农	50100	农、林、牧、渔业	务农：农林牧副渔业生产（如种地、养殖鸡鸭水产等）	99	1948	是		农业户口		否	未上过学		在农村耕田务农	50100	农、林、牧、渔业	务农：农林牧副渔业生产（如种地、养殖鸡鸭水产等）	群众		否
4111020002830000	4111020002830000	411102	河南	新增	男	3	1998	11	未婚	4	1	1998					410327		本村/居委会	2	2													99	1969	否	2011	农业户口			未上过学		在宜阳县香鹿山镇北沟村务农	50100	农、林、牧、渔业	务农：农林牧副渔业生产（如种地、养殖鸡鸭水产等）	群众		否
3501020003500000	3501020003500000	350102	福建	新增	男	21	1982		未婚	4	1	1983					350121		本村/居委会	2	1													2													群众		否
4510010001730000	4510010001730000	451001	广西	新增	男	1	1965	12	初婚	1	2	1965	1989	2000	0	2000	451324		本村/居委会	4	99	1935	是		农业户口		否	未上过学		在家务农，种植茶树	50102	农、林、牧、渔业	务农：农林牧副渔业生产（如种地、养殖鸡鸭水产等）	99	1935	是		农业户口		否	未上过学		在家务农，种植茶树	50102	农、林、牧、渔业	务农：农林牧副渔业生产（如种地、养殖鸡鸭水产等）	群众		否
4109010010110000	4109010010110000	410901	河南	新增	男	21	1978		初婚	2	2	1978	2002	18000	15000	18000	410183		本县（县级市、区）其他乡镇街道	2	1													99	99999	否	99999	农业户口		否	未上过学		一直在家操持家务	99998	农、林、牧、渔业	务农：农林牧副渔业生产（如种地、养殖鸡鸭水产等）	群众		否
3413010003730000	3413010003730000	341301	安徽	新增	女	1	1971		初婚	1	2	1971	1995	1000	1000	1000	340223		本村/居委会	3	99	99999	是		农业户口		否	未上过学		在户口所在地务农	50100			99	99999	是		农业户口		否	未上过学		在户口所在地务农	50100		务农：农林牧副渔业生产（如种地、养殖鸡鸭水产等）	群众		否
5105010000400000	5105010000400000	510501	四川	新增	女	1	1971		初婚	1	2	1971	1991	0	800	800	512002	迎接镇	本县（县级市、区）其他乡镇街道	2	99	1948	是		农业户口		否			在公平村小学做老师	20803	教育、文化艺术和广播电影电视业	国有/集体事业单位	99	1949	是		农业户口		否	小学/私塾		在雁江区插旗村务农	50100	农、林、牧、渔业	务农：农林牧副渔业生产（如种地、养殖鸡鸭水产等）	群众		否
4420020001800000	4420020001800000	442002	广东	新增	女	2	1958		初婚	2	2	1958	1981	0	0	0	441322		本村/居委会	2	99	1933	是		农业户口		否	未上过学		在家里务农耕地种田	50102	农、林、牧、渔业	务农：农林牧副渔业生产（如种地、养殖鸡鸭水产等）	99	1933	否	2014	农业户口		否	未上过学		在家里务农耕地种田	50102	农、林、牧、渔业	务农：农林牧副渔业生产（如种地、养殖鸡鸭水产等）	群众		否
3703030002610000	3703030002610000	370303	山东	新增	男	1	1956		初婚	1	2	1956	1972	3000	2000	2000	370811		本村/居委会	0	99	99999	是		农业户口		否	未上过学		在本地进行农业生产活动	50100	农、林、牧、渔业	务农：农林牧副渔业生产（如种地、养殖鸡鸭水产等）	99	99999	是		农业户口		否	未上过学		在本地进行农业生产活动	50100	农、林、牧、渔业	务农：农林牧副渔业生产（如种地、养殖鸡鸭水产等）	群众		否
4409050005230000	4409050005230000	440905	广东	新增	女	1	1996	8	初婚	1	2	1996	2015	90000	130000	90000	530427		本县区以外	1	99	1971	是		农业户口		否	小学/私塾		在云南老家给私人老板打工	80000	其他行业	自由职业者（网络作家、画家、自媒体工作人员、自由摄影师等脑力工作者等）	99	1971	是		农业户口		否	小学/私塾		在云南老家给私人老板打工	40000	其他行业	自由职业者（网络作家、画家、自媒体工作人员、自由摄影师等脑力工作者等）	群众		否
4426010000600000	4426010000600000	442601	广东	新增	女	2	1966		初婚	2	2	1966	1992	2000	2000	3000	442000		本村/居委会	5	99	99999	否	2016	农业户口		否	未上过学		在家务农，耕地种田	50102	农、林、牧、渔业	务农：农林牧副渔业生产（如种地、养殖鸡鸭水产等）	99	99999	是		农业户口		否	初中		在家务农，耕田种地	50102	农、林、牧、渔业	务农：农林牧副渔业生产（如种地、养殖鸡鸭水产等）	群众		否
2110010000320000	2110010000320000	211001	辽宁	新增	女	22	1982		初婚	4	2	1982	2008	2000	20000	2000	210422		本村/居委会	1	99	99999	是		农业户口		否	小学/私塾		在新宾县永陵镇这边务农	50100	农、林、牧、渔业	务农：农林牧副渔业生产（如种地、养殖鸡鸭水产等）	99	99999	是		农业户口		否	小学/私塾		在新宾县永陵镇这边务农	50100	农、林、牧、渔业	务农：农林牧副渔业生产（如种地、养殖鸡鸭水产等）	群众		否
1306020004130000	1306020004130000	130602	河北	新增	女	21	1992	1	未婚	4	1	1992					130709		本县（县级市、区）其他乡镇街道	2	2													1													群众		否
6401040003010000	6401040003010000	640104	宁夏	新增	女	2	1959		初婚	2	2	1959	1981	600	500	500	640502		本村/居委会	4	99	99999	否	1974	农业户口		否	小学/私塾		在迎水镇迎水村务农	50100	农、林、牧、渔业	务农：农林牧副渔业生产（如种地、养殖鸡鸭水产等）	99	99999	否	2003	农业户口		否	未上过学		在迎水镇迎水村做农活	50100	农、林、牧、渔业	务农：农林牧副渔业生产（如种地、养殖鸡鸭水产等）	群众		否
3306020003500000	3306020003500000	330602	浙江	新增	男	11	1958		初婚	2	2	1958	99999	800	200	800	331083		本村/居委会	4	99	99999	否	2000	农业户口		否	未上过学		在家做务农工作	50100	农、林、牧、渔业	务农：农林牧副渔业生产（如种地、养殖鸡鸭水产等）	99	99999	是		农业户口		否	未上过学		在家做务农工作	50100	农、林、牧、渔业	务农：农林牧副渔业生产（如种地、养殖鸡鸭水产等）	群众		否
6208020002830000	6208020002830000	620802	甘肃	新增	女	1	1973	9	初婚	1	2	1973	1993	1000	600	1000	621122		本村/居委会	3	99	1943	是		农业户口		否	未上过学		常年在家从事务农工作。	50100	农、林、牧、渔业	务农：农林牧副渔业生产（如种地、养殖鸡鸭水产等）	99	99999	是		农业户口		否	未上过学		常年在家从事务农工作。	50100	农、林、牧、渔业	务农：农林牧副渔业生产（如种地、养殖鸡鸭水产等）	群众		否
5201010005700000	5201010005700000	520101	贵州	新增	女	2	1974		初婚	2	2	1974	1997	5000	5000	3000	520121		本村/居委会	3	4													99	99999	否	2014	农业户口		否			务农，主要种植玉米	50102	农、林、牧、渔业	无固定工作者（零散工、摊贩、无派遣单位的保姆、自营运司机、手工工匠等）	群众		否
4434010011030000	4434010011030000	443401	广东	新增	男	1	1962	1	初婚	1	2	1962	1982	3000	0	3000	430381		本县区以外	3	99	1930	否	2005	农业户口		是	初中		在村里面做会计工作	50199			99	1937	否	1993	农业户口		否	小学/私塾		在家里照顾小孩	99998			群众		否
4426010003500000	4426010003500000	442601	广东	新增	女	2	1965		初婚	2	2	1965	1987	8000	6000	8000	442000		本村/居委会	5	99	99999	否	2014	农业户口		是	小学/私塾		在村生产队做队长	10202	国家机关、党政机关和社会团体	村居委会等自治组织	99	99999	否	2008	农业户口		否	未上过学		在农地种田，务农	50102	农、林、牧、渔业	务农：农林牧副渔业生产（如种地、养殖鸡鸭水产等）	群众		否
4445010003030000	4445010003030000	444501	广东	新增	女	11	1970	11	初婚	4	2	1970	1991	0	3000	0	431302		本县区以外	4	99	99999	否	99999	农业户口		否	未上过学		在家里的田地务农	50100	农、林、牧、渔业	务农：农林牧副渔业生产（如种地、养殖鸡鸭水产等）	99	99999	否	99999	农业户口		否	未上过学		在家里的田地务农	50100	农、林、牧、渔业	务农：农林牧副渔业生产（如种地、养殖鸡鸭水产等）	群众		否
3211010003320000	3211010003320000	321101	江苏	新增	女	2	1959		初婚	2	2	1959	1980	99999	99999	99999	321023		本乡镇（街道）其他村居委会	0	99	1919	否	2006	农业户口		否	小学/私塾		在广洋湖镇做务农工作	50100	农、林、牧、渔业	务农：农林牧副渔业生产（如种地、养殖鸡鸭水产等）	99	99999	否	99999	农业户口		否	小学/私塾		在广洋湖镇做务农工作	50100	农、林、牧、渔业	务农：农林牧副渔业生产（如种地、养殖鸡鸭水产等）	群众		否
3507030002510000	3507030002510000	350703	福建	新增	男	2	1971		初婚	2	2	1971	1993	2000	4000	2000	350622	内龙村	本村/居委会	4	99	1945	是		农业户口		否			在家里务农，做农活	50100	农、林、牧、渔业	务农：农林牧副渔业生产（如种地、养殖鸡鸭水产等）	99	1948	是		农业户口		否	未上过学		在家里务农做家务	50100	农、林、牧、渔业	务农：农林牧副渔业生产（如种地、养殖鸡鸭水产等）	群众		否
6202050004220000	6202050004220000	620205	甘肃	新增	女	2	1964		初婚	2	2	1964	1984	400	400	0	621225		本村/居委会	4	99	99999	否	99999	农业户口		否	小学/私塾		在甘肃省西和县西峪乡下坪村1社务农	50100	农、林、牧、渔业	务农：农林牧副渔业生产（如种地、养殖鸡鸭水产等）	99	99999	是		农业户口		否	未上过学		在甘肃省西和县西峪乡下坪村1社务农	50100	农、林、牧、渔业	务农：农林牧副渔业生产（如种地、养殖鸡鸭水产等）	群众		否
4402030011330000	4402030011330000	440203	广东	新增	男	1	1953	12	初婚	1	5	1953	1980	10000	0	10000	430481		本县区以外	4	99	1924	否	1986	居民户口（之前是非农户口）		是	大学本科		在高中做语文老师	20803	教育、文化艺术和广播电影电视业	国有/集体事业单位	2													群众		否
5105010005230000	5105010005230000	510501	四川	新增	男	1	1973	9	初婚	1	2	1973	1994	10000	5000	10000	511025		本县区以外	4	99	1938	是		农业户口		否	小学/私塾		在内江资中县老家务农	50100	农、林、牧、渔业	务农：农林牧副渔业生产（如种地、养殖鸡鸭水产等）	4													群众		否
3306020000800000	3306020000800000	330602	浙江	新增	女	2	1992		初婚	7	2	1992	2014	20000	100000	200000	331083		本村/居委会	0	99	1964	是		农业户口		否	未上过学		在家做务农工作	50100	农、林、牧、渔业	务农：农林牧副渔业生产（如种地、养殖鸡鸭水产等）	99	1969	是		农业户口		否	小学/私塾		在家做务农工作	50100	农、林、牧、渔业	务农：农林牧副渔业生产（如种地、养殖鸡鸭水产等）	群众		否
4434010009420000	4434010009420000	443401	广东	新增	男	1	1978		初婚	1	2	1978	1999	6000	3000	1000	451424		本县区以外	2	5													6													群众		否
4108010019230000	4108010019230000	410801	河南	新增	女	1	1995	8	未婚	1	1	1995					411724		本县区以外	1	2													3													群众		否
4110020001830000	4110020001830000	411002	河南	新增	女	1	1983	9	初婚	1	2	1983	2008	0	0	0	410324		本县（县级市、区）其他乡镇街道	4	99	1962	是		农业户口		否	普通高中		在私有企业当工人	60000	建筑业	民营、私营企业	99	1962	是		农业户口		否	普通高中		在村里当干部	10500	国家机关、党政机关和社会团体	村居委会等自治组织	中共党员	2008	否
3307020004330000	3307020004330000	330702	浙江	新增	男	2	1964	2	初婚	3	2	1964	1988	200	0	200	330382		本村/居委会	3	99	99999	否	2002	农业户口		否	未上过学		在家里种田务农	50102	农、林、牧、渔业	务农：农林牧副渔业生产（如种地、养殖鸡鸭水产等）	2													群众		否
5201010011830000	5201010011830000	520101	贵州	新增	男	2	1961	12	初婚	2	2	1961	1985	20000	20000	10000	520121		本乡镇（街道）其他村居委会	6	99	1940	是		农业户口		否	初中		主要在家务农种田种地	50102	农、林、牧、渔业	务农：农林牧副渔业生产（如种地、养殖鸡鸭水产等）	99	99999	是		农业户口		否	小学/私塾		主要在家务农种田种地	50102	农、林、牧、渔业	务农：农林牧副渔业生产（如种地、养殖鸡鸭水产等）	群众		否
6113010004120000	6113010004120000	611301	陕西	新增	男	21	1981	7	离异	3	4	1981	2006	50000	10000	40000	610528		本村/居委会	1	2													1													群众		否
4428020000500000	4428020000500000	442802	广东	新增	男	21	1994		未婚	4	2	1992	2016	100000	50000	80000	445202		本村/居委会	1	1													2													群众		否
4209040004630000	4209040004630000	420904	湖北	新增	女	2	1976	3	初婚	2	2	1976	1995	99999	10000	0	421126		本村/居委会	2	99	1950	是		农业户口		否	小学/私塾		在邮电部门工作	40207	交通运输、仓储及邮电通信业	国有/集体事业单位	99	1950	是		农业户口		否	未上过学		在家务农，没有外出工作	50100	农、林、牧、渔业	务农：农林牧副渔业生产（如种地、养殖鸡鸭水产等）	群众		否
3501020002800000	3501020002800000	350102	福建	新增	男	21	1990		未婚	3	1	1991					350121		本村/居委会	3	2													1													群众		否
3310010000210000	3310010000210000	331001	浙江	新增	男	3	1996		未婚	4	1	1996					330109		本村/居委会	1	2													3													群众		否
1301020004120000	1301020004120000	130102	河北	新增	男	21	1960		初婚	4	2	1960	1985	3000	600	3000	130638		本村/居委会	3	1													99	99999	否	2012	农业户口		否	小学/私塾		在赵岗村种粮食	50102	农、林、牧、渔业	村居委会等自治组织	中共党员	1982	是
6301020001830000	6301020001830000	630102	青海	新增	男	1	1993	9	初婚	1	2	1993	2014	120000	50000	120000	630223		本县区以外	2	99	1960	是		农业户口		否	小学/私塾		自己买车做货运司机	40202	交通运输、仓储及邮电通信业	无固定工作者（零散工、摊贩、无派遣单位的保姆、自营运司机、手工工匠等）	99	1965	是		农业户口		否	未上过学		无业在家带孩子做家务	99998			群众		否
5104030005930000	5104030005930000	510403	四川	新增	男	1	1956	12	丧偶	1	5	1956	1990	0	0	0	511322		本村/居委会	2	99	1923	否	1994	农业户口		否	其他	国民党时期的学校	生前在金鼓村务农	50100	农、林、牧、渔业	务农：农林牧副渔业生产（如种地、养殖鸡鸭水产等）	99	1922	否	1958	农业户口		否	未上过学		生前在金鼓村务农	50100	农、林、牧、渔业	务农：农林牧副渔业生产（如种地、养殖鸡鸭水产等）	群众		否
4410030013030000	4410030013030000	441003	广东	新增	女	1	1963	3	初婚	1	2	1963	1985	1000	1000	0	440605		本村/居委会	7	99	99999	是		农业户口		否	小学/私塾		在家耕田，在家务农	50100	农、林、牧、渔业	务农：农林牧副渔业生产（如种地、养殖鸡鸭水产等）	99	1933	是		农业户口		否	未上过学		在家务农，在家耕田	50100	农、林、牧、渔业	务农：农林牧副渔业生产（如种地、养殖鸡鸭水产等）	群众		否
3310010001810000	3310010001810000	331001	浙江	新增	女	2	1970		初婚	2	2	1970	1993	3000	5000	3000	330109		本村/居委会	2	99	99999	是		农业户口		否	未上过学		在萧山家里务农	50100	农、林、牧、渔业	务农：农林牧副渔业生产（如种地、养殖鸡鸭水产等）	99	99999	是		农业户口		否	未上过学		在萧山家里务农	50100	农、林、牧、渔业	务农：农林牧副渔业生产（如种地、养殖鸡鸭水产等）	群众		否
3715010002520000	3715010002520000	371501	山东	新增	男	1	1984		初婚	1	2	1984	2007	10000	0	10000	370982	西张庄镇东韩庄村	本村/居委会	0	99	1962	是		农业户口		否	初中		山东省泰安市新泰市西张庄镇东韩庄村	99998	农、林、牧、渔业	务农：农林牧副渔业生产（如种地、养殖鸡鸭水产等）	99	1962	是		农业户口		否	初中		山东省泰安市新泰市西张庄镇东韩庄村计划生育监督员	41000	农、林、牧、渔业	村居委会等自治组织	群众		否
4409050004830000	4409050004830000	440905	广东	新增	男	1	1986	5	初婚	1	2	1986	2007	0	99999	99999	532928		本县区以外	2	99	99999	否	2015	农业户口		否	未上过学		在家里务农耕种	50102	农、林、牧、渔业	务农：农林牧副渔业生产（如种地、养殖鸡鸭水产等）	99	1956	是		农业户口		否	未上过学		在家里务农耕种	50102	农、林、牧、渔业	务农：农林牧副渔业生产（如种地、养殖鸡鸭水产等）	群众		否
3606010004320000	3606010004320000	360601	江西	新增	男	3	1988		初婚	2	1	1988					360322	东源镇桃源村	本村/居委会	1	4													99	99999	是		农业户口		否	小学/私塾		在乡村附近打零工	40000	制造业	无固定工作者（零散工、摊贩、无派遣单位的保姆、自营运司机、手工工匠等）	群众		否
3606010000220000	3606010000220000	360601	江西	新增	男	2	1970	6	初婚	2	2	1970	1994	8000	3000	0	360322		本村/居委会	4	99	1938	是		农业户口		否	未上过学		主要在家务农，闲时去打零工	50100		无固定工作者（零散工、摊贩、无派遣单位的保姆、自营运司机、手工工匠等）	99	1947	是		农业户口		否	小学/私塾		在家务农，家庭主妇	50100		无固定工作者（零散工、摊贩、无派遣单位的保姆、自营运司机、手工工匠等）	群众		否
4420030000410000	4420030000410000	442003	广东	新增	男	21	1987		初婚	3	2	1987	2009	50000	99999	50000	441322	龙溪镇龙岗村	本村/居委会	1	1													2													群众		否
4213020006430000	4213020006430000	421302	湖北	新增	男	2	1969	10	初婚	2	2	1969	1992	99999	99999	99999	420981		本村/居委会	2	99	99999	否	1986	农业户口		否	小学/私塾		在家里做务农工作	50100	农、林、牧、渔业	务农：农林牧副渔业生产（如种地、养殖鸡鸭水产等）	99	1945	是		农业户口		否	未上过学		在家里做务农工作	50100	农、林、牧、渔业	务农：农林牧副渔业生产（如种地、养殖鸡鸭水产等）	群众		否
4419020001210400	4419020001210000	441902	广东	新增	女	2	1979	6	初婚	4	2	1979	2003	99999	99999	99999	441204	蛟塘村	本村/居委会	3	99	99999	否	2009	农业户口		否	小学/私塾		买鱼。。。。。。。。	50400			99	99999	否	2006	农业户口		否	未上过学		农民，，，，，，，	50100			群众		否
4209020004000000	4209020004000000	420902	湖北	新增	男	2	1978		初婚	2	2	1978	2010	60000	20000	20000	421126		本村/居委会	0	3																										群众		否
6204020002210000	6204020002210000	620402	甘肃	新增	女	3	2000		未婚	5	1	2000					620525		本村/居委会	1	2													3													群众		否
3206030000810000	3206030000810000	320603	江苏	新增	男	2	1962		初婚	2	2	1962	1987	3000	1000	1000	320282		本村/居委会	3	99	99999	否	1996	农业户口		否	未上过学		在紫砂村田地里务农	50100	农、林、牧、渔业	务农：农林牧副渔业生产（如种地、养殖鸡鸭水产等）	99	99999	否	1993	农业户口		否	未上过学		在紫砂村田地里务农	50100	农、林、牧、渔业	务农：农林牧副渔业生产（如种地、养殖鸡鸭水产等）	群众		是
3501030000110000	3501030000110000	350103	福建	新增	男	21	1966		初婚	3	2	1966	1989	10000	0	10000	350121		本村/居委会	3	1													2													群众		否
3708020003100000	3708020003100000	370802	山东	新增	男	2	1967		初婚	2	2	1967	1987	2000	99999	2000	370921		本村/居委会	2	99	1944	是		农业户口		是	小学/私塾		在 家乡 做 农民 务农	50102	农、林、牧、渔业	务农：农林牧副渔业生产（如种地、养殖鸡鸭水产等）	99	1946	是		农业户口		否	未上过学		在 家乡 做 农民 务农	50100	农、林、牧、渔业	务农：农林牧副渔业生产（如种地、养殖鸡鸭水产等）	群众		否
3305010001100000	3305010001100000	330501	浙江	新增	女	1	1980		初婚	1	2	1980	1987	2000	2000	2000	330282		本村/居委会	2	5													4													群众		否
3709020001400000	3709020001400000	370902	山东	新增	男	21	1968		离异	2	4	1968	99999	10000	0	5000	370785		本村/居委会	0	99	99999	否	99999	农业户口		否			在村里的农田里种地 务农	50102	农、林、牧、渔业	务农：农林牧副渔业生产（如种地、养殖鸡鸭水产等）	1													群众		否
2111010007630000	2111010007630000	211101	辽宁	新增	女	1	1977	4	离异	1	4	1977	1998	2000	2000	2000	210921		本乡镇（街道）其他村居委会	1	99	1950	是		农业户口		否	小学/私塾		在家无任何的职业	99998			99	1949	是		农业户口		否	小学/私塾		在家无任何的职业	99998			群众		否
4444010009330000	4444010009330000	444401	广东	新增	男	1	1988	6	初婚	1	2	1988	2004	25000	0	25000	431128		本县区以外	1	99	99999	是		农业户口		否	初中		在湖南永州新田县打散工	50102	其他行业	无固定工作者（零散工、摊贩、无派遣单位的保姆、自营运司机、手工工匠等）	99	99999	是		农业户口		否	小学/私塾		在湖南永州新田县做家务带小孩	99998			群众		否
4105020003310000	4105020003310000	410502	河南	新增	男	21	1979		初婚	3	2	1979	2002	0	0	0	411524		本村/居委会	1	1													2													群众		否
5206010006030000	5206010006030000	520601	贵州	新增	男	1	1990	7	未婚	1	1	1990					520624		本村/居委会	1	5													2													群众		否
5209010003530000	5209010003530000	520901	贵州	新增	男	1	1969	2	初婚	1	2	1969	1987	2000	300	0	520621		本村/居委会	0	99	1920	否	1992	农业户口		否	未上过学		在家干农活种田种地	50102		务农：农林牧副渔业生产（如种地、养殖鸡鸭水产等）	99	1922	否	1991	农业户口		否	未上过学		在家务农种田种地	50102		务农：农林牧副渔业生产（如种地、养殖鸡鸭水产等）	群众		否
3503020009130000	3503020009130000	350302	福建	新增	男	1	1988	10	初婚	1	2	1988	2011	140000	99999	140000	350582		本村/居委会	2	99	1958	否	2018	农业户口		否	普通高中		在电影公司做放映员	41301	教育、文化艺术和广播电影电视业	民营、私营企业	9													群众		否
3202010004300000	3202010004300000	320201	江苏	新增	女	2	1963		初婚	2	2	1963	1987	600	4000	600	320115		本村/居委会	2	99	1926	否	1999	农业户口		否	未上过学		在家从事农业生产活动	50100	农、林、牧、渔业	务农：农林牧副渔业生产（如种地、养殖鸡鸭水产等）	99	1934	是		农业户口		否	未上过学		在家从事农业生产工作	50100	农、林、牧、渔业	务农：农林牧副渔业生产（如种地、养殖鸡鸭水产等）	群众		否
3202020002510000	3202020002510000	320202	江苏	新增	女	1	1988		初婚	1	2	1988	2010	99999	99999	100000	320681		本村/居委会	1	99	1953	是		农业户口		否	初中		在江苏省南通市从事务农	50100	农、林、牧、渔业	务农：农林牧副渔业生产（如种地、养殖鸡鸭水产等）	3													群众		否
3306020004000000	3306020004000000	330602	浙江	新增	男	2	1976		初婚	2	2	1976	2004	100000	50000	100000	331083	干江镇盐盘村	本村/居委会	2	4													5													群众		否
3304020002510000	3304020002510000	330402	浙江	新增	女	1	1956		初婚	1	2	1956	1978	500	500	500	330481		本村/居委会	2	99	1930	是		农业户口		否	小学/私塾		在海宁当地务农	50100	农、林、牧、渔业	务农：农林牧副渔业生产（如种地、养殖鸡鸭水产等）	99	1931	否	1990	农业户口		否	未上过学		在海宁当地务农	50100	农、林、牧、渔业	务农：农林牧副渔业生产（如种地、养殖鸡鸭水产等）	群众		否
3314010001420000	3314010001420000	331401	浙江	新增	男	1	1971		初婚	1	2	1971	1995	50000	8000	50000	330111		本村/居委会	3	99	99999	是		农业户口		否	小学/私塾		在镇上做兽医工作	20306	卫生、体育和社会福利业	个体工商户（包括登记过的个体工商户或未登记的各类店主）	99	99999	是		农业户口		否	未上过学		一直在家做家务	99998			中共党员	1992	是
3705020003700000	3705020003700000	370502	山东	新增	男	21	1992		未婚	3	1	1992					371329		本村/居委会	2	2													1													群众		否
5309010002620000	5309010002620000	530901	云南	新增	男	2	1979		初婚	2	2	1979	2002	8000	6000	0	530581		本村/居委会	5	99	1942	是		非农户口		否	小学/私塾		在保山市腾冲市新歧村务农	50100	农、林、牧、渔业	务农：农林牧副渔业生产（如种地、养殖鸡鸭水产等）	99	1943	是		非农户口		否	小学/私塾		在保山市腾冲市新歧村务农	50100	农、林、牧、渔业	务农：农林牧副渔业生产（如种地、养殖鸡鸭水产等）	群众		否
4105020004420000	4105020004420000	410502	河南	新增	女	2	1972		初婚	2	2	1972	1993	0	1000	0	411524		本村/居委会	3	99	99999	否	2001	农业户口		否	小学/私塾		老农民种地为生	50102	农、林、牧、渔业	务农：农林牧副渔业生产（如种地、养殖鸡鸭水产等）	99	99999	是		农业户口		否			老农民种地务农为生	50102	农、林、牧、渔业	务农：农林牧副渔业生产（如种地、养殖鸡鸭水产等）	群众		否
4421030004110000	4421030004110000	442103	广东	新增	男	21	1975		初婚	2	2	1975	2005	50000	0	0	441704		本村/居委会	4	99	99999	否	2007	农业户口		否	小学/私塾		曾经做过村生产队队长，在家务农	50100	农、林、牧、渔业	务农：农林牧副渔业生产（如种地、养殖鸡鸭水产等）	1													群众		否
3306020004400000	3306020004400000	330602	浙江	新增	女	2	1975		初婚	2	2	1975	1999	20000	20000	20000	331083	干江镇盐盘村	本村/居委会	3	99	1950	是		农业户口		否	小学/私塾		务农务农务农务农务农务农	50100	农、林、牧、渔业	务农：农林牧副渔业生产（如种地、养殖鸡鸭水产等）	99	1950	是		农业户口		否	未上过学		务农务农务农务农务农务农	50100	农、林、牧、渔业	务农：农林牧副渔业生产（如种地、养殖鸡鸭水产等）	群众		否
3707040001010000	3707040001010000	370704	山东	新增	男	1	1960		初婚	1	2	1960	1984	5000	0	5000	370211		本村/居委会	4	99	1918	否	2004	农业户口		否	未上过学		在农村家里一直做务农	50100	农、林、牧、渔业	务农：农林牧副渔业生产（如种地、养殖鸡鸭水产等）	99	1921	否	2008	农业户口		否	未上过学		在农村家里一直做农活	50100	农、林、牧、渔业	务农：农林牧副渔业生产（如种地、养殖鸡鸭水产等）	群众		否
3316010001630000	3316010001630000	331601	浙江	新增	女	1	1956	10	初婚	1	2	1956	1980	0	0	0	330411		本村/居委会	4	99	99999	否	1957	农业户口		否			务农。。。。。	50100	农、林、牧、渔业	务农：农林牧副渔业生产（如种地、养殖鸡鸭水产等）	99	99999	否	1957	农业户口		否			在家操持家务。。	99998			群众		否
3507020002200000	3507020002200000	350702	福建	新增	男	1	1985		未婚	1	1	1985					350626		本县区以外	3	99	1954	是		农业户口		否	初中		在自己家田地务农	50100	农、林、牧、渔业	务农：农林牧副渔业生产（如种地、养殖鸡鸭水产等）	99	1954	是		农业户口		否	小学/私塾		在自己家田地务农	50100	农、林、牧、渔业	务农：农林牧副渔业生产（如种地、养殖鸡鸭水产等）	群众		否
3202020001910000	3202020001910000	320202	江苏	新增	男	1	1990		未婚	1	1	1990					320115		本村/居委会	0	99	1965	是		农业户口		否	普通高中		目前退休在家种地	50102	农、林、牧、渔业	务农：农林牧副渔业生产（如种地、养殖鸡鸭水产等）	99	1966	是		农业户口		否	初中		目前待在家里面种地	50102	农、林、牧、渔业	务农：农林牧副渔业生产（如种地、养殖鸡鸭水产等）	群众		否
4442010003120000	4442010003120000	444201	广东	新增	男	1	1972		初婚	1	2	1972	1995	99999	99999	99999	440781		本村/居委会	1	99	1947	否	2012	农业户口		否	初中		在自家农田耕种农作物	50102	农、林、牧、渔业	务农：农林牧副渔业生产（如种地、养殖鸡鸭水产等）	99	1948	是		农业户口		否			在自家农田耕种农作物	50102	农、林、牧、渔业	务农：农林牧副渔业生产（如种地、养殖鸡鸭水产等）	群众		否
4419020004700000	4419020004700000	441902	广东	新增	男	1	1969		初婚	1	2	1969	1994	10000	10000	10000	441204		本村/居委会	1	99	99999	否	1972	农业户口		否	未上过学		在家里务农耕田	50100	农、林、牧、渔业	务农：农林牧副渔业生产（如种地、养殖鸡鸭水产等）	99	99999	否	2017	农业户口		否	未上过学		在家里务农耕田	50100	农、林、牧、渔业	务农：农林牧副渔业生产（如种地、养殖鸡鸭水产等）	群众		否
4445010004030000	4445010004030000	444501	广东	新增	男	1	1991	7	同居	1	6	1991					440500		本县区以外	2	99	1961	是		农业户口		是	普通高中		在汕头办公室文员	30199	国家机关、党政机关和社会团体	党政机关、人民团体、军队	99	1962	是		农业户口		否	小学/私塾		在汕头的家里务农	50100	农、林、牧、渔业	务农：农林牧副渔业生产（如种地、养殖鸡鸭水产等）	群众		否
6202050003720000	6202050003720000	620205	甘肃	新增	女	21	1990	2	未婚	4	1	1990					621225		本村/居委会	1	2													1													群众		否
4110020000930000	4110020000930000	411002	河南	新增	女	1	1992	7	未婚	1	1	1992					411721		本县区以外	1	2													99	99999	是		农业户口		否	小学/私塾		务农	50100	农、林、牧、渔业	务农：农林牧副渔业生产（如种地、养殖鸡鸭水产等）	群众		否
5004010000220000	5004010000220000	500401	重庆	新增	女	22	1995	9	初婚	5	2	1995	2018	13000	110000	13000	500116		本县（县级市、区）其他乡镇街道	0	99	1971	是		农业户口		否	小学/私塾		从事农业生产活动	50100	农、林、牧、渔业	务农：农林牧副渔业生产（如种地、养殖鸡鸭水产等）	99	1972	是		农业户口		否	初中		在工地上从事建筑工作	62900	建筑业	民营、私营企业	群众		否
5105010004210000	5105010004210000	510501	四川	新增	女	1	1959		初婚	1	2	1959	1980	200	800	200	512002		本乡镇（街道）其他村居委会	5	99	99999	否	2007	农业户口		否	未上过学		在资阳市丰裕镇务农	50100	农、林、牧、渔业	务农：农林牧副渔业生产（如种地、养殖鸡鸭水产等）	99	99999	否	2017	农业户口		否	未上过学		在资阳市丰裕镇务农	50100	农、林、牧、渔业	务农：农林牧副渔业生产（如种地、养殖鸡鸭水产等）	群众		否
4411010005000000	4411010005000000	441101	广东	新增	女	1	1970		初婚	1	2	1970	1994	99999	8000	8000	440607		本村/居委会	3	99	99999	是		农业户口		否	未上过学		在家从事农业生产工作	50100		务农：农林牧副渔业生产（如种地、养殖鸡鸭水产等）	99	99999	否	2016	农业户口		否	未上过学		在家从事农业生产工作	50100	农、林、牧、渔业	务农：农林牧副渔业生产（如种地、养殖鸡鸭水产等）	群众		否
3715020000330000	3715020000330000	371502	山东	新增	男	21	1984	4	未婚	3	1	1984					370982		本村/居委会	0	2													1													群众		否
4437010010830000	4437010010830000	443701	广东	新增	女	1	1996	9	未婚	1	1	1996					440000		本县区以外	5	99	99999	是		农业户口		否	小学/私塾		在老家农田种植三华李	50102	农、林、牧、渔业	务农：农林牧副渔业生产（如种地、养殖鸡鸭水产等）	99	99999	是		农业户口		否	小学/私塾		在老家农田种植三华李	50102	农、林、牧、渔业	务农：农林牧副渔业生产（如种地、养殖鸡鸭水产等）	群众		否
5002010000900000	5002010000900000	500201	重庆	新增	女	1	1981		初婚	1	2	1981	2001	8000	1200	8000	500114		本村/居委会	2	99	1951	是		农业户口		否	小学/私塾		在重庆市黔江区邻鄂镇务农	50100	农、林、牧、渔业	务农：农林牧副渔业生产（如种地、养殖鸡鸭水产等）	99	1956	是		农业户口		否	未上过学		在重庆市黔江区邻鄂镇务农	50100	农、林、牧、渔业	务农：农林牧副渔业生产（如种地、养殖鸡鸭水产等）	群众		否
5003010000910000	5003010000910000	500301	重庆	新增	男	21	1968		初婚	2	2	1968	1990	1000	0	800	500115		本村/居委会	5	1													99	99999	否	99999	农业户口		否	未上过学		在家务农，在村里面做农活。	50100	农、林、牧、渔业	务农：农林牧副渔业生产（如种地、养殖鸡鸭水产等）	群众		否
4417020001810000	4417020001810000	441702	广东	新增	男	21	1992	6	未婚	3	1	1992					440982		本村/居委会	3	1													2													群众		否
3512010001930000	3512010001930000	351201	福建	新增	男	1	1969	4	初婚	1	2	1969	1994	10000	8000	10000	350128		本村/居委会	2	99	1933	是		农业户口		是	未上过学		主要在本地务农，有帮人盖过房子	50100	农、林、牧、渔业	务农：农林牧副渔业生产（如种地、养殖鸡鸭水产等）	99	1940	是		农业户口		否	未上过学		主要在本村里做一些农活	50100	农、林、牧、渔业	务农：农林牧副渔业生产（如种地、养殖鸡鸭水产等）	群众		否
4426010000920400	4426010000920000	442601	广东	新增	男	1	1965	10	初婚	1	2	1965	1992	10000	6000	10000	442000		本村/居委会	4	99	99999	否	1979	农业户口		否	未上过学		在家务农，没有做过别的工作	50100	农、林、牧、渔业	务农：农林牧副渔业生产（如种地、养殖鸡鸭水产等）	99	1934	是		农业户口		否	未上过学		在家务农，没有做过别的工作	50100	农、林、牧、渔业	务农：农林牧副渔业生产（如种地、养殖鸡鸭水产等）	群众		否
4432020006930000	4432020006930000	443202	广东	新增	男	2	1980	10	同居	2	2	1980	2007	30000	15000	10000	445381		本县区以外	2	99	1953	否	2012	农业户口			小学/私塾		在工厂做普通职工	60000	制造业		99	1965	否	2010	农业户口			未上过学		在家里操持家务	99998			群众		否
3508010006420000	3508010006420000	350801	福建	新增	女	11	1971		初婚	2	2	1971	1994	1000	2000	1000	520502		本县区以外	6	99	1938	是		农业户口		否	小学/私塾		在家从事农业生产工作	50100	农、林、牧、渔业	务农：农林牧副渔业生产（如种地、养殖鸡鸭水产等）	99	1941	否	2002	农业户口		否	小学/私塾		在家从事农业生产工作	50100	农、林、牧、渔业	务农：农林牧副渔业生产（如种地、养殖鸡鸭水产等）	群众		否
3702030000330000	3702030000330000	370203	山东	新增	女	2	1971		初婚	2	2	1971	1995	4000	99999	3000	370811		本村/居委会	3	99	99999	否	99999	农业户口		否			父亲的职业为务农	50100	农、林、牧、渔业	务农：农林牧副渔业生产（如种地、养殖鸡鸭水产等）	99	1944	是		农业户口		否			母亲的职业为务农	50100	农、林、牧、渔业	务农：农林牧副渔业生产（如种地、养殖鸡鸭水产等）	群众		否
4406030010030000	4406030010030000	440603	广东	新增	女	1	1970	6	同居	1	6	1970					511302		本县区以外	5	99	99999	否	1977	农业户口					在单位建筑工地做木工	60600	建筑业		99	1935	否	1995	农业户口		否	未上过学		在老家耕地务农	50100	农、林、牧、渔业	务农：农林牧副渔业生产（如种地、养殖鸡鸭水产等）	群众		否
3405010004200000	3405010004200000	340501	安徽	新增	女	29	1985		初婚	3	2	1985	2011	3000	12000	3000	341523		本村/居委会	1	2													1													群众		否
4211020001930000	4211020001930000	421102	湖北	新增	男	1	1955	10	初婚	1	2	1955	99999	99999	99999	99999	421224		本县区以外	2	99	99999	否	2000	农业户口		否	未上过学		在地里种田在地里种田	50102	农、林、牧、渔业	务农：农林牧副渔业生产（如种地、养殖鸡鸭水产等）	99	99999	否	2013	农业户口		否	未上过学		在地里种田，，，，，	50102	农、林、牧、渔业	务农：农林牧副渔业生产（如种地、养殖鸡鸭水产等）	群众		否
6401040001610000	6401040001610000	640104	宁夏	新增	男	1	1967		初婚	1	2	1967	1986	7000	300	5000	640502		本村/居委会	3	99	1942	是		居民户口（之前是非农户口）		否	初中		在大河机床厂做技术工人	20207	制造业	国营企业	99	1946	是		居民户口（之前是农业户口）		否	小学/私塾		在迎水镇夹道村务农	50100	农、林、牧、渔业	务农：农林牧副渔业生产（如种地、养殖鸡鸭水产等）	群众		否
3510010004820000	3510010004820000	351001	福建	新增	男	2	1967		初婚	2	2	1967	1989	1000	100	0	350629		本村/居委会	4	99	99999	否	99999	农业户口		否			在家里的田地里做农活	50100	农、林、牧、渔业	务农：农林牧副渔业生产（如种地、养殖鸡鸭水产等）	99	99999	否	99999	农业户口		否	未上过学		在家里的田地做农活	50100	农、林、牧、渔业	务农：农林牧副渔业生产（如种地、养殖鸡鸭水产等）	群众		否
5310010005020000	5310010005020000	531001	云南	新增	男	2	1982		初婚	2	2	1982	1994	15000	10000	15000	530902	凤翔街道中山村委会	本村/居委会	2	99	99999	是		农业户口		否	小学/私塾		在农村家里务农。	50100	农、林、牧、渔业	务农：农林牧副渔业生产（如种地、养殖鸡鸭水产等）	99	99999	是		农业户口		否	小学/私塾		在农村家里务农种地。	50102	农、林、牧、渔业	务农：农林牧副渔业生产（如种地、养殖鸡鸭水产等）	群众		否
3602030002130000	3602030002130000	360203	江西	新增	女	22	1987	6	初婚	4	2	1987	2008	5	15	5	361123	仙岩镇埂头村	本村/居委会	1	2													1													群众		否
4435010001110000	4435010001110000	443501	广东	新增	女	2	1973		初婚	2	2	1973	99999	15000	20000	5000	442000		本村/居委会	2	99	1950	是		农业户口		否	小学/私塾		在家务农，种植生产	50102	农、林、牧、渔业	务农：农林牧副渔业生产（如种地、养殖鸡鸭水产等）	99	1950	是		农业户口		否	小学/私塾		在家务农，种植生产	50102	农、林、牧、渔业	务农：农林牧副渔业生产（如种地、养殖鸡鸭水产等）	群众		否
4432020007830000	4432020007830000	443202	广东	新增	女	2	1984	4	初婚	2	2	1984	2007	5000	10000	10000	440983		本县区以外	5	99	99999	是		农业户口		是	普通高中		在茂名老家务农	50100	农、林、牧、渔业	务农：农林牧副渔业生产（如种地、养殖鸡鸭水产等）	99	1963	是		农业户口		否	初中		在茂名老家务农	50100	农、林、牧、渔业	务农：农林牧副渔业生产（如种地、养殖鸡鸭水产等）	群众		否
1301020004120000	1301020004120000	130102	河北	新增	女	1	1962	4	初婚	8	2	1962	1990	2500	2500	2500	130638		本村/居委会	4	99	99999	否	2004	农业户口		是	未上过学		在赵岗村种粮食	50102	农、林、牧、渔业	村居委会等自治组织	99	99999	否	1994	农业户口		否	未上过学		在家里做家务和种地	50102	农、林、牧、渔业	村居委会等自治组织	群众		否
3706020000530000	3706020000530000	370602	山东	新增	女	1	1995	9	初婚	1	2	1995	2017	5000	100000	50000	371300		本县区以外	1	99	1971	是		农业户口		否	初中		在工厂做电焊工	20211	建筑业	民营、私营企业	99	1971	是		农业户口		否	小学/私塾		无正式工作，打零工或贩菜	40100	其他行业	无固定工作者（零散工、摊贩、无派遣单位的保姆、自营运司机、手工工匠等）	群众		否
3714020001230000	3714020001230000	371402	山东	新增	女	2	1979		初婚	2	2	1979	99999	10000	3000	10000	371322		本村/居委会	0	99	99999	是		农业户口		否	未上过学		在农村里面进行种植	50102	农、林、牧、渔业	务农：农林牧副渔业生产（如种地、养殖鸡鸭水产等）	99	99999	是		农业户口		否	未上过学		在农村里面进行工作	50100	农、林、牧、渔业	务农：农林牧副渔业生产（如种地、养殖鸡鸭水产等）	群众		否
3412010004520000	3412010004520000	341201	安徽	新增	男	1	1979		初婚	1	2	1979	2004	10000	15000	25000	340321		本村/居委会	4	99	99999	是		农业户口		否	小学/私塾		在蚌埠怀远县家里务农	50100	农、林、牧、渔业	务农：农林牧副渔业生产（如种地、养殖鸡鸭水产等）	99	99999	否	99999	农业户口		否	小学/私塾		在蚌埠怀远县家里务农	50100	农、林、牧、渔业	务农：农林牧副渔业生产（如种地、养殖鸡鸭水产等）	群众		否
4419020004200000	4419020004200000	441902	广东	新增	男	2	1963		初婚	1	2	1963	1988	2000	2000	2000	441204		本村/居委会	3	4													5													群众		否
4308010004120000	4308010004120000	430801	湖南	新增	男	21	1978		初婚	3	2	1978	1999	1000	500	0	431382		本村/居委会	1	2													1													群众		否
6201010000800000	6201010000800000	620101	甘肃	新增	女	21	1996		未婚	5	1	1996					621227		本村/居委会	1	1													2													群众		否
4212010002320000	4212010002320000	421201	湖北	新增	男	21	1977		再婚	1	3	1977	2000	5000	0	5000	420528		本村/居委会	1	2													3													群众		否
2110010001520000	2110010001520000	211001	辽宁	新增	女	1	1966		未婚	1	5	1966	1972	200	200	0	210422		本村/居委会	8	99	99999	否	99999	农业户口		否	未上过学		在家自己做农民进行农耕	50102	农、林、牧、渔业	务农：农林牧副渔业生产（如种地、养殖鸡鸭水产等）	99	99999	否	99999	农业户口		否	未上过学		在家自己做农民农耕	50100	农、林、牧、渔业	务农：农林牧副渔业生产（如种地、养殖鸡鸭水产等）	群众		否
3602020001300000	3602020001300000	360202	江西	新增	女	21	1991	11	初婚	8	2	1991	2018	30000	130000	30000	361123	文成镇金桥村朱墩	本村/居委会	0	5													7													群众		否
4417810000820000	4417810000820000	441781	广东	新增	女	22	1984	12	初婚	6	2	1984	2005	30000	25000	25000	441781		本村/居委会	4	99	1962	是		农业户口		否	初中		在卫生站做医生	20500	社会服务	个体工商户（包括登记过的个体工商户或未登记的各类店主）	99	1962	否	2016	农业户口		是	小学/私塾		自由职业零工工人	80000	制造业	无固定工作者（零散工、摊贩、无派遣单位的保姆、自营运司机、手工工匠等）	群众		否
3211010005430000	3211010005430000	321101	江苏	新增	男	2	1962	2	初婚	2	2	1962	1988	1100	1100	0	321023		本村/居委会	5	99	99999	否	1992	农业户口		否			在广洋湖镇土地上务农	50100	农、林、牧、渔业	务农：农林牧副渔业生产（如种地、养殖鸡鸭水产等）	99	99999	否	1993	农业户口		否			在光洋湖镇上做务农工作	50100	农、林、牧、渔业	务农：农林牧副渔业生产（如种地、养殖鸡鸭水产等）	群众		否
4410040004420000	4410040004420000	441004	广东	新增	男	21	1986		初婚	4	2	1986	2016	100000	20000	50000	440605		本村/居委会	2	2													1													群众		否
3504020004300000	3504020004300000	350402	福建	新增	女	21	1996		未婚	3	1	1996					350583		本村/居委会	1	1													2													群众		否
6207010001020000	6207010001020000	620701	甘肃	新增	男	21	1997		未婚	3	2	1997	2004	10000	2000	10000	620524		本村/居委会	1	1													2													群众		否
4404020005330000	4404020005330000	440402	广东	新增	男	1	1987	2	未婚	1	1	1987					450325		本县区以外	1	99	1965	是		农业户口		否	初中		在桂林兴安县当农民	50102	农、林、牧、渔业	务农：农林牧副渔业生产（如种地、养殖鸡鸭水产等）	99	1964	是		农业户口		否	初中		在桂林兴安县做农民	50100	农、林、牧、渔业	务农：农林牧副渔业生产（如种地、养殖鸡鸭水产等）	群众		否
3317010000730000	3317010000730000	331701	浙江	新增	女	2	1960	6	初婚	2	2	1960	1983	80	80	0	330203		本村/居委会	5	99	1923	否	2010	农业户口		否	未上过学		在农村里面务农	50100	农、林、牧、渔业	务农：农林牧副渔业生产（如种地、养殖鸡鸭水产等）	99	1927	否	2010	农业户口		否	未上过学		在农村里面进行务农	50100	农、林、牧、渔业	务农：农林牧副渔业生产（如种地、养殖鸡鸭水产等）	群众		否
4444010001630000	4444010001630000	444401	广东	新增	男	1	1976	10	初婚	1	2	1976	1999	10000	0	10000	500153		本县区以外	2	99	99999	否	2017	农业户口		否	小学/私塾		在家务农从事农业生产	50100	农、林、牧、渔业	务农：农林牧副渔业生产（如种地、养殖鸡鸭水产等）	99	1950	是		农业户口		否	小学/私塾		在家务农从事农业生产	50100	农、林、牧、渔业	务农：农林牧副渔业生产（如种地、养殖鸡鸭水产等）	群众		否
4411010002400000	4411010002400000	441101	广东	新增	男	1	1978		初婚	1	2	1978	2004	100000	0	20000	330226		本县区以外	2	99	99999	是		农业户口			未上过学		在家里的田地里边务农	50100	农、林、牧、渔业	务农：农林牧副渔业生产（如种地、养殖鸡鸭水产等）	99	99999	是		农业户口			未上过学		在家里边的田地务农	50100	农、林、牧、渔业	务农：农林牧副渔业生产（如种地、养殖鸡鸭水产等）	群众		否
3305010000600000	3305010000600000	330501	浙江	新增	男	2	1965		初婚	2	2	1965	1993	2000	2000	2000	330282		本村/居委会	7	99	99999	否	99999	农业户口		否	未上过学		在村里务农种植农产品	50102	农、林、牧、渔业		99	99999	否	99999	农业户口		否	未上过学		在村里务农种植农产品	50102	农、林、牧、渔业	务农：农林牧副渔业生产（如种地、养殖鸡鸭水产等）	群众		否
6401060001230000	6401060001230000	640106	宁夏	新增	男	2	1975	4	初婚	2	2	1975	2000	30000	3500	30000	640502		本村/居委会	2	99	1949	是		农业户口		否	小学/私塾		在宁夏回族自治区中卫市镇靖村务农	50100	农、林、牧、渔业	务农：农林牧副渔业生产（如种地、养殖鸡鸭水产等）	99	1954	是		农业户口		否	未上过学		在宁夏回族自治区中卫市沙坡头区镇靖村务农	50100	农、林、牧、渔业	务农：农林牧副渔业生产（如种地、养殖鸡鸭水产等）	群众		否
1309020002730000	1309020002730000	130902	河北	新增	男	1	1954	2	初婚	1	2	1954	1980	2000	2000	0	130728		本村/居委会	6	99	99999	否	1980	农业户口		否	未上过学		在家里从事农业活动	50100	农、林、牧、渔业	务农：农林牧副渔业生产（如种地、养殖鸡鸭水产等）	99	99999	否	1986	农业户口		否	未上过学		在家里从事农业活动	50100	农、林、牧、渔业	务农：农林牧副渔业生产（如种地、养殖鸡鸭水产等）	群众		否
6204020002710000	6204020002710000	620402	甘肃	新增	男	1	1970		初婚	1	2	1970	99999	99999	99999	99999	620525		本村/居委会	3	99	99999	否	99999	农业户口		否	未上过学		在张家川回族自治县务农	50100	农、林、牧、渔业	务农：农林牧副渔业生产（如种地、养殖鸡鸭水产等）	99	99999	是		农业户口		否	未上过学		在张家川回族自治县务农	50100	农、林、牧、渔业	务农：农林牧副渔业生产（如种地、养殖鸡鸭水产等）	群众		否
4413030000930000	4413030000930000	441303	广东	新增	女	1	1983	9	再婚	1	3	1983	2008	35000	50000	45000	440705		本村/居委会	3	99	1964	是		非农户口		否	小学/私塾		在自己的船上开船运输	40203	农、林、牧、渔业	务农：农林牧副渔业生产（如种地、养殖鸡鸭水产等）	99	1962	是		非农户口		否	小学/私塾		在自己的船上打渔	50403	农、林、牧、渔业	务农：农林牧副渔业生产（如种地、养殖鸡鸭水产等）	群众		否
4305020001700000	4305020001700000	430502	湖南	新增	男	1	1982		初婚	1	2	1982	2004	1500	0	1500	430482	弥泉镇立新村	本村/居委会	1	5													6													群众		否
6111010006730000	6111010006730000	611101	陕西	新增	女	1	1993	5	未婚	1	1	1993					610602		本村/居委会	3	4													3													群众		否
2202020001610000	2202020001610000	220202	吉林	新增	男	1	1967		初婚	1	2	1967	1978	8000	2000	8000	220182		本村/居委会	4	99	99999	否	99999	农业户口		否	未上过学		生产队农民，从事农业生产	50102	农、林、牧、渔业	务农：农林牧副渔业生产（如种地、养殖鸡鸭水产等）	99	99999	否	99999	农业户口		否	未上过学		在农村集体农社从事农业生产	50100	农、林、牧、渔业	务农：农林牧副渔业生产（如种地、养殖鸡鸭水产等）	群众		否
5203010002700000	5203010002700000	520301	贵州	新增	男	1	1973		初婚	1	2	1973	1997	7000	5000	7000	520325	河口镇石桥村	本村/居委会	3	3													99	99999	否	99999	农业户口		否	未上过学		在家务农维持生计	50100	农、林、牧、渔业	务农：农林牧副渔业生产（如种地、养殖鸡鸭水产等）	群众		否
4311010006230000	4311010006230000	431101	湖南	新增	男	12	1956	2	初婚	3	2	1956	1982	0	0	0	431021		本县（县级市、区）其他乡镇街道	4	99	99999	否	99999	农业户口		否	未上过学		在农村做农民务农	50102	农、林、牧、渔业	务农：农林牧副渔业生产（如种地、养殖鸡鸭水产等）	99	99999	否	99999	农业户口		否	未上过学		在农村做农民务农	50100	农、林、牧、渔业	务农：农林牧副渔业生产（如种地、养殖鸡鸭水产等）	群众		是
6201010002200000	6201010002200000	620101	甘肃	新增	男	21	1981	7	初婚	1	2	1981	2012	150000	40000	150000	621227		本村/居委会	3	2													3													中共党员	2012	否
4415020003710000	4415020003710000	441502	广东	新增	女	1	1971		初婚	1	2	1971	1993	1000	1500	1000	440784		本村/居委会	4	99	99999	否	2009	农业户口		是	初中		在自己农田里耕地和帮生产队做会计	50199	农、林、牧、渔业	务农：农林牧副渔业生产（如种地、养殖鸡鸭水产等）	99	99999	否	99999	农业户口		否	小学/私塾		在自己农田里耕地	50102	农、林、牧、渔业	务农：农林牧副渔业生产（如种地、养殖鸡鸭水产等）	群众		否
3304020003810000	3304020003810000	330402	浙江	新增	女	1	1954		初婚	1	2	1954	1980	0	0	0	330481		本村/居委会	3	99	99999	否	99999	农业户口		否	小学/私塾		在浙江省海宁市尖山村务农	50100	农、林、牧、渔业	务农：农林牧副渔业生产（如种地、养殖鸡鸭水产等）	99	99999	否	99999	农业户口		否	小学/私塾		在浙江省海宁市尖山村务农	50100	农、林、牧、渔业	务农：农林牧副渔业生产（如种地、养殖鸡鸭水产等）	群众		否
4443010001130000	4443010001130000	444301	广东	新增	女	1	1975	4	初婚	1	2	1975	1995	99999	2000	99999	441622		本村/居委会	2	99	1951	是		农业户口		否			在龙川县耕田务农	50100	农、林、牧、渔业	务农：农林牧副渔业生产（如种地、养殖鸡鸭水产等）	99	1953	是		农业户口		否			在龙川县耕田务农	50100	农、林、牧、渔业	务农：农林牧副渔业生产（如种地、养殖鸡鸭水产等）	群众		否
4439010012630000	4439010012630000	443901	广东	新增	女	1	1995	6	初婚	1	2	1995	2017	30000	200000	30000	411503		本村/居委会	1	99	1970	是		农业户口		否	初中		在建筑工地做包工头工作	62900	建筑业	个体工商户（包括登记过的个体工商户或未登记的各类店主）	99	1970	是		农业户口		否	小学/私塾		在厂里做普通工作相关	60000	制造业	个体工商户（包括登记过的个体工商户或未登记的各类店主）	群众		否
3414010001030000	3414010001030000	341401	安徽	新增	女	1	1982	3	初婚	1	2	1982	2007	5000	32000	5000	340181		本县区以外	2	2													99	1956	是		农业户口		否	未上过学		在大学做保洁工作	41404	社会服务	民办非企业、社团等社会组织	群众		否
3316010001930000	3316010001930000	331601	浙江	新增	男	1	1982	5	初婚	1	2	1982	2002	99999	99999	99999	430405		本村/居委会	2	99	1957	是		农业户口		否	小学/私塾		在家务农干农活	50100	农、林、牧、渔业	务农：农林牧副渔业生产（如种地、养殖鸡鸭水产等）	99	1962	是		农业户口		否	普通高中		在家务农干农活	50100	农、林、牧、渔业	务农：农林牧副渔业生产（如种地、养殖鸡鸭水产等）	群众		否
6202040001410000	6202040001410000	620204	甘肃	新增	女	41	1996	3	未婚	7	1	1996					621225		本村/居委会	0	99	1973	否	2000	农业户口		否	小学/私塾		在陇南市西和县 打工	80000	农、林、牧、渔业	务农：农林牧副渔业生产（如种地、养殖鸡鸭水产等）	99	99999	否	2000	农业户口		否	未上过学		在陇南市西和县务农	50100	农、林、牧、渔业	务农：农林牧副渔业生产（如种地、养殖鸡鸭水产等）	群众		否
4302020010130000	4302020010130000	430202	湖南	新增	男	1	1982	2	初婚	1	2	1982	2012	60000	40000	40000	430104		本乡镇（街道）其他村居委会	1	99	1956	是		居民户口（之前是非农户口）		否	小学/私塾		教 师	20800	教育、文化艺术和广播电影电视业		99	1962	是		农业户口		否	小学/私塾		务 农	50100	农、林、牧、渔业	务农：农林牧副渔业生产（如种地、养殖鸡鸭水产等）	群众		否
5301010008510000	5301010008510000	530101	云南	新增	男	2	1973	7	初婚	2	2	1973	2014	12000	33000	0	530111		本村/居委会	2	99	99999	否	2008	农业户口		否	未上过学		在云南省昆明市寻甸县务农	50100	农、林、牧、渔业	务农：农林牧副渔业生产（如种地、养殖鸡鸭水产等）	99	1941	是		农业户口		否	未上过学		在云南省昆明市寻甸县务农	50100	农、林、牧、渔业	务农：农林牧副渔业生产（如种地、养殖鸡鸭水产等）	群众		否
4208010002200000	4208010002200000	420801	湖北	新增	男	21	1976	1	离异	2	4	1970	1991	99999	99999	99999	421222		本村/居委会	4	1													99	99999	否	1976	农业户口		否	未上过学		没有工作！！！！！！	99998			群众		否
4420000003220000	4420000003220000	442000	广东	新增	女	1	1993		同居	1	1	1993					442000		本村/居委会	2	3													4													群众		否
4438010004620000	4438010004620000	443801	广东	新增	女	1	1983		初婚	1	2	1983	2006	15000	15000	15000	433122		本县区以外	3	99	1955	是		农业户口		是	初中		在老家里担任村支书记	10500	国家机关、党政机关和社会团体	村居委会等自治组织	99	1957	是		农业户口		否	小学/私塾		在街头摆摊卖水果	40102	农、林、牧、渔业	无固定工作者（零散工、摊贩、无派遣单位的保姆、自营运司机、手工工匠等）	群众		否
4421020004510000	4421020004510000	442102	广东	新增	女	22	1979		初婚	4	2	1979	2002	15000	99999	15000	441704	大八镇雷冈村	本村/居委会	5	99	99999	是		农业户口		否	未上过学		在阳江市大八镇某乡村务农	50100	农、林、牧、渔业	务农：农林牧副渔业生产（如种地、养殖鸡鸭水产等）	99	99999	是		农业户口		否	未上过学		在阳江市大八镇务农	50100	农、林、牧、渔业	务农：农林牧副渔业生产（如种地、养殖鸡鸭水产等）	群众		否
3714020000230000	3714020000230000	371402	山东	新增	女	3	1985		未婚	3	1	1985					371322		本村/居委会	1	99	99999	否	99999	农业户口		否	普通高中		在爱国村私塾当老师	20800	教育、文化艺术和广播电影电视业		2													群众		否
4209020001500000	4209020001500000	420902	湖北	新增	女	2	1969		初婚	1	2	1969	1991	3000	99999	3000	421126		本村/居委会	4	99	1929	否	1987	农业户口		否	未上过学		在家里田里务农	50100	农、林、牧、渔业	务农：农林牧副渔业生产（如种地、养殖鸡鸭水产等）	99	1939	否	2010	农业户口		否	未上过学		在家里田里务农	50100	农、林、牧、渔业	务农：农林牧副渔业生产（如种地、养殖鸡鸭水产等）	群众		否
6113010004120000	6113010004120000	611301	陕西	新增	男	2	1958		初婚	2	2	1958	1981	1000	1000	1000	610528		本村/居委会	3	99	99999	否	99999	农业户口		否	小学/私塾		一直在家务农，没有其他工作	50100	农、林、牧、渔业	务农：农林牧副渔业生产（如种地、养殖鸡鸭水产等）	99	99999	否	99999	农业户口		否	小学/私塾		一直在家务农，没有其他工作	50100	农、林、牧、渔业	务农：农林牧副渔业生产（如种地、养殖鸡鸭水产等）	群众		否
3708020001300000	3708020001300000	370802	山东	新增	男	2	1968		初婚	2	2	1968	1996	1000	1000	2000	370921		本村/居委会	3	4													5													群众		否
4113010000320000	4113010000320000	411301	河南	新增	男	1	1970		初婚	1	2	1970	1992	10000	5000	80000	411282		本村/居委会	2	99	1947	否	2010	农业户口		否	小学/私塾		在村里做村干部会计	50199	国家机关、党政机关和社会团体	国有/集体事业单位	99	1978	是		农业户口		否	小学/私塾		在家里务农没有工作	50100			中共党员	2005	否
4423010011130000	4423010011130000	442301	广东	新增	男	1	1956	2	初婚	1	2	1956	1979	1000	0	0	220000	桦甸市	本县区以外	5	99	99999	否	99999	农业户口		否	普通高中		在老家务农当农民种地	50102	农、林、牧、渔业	务农：农林牧副渔业生产（如种地、养殖鸡鸭水产等）	99	99999	否	99999	农业户口		否	未上过学		在老家务农种地当农民	50102	农、林、牧、渔业	务农：农林牧副渔业生产（如种地、养殖鸡鸭水产等）	群众		否
3306020003500000	3306020003500000	330602	浙江	新增	女	2	1985		初婚	4	2	1985	2014	100000	250000	50000	331083		本村/居委会	5	99	1955	是		农业户口		否	未上过学		在龙溪镇做个体经营户	40199	制造业	个体工商户（包括登记过的个体工商户或未登记的各类店主）	99	1957	是		农业户口		否	未上过学		在龙溪镇女儿家里做工	40000	制造业	个体工商户（包括登记过的个体工商户或未登记的各类店主）	群众		否
6401040001110000	6401040001110000	640104	宁夏	新增	女	2	1963		初婚	2	2	1963	1978	300	1000	300	640502		本村/居委会	12	99	99999	否	99999	农业户口		否	小学/私塾		在宁夏回族自治区中卫市沙坡头区迎水镇夹道村务农	50100	农、林、牧、渔业	务农：农林牧副渔业生产（如种地、养殖鸡鸭水产等）	99	99999	否	2017	农业户口		否	小学/私塾		在宁夏回族自治区中卫市沙坡头区迎水镇夹道村务农	50100	农、林、牧、渔业	务农：农林牧副渔业生产（如种地、养殖鸡鸭水产等）	群众		否
3314030000730000	3314030000730000	331403	浙江	新增	男	1	1979	9	初婚	1	2	1979	2004	10000	0	10000	330111		本村/居委会	1	99	99999	否	99999	农业户口		否	初中		在杭州市富阳区从事农业生产工作	50100	农、林、牧、渔业	村居委会等自治组织	99	99999	否	99999	农业户口		否	初中		在杭州市富阳区从事农业生产工作	50100	农、林、牧、渔业	村居委会等自治组织	群众		否
1301020000810000	1301020000810000	130102	河北	新增	男	1	1962		初婚	1	2	1962	1985	3000	2000	3000	130638		本村/居委会	3	6													99	99999	否	2016	农业户口		否	未上过学		在雄县昝岗镇赵岗村务农	50100	农、林、牧、渔业	务农：农林牧副渔业生产（如种地、养殖鸡鸭水产等）	群众		否
5004010005830000	5004010005830000	500401	重庆	新增	女	11	1972	8	初婚	3	2	1972	1995	99999	99999	0	500116		本村/居委会	3	99	99999	是		农业户口		否	小学/私塾		在农村从事生产工作	50102	农、林、牧、渔业	务农：农林牧副渔业生产（如种地、养殖鸡鸭水产等）	99	99999	是		农业户口		否	小学/私塾		在农村从事农业生产工作	50100	农、林、牧、渔业	务农：农林牧副渔业生产（如种地、养殖鸡鸭水产等）	群众		否
3206030004520000	3206030004520000	320603	江苏	新增	男	2	1954		初婚	2	2	1954	1978	2000	700	2000	320282		本村/居委会	4	99	1931	否	2015	农业户口		否	小学/私塾		在家种地，农田干活	50102	农、林、牧、渔业	务农：农林牧副渔业生产（如种地、养殖鸡鸭水产等）	99	1935	是		农业户口		否	未上过学		在家里种地，干农活	50102	农、林、牧、渔业	务农：农林牧副渔业生产（如种地、养殖鸡鸭水产等）	中共党员	1993	否
4442010005130000	4442010005130000	444201	广东	新增	男	1	1968	8	初婚	1	2	1968	1991	99999	30000	30000	440781		本村/居委会	2	99	99999	是		农业户口		否	小学/私塾		在台山市大江镇务农	50100			99	99999	是		农业户口		否	小学/私塾		在台山市大江镇务农	50100			群众		否
4444010006630000	4444010006630000	444401	广东	新增	男	1	1996	10	未婚	1	1	1996					411726		本县区以外	2	99	99999	是		农业户口		否	小学/私塾		父亲在老家里务农	50100	农、林、牧、渔业	务农：农林牧副渔业生产（如种地、养殖鸡鸭水产等）	99	99999	是		农业户口		否	小学/私塾		在老家村居务农	50100	农、林、牧、渔业	务农：农林牧副渔业生产（如种地、养殖鸡鸭水产等）	群众		否
6113010003620000	6113010003620000	611301	陕西	新增	男	21	1987		初婚	3	2	1987	2007	100000	20000	100000	610528		本村/居委会	1	99	1953	是		农业户口		否	普通高中		在渭南市富平县张桥镇政府工作	30000	国家机关、党政机关和社会团体	党政机关、人民团体、军队	1													群众		否
4211020001230000	4211020001230000	421102	湖北	新增	女	1	1979	9	初婚	1	2	1979	1998	8000	10000	3000	421202		本村/居委会	1	99	99999	否	2006	农业户口		否	小学/私塾		在家里做农活，从事务农	50100	农、林、牧、渔业	务农：农林牧副渔业生产（如种地、养殖鸡鸭水产等）	99	1956	是		农业户口		否	小学/私塾		在家里务农，从事农业	50100	农、林、牧、渔业	务农：农林牧副渔业生产（如种地、养殖鸡鸭水产等）	群众		否
4409050002030000	4409050002030000	440905	广东	新增	男	1	1981	6	初婚	1	2	1981	2007	20000	0	0	410185		本县区以外	1	3													4													群众		否
5002010004300000	5002010004300000	500201	重庆	新增	女	22	1995		初婚	6	2	1995	2015	10000	20000	10000	500114	邻鄂镇艾坪村	本村/居委会	3	99	1971	是		农业户口		否	小学/私塾		在江苏省外出打工	80000	制造业	民营、私营企业	99	1973	是		农业户口		否	未上过学		在上海外出打工	40000			群众		否
4438010004320000	4438010004320000	443801	广东	新增	男	21	1966		初婚	4	2	1966	1994	10000	8000	10000	445102		本村/居委会	3	2													1													群众		否
3510010002220000	3510010002220000	351001	福建	新增	女	22	1989		初婚	4	2	1988	2007	30000	50000	30000	350629		本村/居委会	2	99	1962	是		农业户口		否	小学/私塾		在村里做各种临时工的工作	50102		无固定工作者（零散工、摊贩、无派遣单位的保姆、自营运司机、手工工匠等）	99	1967	是		农业户口		否	小学/私塾		在家里的田地里做农活	50100	农、林、牧、渔业	务农：农林牧副渔业生产（如种地、养殖鸡鸭水产等）	群众		否
4304010004520000	4304010004520000	430401	湖南	新增	女	1	1954	3	初婚	2	2	1954	99999	0	0	0	430321		本村/居委会	3	99	99999	是		农业户口		否	未上过学		从事与农业相关的工作，种菜等	50102		务农：农林牧副渔业生产（如种地、养殖鸡鸭水产等）	99	99999	否	99999	农业户口		否	未上过学		从事与农业相关的工作，种菜等	50102		务农：农林牧副渔业生产（如种地、养殖鸡鸭水产等）	群众		否
5307010009830000	5307010009830000	530701	云南	新增	男	1	1987	10	初婚	1	2	1987	2013	1050000	20000	0	370481		本县区以外	1	2													3													群众		否
3202010000800000	3202010000800000	320201	江苏	新增	女	2	1982	10	初婚	2	2	1982	2003	25000	75000	25000	320115		本村/居委会	1	99	1955	是		农业户口		否	未上过学		自己给别人做瓦工盖房子	62900	建筑业	无固定工作者（零散工、摊贩、无派遣单位的保姆、自营运司机、手工工匠等）	99	1951	是		农业户口		否	小学/私塾		在食堂给别人做饭的工作	40302	批发和零售贸易、餐饮业	个体工商户（包括登记过的个体工商户或未登记的各类店主）	群众		否
4439010003820000	4439010003820000	443901	广东	新增	男	21	1975		初婚	3	2	1975	1998	25000	25000	25000	441900		本村/居委会	3	2													1													群众		否
3413010004330000	3413010004330000	341301	安徽	新增	女	1	1968		初婚	1	2	1968	2000	1000	0	1000	340221		本村/居委会	7	99	99999	否	99999	农业户口		否	未上过学		在村子里从事农业劳动	50102	农、林、牧、渔业	务农：农林牧副渔业生产（如种地、养殖鸡鸭水产等）	99	99999	是		农业户口		否	未上过学		在村子里从事农业劳动	50100	农、林、牧、渔业	务农：农林牧副渔业生产（如种地、养殖鸡鸭水产等）	群众		否
5206010000420000	5206010000420000	520601	贵州	新增	女	2	1970		初婚	2	2	1970	1990	10000	10000	10000	430721		本县区以外	5	99	1943	否	2006	农业户口		否	小学/私塾		在家务农 自家种地	50102	农、林、牧、渔业	务农：农林牧副渔业生产（如种地、养殖鸡鸭水产等）	99	1945	是		农业户口		否	未上过学		在家务农 自家种地	50102	农、林、牧、渔业	务农：农林牧副渔业生产（如种地、养殖鸡鸭水产等）	群众		否
4211020003930000	4211020003930000	421102	湖北	新增	男	1	1969	2	初婚	1	2	1969	1992	99999	99999	99999	421202		本村/居委会	3	99	1948	是		农业户口		否	未上过学		在户口所在地务农	50100			99	1947	是		农业户口		否	未上过学		在户口所在地务农	50100			群众		否
6202050000620000	6202050000620000	620205	甘肃	新增	男	1	1983		初婚	1	2	1983	2003	20000	5800	8000	621225		本村/居委会	5	99	1952	是		农业户口		否	未上过学		在陇南市西和县务农。	50100	农、林、牧、渔业	务农：农林牧副渔业生产（如种地、养殖鸡鸭水产等）	99	1954	是		农业户口		否	未上过学		在甘肃省西和县务农。	50100	农、林、牧、渔业	务农：农林牧副渔业生产（如种地、养殖鸡鸭水产等）	群众		否
4415020001510000	4415020001510000	441502	广东	新增	男	1	1967		初婚	1	2	1967	1995	10000	3000	5000	440784		本村/居委会	4	2													99	99999	是		农业户口		否			在自家农田里耕种	50102	农、林、牧、渔业	务农：农林牧副渔业生产（如种地、养殖鸡鸭水产等）	群众		否
4406030001210000	4406030001210000	440603	广东	新增	男	1	1976		初婚	1	2	1976	2004	15000	10000	5000	450924		本县区以外	4	99	1946	是		农业户口		否	小学/私塾		在老家耕地务农	50100	农、林、牧、渔业	务农：农林牧副渔业生产（如种地、养殖鸡鸭水产等）	99	1945	否	2015	农业户口		否			在老家耕地务农	50100	农、林、牧、渔业	务农：农林牧副渔业生产（如种地、养殖鸡鸭水产等）	群众		否
3216010000230000	3216010000230000	321601	江苏	新增	男	1	1958	4	初婚	1	2	1958	1982	2000	2000	2000	320117	机场路社区	本村/居委会	0	99	99999	是		农业户口		是	未上过学		在医药公司生产医药	61200	卫生、体育和社会福利业	国营企业	99	99999	是		农业户口		否	未上过学		无工作，操持家庭事务	99998	农、林、牧、渔业	务农：农林牧副渔业生产（如种地、养殖鸡鸭水产等）	群众		否
4106040004210000	4106040004210000	410604	河南	新增	女	2	1982		初婚	3	2	1982	2002	0	30000	0	411025		本村/居委会	2	99	99999	否	2001	农业户口		否	小学/私塾		在紫云镇家中务农	50100	农、林、牧、渔业	务农：农林牧副渔业生产（如种地、养殖鸡鸭水产等）	99	1954	是		农业户口		否	小学/私塾		在紫云镇家里务农	50100	农、林、牧、渔业	务农：农林牧副渔业生产（如种地、养殖鸡鸭水产等）	群众		否
4113010003930000	4113010003930000	411301	河南	新增	女	11	1959	10	初婚	3	2	1959	1980	900	2000	2000	411282		本村/居委会	6	99	1923	否	1998	农业户口		否	未上过学		农民在家里面干农活	50102	农、林、牧、渔业	务农：农林牧副渔业生产（如种地、养殖鸡鸭水产等）	99	1930	否	1998	农业户口		否	未上过学		农民在家里面干农活	50100	农、林、牧、渔业	务农：农林牧副渔业生产（如种地、养殖鸡鸭水产等）	群众		否
3306020002000000	3306020002000000	330602	浙江	新增	男	2	1964		初婚	7	2	1964	1988	2000	2000	2000	331083	干江镇盐盘村	本村/居委会	3	99	99999	否	99999	农业户口		否	未上过学		务农务农务农务农务农务农	50100	农、林、牧、渔业	务农：农林牧副渔业生产（如种地、养殖鸡鸭水产等）	99	99999	否	99999	农业户口		否	未上过学		务农务农务农务农务农务农务农务农务农	50100	农、林、牧、渔业	务农：农林牧副渔业生产（如种地、养殖鸡鸭水产等）	群众		否
4410030013930000	4410030013930000	441003	广东	新增	女	1	1973	5	初婚	1	2	1973	1997	0	6000	0	450124		本县区以外	5	99	99999	是		农业户口		否	未上过学		在自己的田地种地	50102	农、林、牧、渔业	务农：农林牧副渔业生产（如种地、养殖鸡鸭水产等）	99	99999	是		农业户口		否	未上过学		在自己的田地种田	50102	农、林、牧、渔业	务农：农林牧副渔业生产（如种地、养殖鸡鸭水产等）	群众		否
4439010012430000	4439010012430000	443901	广东	新增	男	1	1973	12	离异	1	4	1973	1996	0	10000	0	445281		本县区以外	3	99	99999	是		农业户口		否	大专		在揭阳普宁老家当老师	20800	教育、文化艺术和广播电影电视业		99	99999	是		农业户口		否	小学/私塾		在揭阳普宁老家务农	50100	农、林、牧、渔业	务农：农林牧副渔业生产（如种地、养殖鸡鸭水产等）	群众		否
4407010011520000	4407010011520000	440701	广东	新增	女	21	1995		未婚	5	1	1995					440881		本县区以外	2	2													1													群众		否
4442010003520000	4442010003520000	444201	广东	新增	男	41	1997	1	未婚	3	1	1997					440781		本村/居委会	0	99	1976	是		农业户口		否	小学/私塾		在公益鞋厂做生产工人	60504	制造业	民营、私营企业	99	1976	是		农业户口		否	小学/私塾		没有工作，在家操持家务	99998			群众		否
5004010005830000	5004010005830000	500401	重庆	新增	男	11	1973	7	初婚	4	2	1973	1995	99999	99999	99999	500116		本村/居委会	2	99	99999	是		农业户口		否	小学/私塾		在重庆市的铁路局工作	30000	交通运输、仓储及邮电通信业	国营企业	99	99999	否	2017	农业户口		否	小学/私塾		在重庆市江津区务农	50100	农、林、牧、渔业	务农：农林牧副渔业生产（如种地、养殖鸡鸭水产等）	群众		否
4410040001520000	4410040001520000	441004	广东	新增	女	2	1972		初婚	2	2	1972	1996	3000	10000	3000	440605		本村/居委会	3	99	1941	是		农业户口			小学/私塾		在自家耕地从事务农工作	50100	农、林、牧、渔业	务农：农林牧副渔业生产（如种地、养殖鸡鸭水产等）	99	1942	是		农业户口			小学/私塾		在自家农田从事务农工作	50100	农、林、牧、渔业	务农：农林牧副渔业生产（如种地、养殖鸡鸭水产等）	群众		否
4419020002000000	4419020002000000	441902	广东	新增	女	2	1966		初婚	2	2	1966	1990	5000	5000	3000	441204		本村/居委会	7	99	99999	否	99999	农业户口		否	小学/私塾		在家乡肇庆高要种田	50102	农、林、牧、渔业	务农：农林牧副渔业生产（如种地、养殖鸡鸭水产等）	99	99999	是		农业户口		否	未上过学		在家里操持家务	99998	农、林、牧、渔业	务农：农林牧副渔业生产（如种地、养殖鸡鸭水产等）	群众		否
2116010000330000	2116010000330000	211601	辽宁	新增	男	2	1972	9	初婚	2	2	1972	1972	20000	0	20000	211381		本村/居委会	7	99	99999	否	2012	农业户口		否	未上过学		在朝阳北票海丰村种地	50102	农、林、牧、渔业	务农：农林牧副渔业生产（如种地、养殖鸡鸭水产等）	99	99999	否	2013	农业户口		否	未上过学		在朝阳北票海丰村种地	50102	农、林、牧、渔业	务农：农林牧副渔业生产（如种地、养殖鸡鸭水产等）	群众		否
6401060003330000	6401060003330000	640106	宁夏	新增	男	1	1961	6	初婚	1	2	1961	1985	2000	300	1000	640502		本村/居委会	6	99	99999	否	99999	农业户口		否			在宁夏回族自治区中卫市沙坡头区柔远镇镇靖村务农	50100	农、林、牧、渔业	务农：农林牧副渔业生产（如种地、养殖鸡鸭水产等）	99	99999	否	1978	农业户口		否	未上过学		在宁夏回族自治区中卫市沙坡头区柔远镇镇靖村务农	50100	农、林、牧、渔业	务农：农林牧副渔业生产（如种地、养殖鸡鸭水产等）	群众		否
4435010003810000	4435010003810000	443501	广东	新增	女	11	1968		初婚	4	2	1968	99999	1000	2000	1000	510521		本县区以外	4	99	1938	是		农业户口		否	小学/私塾		在四川泸州做农民	50102	农、林、牧、渔业	务农：农林牧副渔业生产（如种地、养殖鸡鸭水产等）	99	1942	是		农业户口		否	小学/私塾		在四川泸州做农民	50100	农、林、牧、渔业	务农：农林牧副渔业生产（如种地、养殖鸡鸭水产等）	群众		否
4402030013030000	4402030013030000	440203	广东	新增	男	1	1967	7	初婚	1	2	1967	1993	6000	0	0	430421		本县区以外	6	99	99999	否	2009	农业户口		否	小学/私塾		在老家务农耕地做村干部	50100	农、林、牧、渔业	务农：农林牧副渔业生产（如种地、养殖鸡鸭水产等）	99	99999	否	2011	农业户口		否	未上过学		在老家土地务农耕种	50102	农、林、牧、渔业	务农：农林牧副渔业生产（如种地、养殖鸡鸭水产等）	群众		否
1208010002520000	1208010002520000	120801	天津	新增	女	21	1971	3	初婚	3	2	1971	1996	2000	5000	0	120119		本村/居委会	2	1													2													群众		否
4436010003110000	4436010003110000	443601	广东	新增	女	1	1970		初婚	1	2	1970	2000	0	0	0	441403	城东镇葵上村	本村/居委会	4	99	1937	是		农业户口		否			在江西家中务农	50100	农、林、牧、渔业	务农：农林牧副渔业生产（如种地、养殖鸡鸭水产等）	99	99999	是		农业户口		否			在江西老家务农	50100	农、林、牧、渔业	务农：农林牧副渔业生产（如种地、养殖鸡鸭水产等）	群众		否
4435010006730000	4435010006730000	443501	广东	新增	男	21	1986	10	离异	2	4	1987	2006	20000	99999	12000	442000		本村/居委会	3	1													3													群众		否
4105020003210000	4105020003210000	410502	河南	新增	女	21	1982		未婚	6	1	1982					411524		本村/居委会	2	2													1													群众		否
3501030001810000	3501030001810000	350103	福建	新增	女	2	1966		初婚	2	2	1966	1986	0	2000	2000	350121		本村/居委会	4	99	1933	否	2009	农业户口		否	未上过学		在家务农，没有什么收入	50100	农、林、牧、渔业	务农：农林牧副渔业生产（如种地、养殖鸡鸭水产等）	99	1946	是		农业户口		否	小学/私塾		在家务农，做家务活，	50100	农、林、牧、渔业	务农：农林牧副渔业生产（如种地、养殖鸡鸭水产等）	群众		否
4502020003110000	4502020003110000	450202	广西	新增	男	1	1961		离异	1	4	1961	1990	8000	0	0	450804		本村/居委会	5	99	1927	否	2013	农业户口		否	初中		在家务农、种甘蔗	50102	农、林、牧、渔业	务农：农林牧副渔业生产（如种地、养殖鸡鸭水产等）	2													群众		否
4432020008630000	4432020008630000	443202	广东	新增	男	21	1989	8	未婚	5	1	1989					440403		本村/居委会	1	1													4													群众		否
4441010001320000	4441010001320000	444101	广东	新增	女	21	1979		初婚	2	2	1979	99999	99999	0	0	441622		本村/居委会	0	99	99999	否	2006	农业户口		否	小学/私塾		在家乡耕田种地务农	50102		务农：农林牧副渔业生产（如种地、养殖鸡鸭水产等）	1													群众		否
5310010000720000	5310010000720000	531001	云南	新增	女	1	1997	3	未婚	4	1	1997					530902		本村/居委会	1	1													2													群众		否
3510010000920000	3510010000920000	351001	福建	新增	女	1	1972		丧偶	1	5	1972	1990	0	500	0	350629		本村/居委会	4	99	99999	是		农业户口		否	未上过学		在不同行业做杂工	80000	建筑业	无固定工作者（零散工、摊贩、无派遣单位的保姆、自营运司机、手工工匠等）	99	99999	否	1990	农业户口		否	小学/私塾		在不同行业做零散工	40000	建筑业	无固定工作者（零散工、摊贩、无派遣单位的保姆、自营运司机、手工工匠等）	群众		否
3702020002320000	3702020002320000	370202	山东	新增	男	2	1989		初婚	2	2	1989	2015	50000	50000	30000	370811		本村/居委会	0	99	1959	是		农业户口		否	小学/私塾		在农村从事务农工作	50100	农、林、牧、渔业	务农：农林牧副渔业生产（如种地、养殖鸡鸭水产等）	99	1960	是		农业户口		否	初中		在农村从事务农工作	50100	农、林、牧、渔业	务农：农林牧副渔业生产（如种地、养殖鸡鸭水产等）	群众		否
4440010000820000	4440010000820000	444001	广东	新增	女	2	1959		初婚	2	2	1959	1980	200	99999	200	441623		本村/居委会	3	99	99999	否	99999	农业户口		是			在家乡耕田务农做农民	50102			99	1933	是		农业户口		否			在家乡耕田务农做农民	50100			群众		否
4438010004720000	4438010004720000	443801	广东	新增	女	2	1961		初婚	2	2	1961	1990	99999	99999	99999	445102		本村/居委会	5	99	1931	否	2013	农业户口		否	小学/私塾		在工厂做工和在自家田地种田	50102	农、林、牧、渔业	务农：农林牧副渔业生产（如种地、养殖鸡鸭水产等）	99	1933	否	1988	农业户口		否	小学/私塾		在北关村农村做务农工作	50100	农、林、牧、渔业	务农：农林牧副渔业生产（如种地、养殖鸡鸭水产等）	群众		否
4406030000210000	4406030000210000	440603	广东	新增	女	1	1980		初婚	1	2	1980	2007	0	5000	0			本县区以外	4	99	1957	是		农业户口		是	初中		在广西省贵港市务农	50100	农、林、牧、渔业		99	1957	是		农业户口			普通高中		在广西省贵港市务农	50100	农、林、牧、渔业		群众		否
4411010001510400	4411010001510000	441101	广东	新增	女	2	1972		初婚	2	2	1972	1998	30000	30000	30000	440607		本村/居委会	5	99	99999	否	99999	农业户口		是	其他	不适用	在自己的田地耕田	50102	农、林、牧、渔业	务农：农林牧副渔业生产（如种地、养殖鸡鸭水产等）	99	99999	否	99999	农业户口		是			在自己的田地耕田	50102	农、林、牧、渔业	务农：农林牧副渔业生产（如种地、养殖鸡鸭水产等）	群众		否
3714020003830000	3714020003830000	371402	山东	新增	男	2	1956	6	初婚	2	2	1956	99999	20000	10000	20000	371322		本村/居委会	4	99	99999	是		农业户口		否	未上过学		在家里种地务农	50102	农、林、牧、渔业	务农：农林牧副渔业生产（如种地、养殖鸡鸭水产等）	99	99999	是		农业户口		否	未上过学		在家里种地务农	50102	农、林、牧、渔业	务农：农林牧副渔业生产（如种地、养殖鸡鸭水产等）	群众		否
3216010000730000	3216010000730000	321601	江苏	新增	男	1	1965	8	初婚	1	2	1965	99999	99999	99999	99999	320117		本村/居委会	8	99	99999	否	99999	农业户口		否	未上过学		在自己家田地务农	50100	农、林、牧、渔业	务农：农林牧副渔业生产（如种地、养殖鸡鸭水产等）	99	99999	否	99999	农业户口		否	未上过学		在自家田地务农	50100	农、林、牧、渔业	务农：农林牧副渔业生产（如种地、养殖鸡鸭水产等）	群众		否
3213010001930000	3213010001930000	321301	江苏	新增	男	21	1967	10	初婚	2	2	1967	1989	5500	2000	5500	320981	吕港村	本村/居委会	2	99	1939	否	1997	农业户口		否	未上过学		在家务农进行农业生产	50100	农、林、牧、渔业	务农：农林牧副渔业生产（如种地、养殖鸡鸭水产等）	1													群众		否
4409050005030000	4409050005030000	440905	广东	新增	男	1	1982	2	初婚	1	2	1982	2012	0	0	0	510623		本县区以外	2	99	99999	否	1994	农业户口		否	未上过学		在四川老家务农	50100	农、林、牧、渔业	务农：农林牧副渔业生产（如种地、养殖鸡鸭水产等）	99	99999	是		农业户口		否	未上过学		在家做家庭主妇	99998			群众		否
3306020001900000	3306020001900000	330602	浙江	新增	女	1	1964		初婚	1	2	1964	1985	99999	99999	99999	331083		本村/居委会	3	99	99999	否	99999	农业户口		否	未上过学		在家务农主要是渔业	50100	农、林、牧、渔业	务农：农林牧副渔业生产（如种地、养殖鸡鸭水产等）	99	1941	否	99999	农业户口		否	未上过学		在家务农主要是渔业	50300	农、林、牧、渔业	务农：农林牧副渔业生产（如种地、养殖鸡鸭水产等）	群众		否
6109010002610000	6109010002610000	610901	陕西	新增	女	1	1971		初婚	1	2	1971	1994	2000	10000	2000	610114		本村/居委会	4	99	1939	是		农业户口		否	初中		在家务农。种植小麦和玉米	50102	农、林、牧、渔业	务农：农林牧副渔业生产（如种地、养殖鸡鸭水产等）	99	99999	否	99999	农业户口		否			在家务农。种植小麦和玉米	50102	农、林、牧、渔业	务农：农林牧副渔业生产（如种地、养殖鸡鸭水产等）	群众		否
1304030000710000	1304030000710000	130403	河北	新增	男	1	1958		初婚	1	2	1958	1988	3000	0	0	130229		本村/居委会	6	99	99999	否	1991	农业户口		是	小学/私塾		在家里进行务农的工作	50100	农、林、牧、渔业	务农：农林牧副渔业生产（如种地、养殖鸡鸭水产等）	99	99999	否	1998	农业户口		否	未上过学		在家里进行务农的工作	50100	农、林、牧、渔业	务农：农林牧副渔业生产（如种地、养殖鸡鸭水产等）	群众		否
4442010004930000	4442010004930000	444201	广东	新增	男	1	1955	3	初婚	1	2	1955	1985	99999	99999	99999	440781		本村/居委会	3	99	99999	否	1966	农业户口		否	小学/私塾		在自家农田耕种农作物	50102	农、林、牧、渔业	务农：农林牧副渔业生产（如种地、养殖鸡鸭水产等）	99	1928	是		农业户口		否	小学/私塾		在自家农田耕种农作物	50102	农、林、牧、渔业	务农：农林牧副渔业生产（如种地、养殖鸡鸭水产等）	群众		否
[truncated: 1,703 more rows]
[truncated: 1,493 more columns]
